# Supplementary material for: A Ferroptosis-Related Gene Signature for Predicting the Prognosis and Drug Sensitivity of Head and Neck Squamous Cell Carcinoma
Source: Front Genet. 2021 Oct 21;12:755486. doi: 10.3389/fgene.2021.755486 (PMC8566369; doi:10.3389/fgene.2021.755486)
Supplement: Supplementary file 1 [file Table2.XLSX]

## Sheet: Sheet1
Ferroptosis-related genes from he ferroptosis database (FerrDb; http://www.zhounan.org/ferrdb).
SLC7A11
GPX4
AKR1C1
AKR1C2
AKR1C3
RB1
HSPB1
HSF1
GCLC
NFE2L2
SQSTM1
NQO1
HMOX1
FTH1
MUC1
SLC3A2
MT1G
SLC40A1
CISD1
FANCD2
FTMT
HSPA5
ATF4
TP53
HELLS
SCD
FADS2
SRC
STAT3
PML
MTOR
NFS1
TP63
CDKN1A
MIR137
ENPP2
VDAC2
FH
CISD2
MIR9-1
MIR9-2
MIR9-3
CBS
ISCU
ACSL3
OTUB1
CD44
LINC00336
BRD4
PRDX6
MIR17
SESN2
NF2
ARNTL
HIF1A
JUN
CA9
TMBIM4
PLIN2
MIR212
Fer1HCH
AIFM2
LAMP2
ZFP36
PROM2
CHMP5
CHMP6
CAV1
GCH1
PTGS2
DUSP1
NOS2
NCF2
MT3
UBC
ALB
TXNRD1
SRXN1
GPX2
BNIP3
OXSR1
SELENOS
ANGPTL7
CHAC1
DDIT4
LOC284561
ASNS
TSC22D3
DDIT3
JDP2
SLC1A4
PCK2
TXNIP
VLDLR
GPT2
PSAT1
LURAP1L
SLC7A5
HERPUD1
XBP1
ATF3
ZNF419
KLHL24
TRIB3
ZFP69B
ATP6V1G2
VEGFA
GDF15
TUBE1
ARRDC3
CEBPG
SNORA16A
RGS4
BLOC1S5-TXNDC5
LOC390705
EIF2S1
KIM-1
IL6
CXCL2
RELA
HSD17B11
AGPAT3
SETD1B
TF
FTL
RPL8
ATP5MC3
TFRC
MAFG
IL33
HAMP
STEAP3
DRD5
DRD4
MAP3K5
MAPK14
SLC2A1
SLC2A3
SLC2A6
SLC2A8
SLC2A12
GLUT13
SLC2A14
EIF2AK4
ALOX5
ALOX12
ALOX15
ACSF2
IREB2
HMGB1
ELAVL1
TFAP2C
SP1
HBA1
NNMT
PLIN4
HIC1
STMN1
RRM2
CAPG
HNF4A
NGB
YWHAE
GABPB1
AURKA
MIR4715
RIPK1
PRDX1
MIR30B
CS
EMC2
NOX1
CYBB
NOX3
NOX4
NOX5
DUOX1
DUOX2
G6PD
PGD
PIK3CA
FLT3
SCP2
ACSL4
LPCAT3
NRAS
KRAS
HRAS
TFR2
SLC38A1
SLC1A5
GLS2
GOT1
CARS1
KEAP1
ATG5
ATG7
NCOA4
ALOX12B
ALOX15B
ALOXE3
PHKG2
ACO1
G6PDX
ULK1
ATG3
ATG4D
BECN1
MAP1LC3A
GABARAPL2
GABARAPL1
ATG16L1
WIPI1
WIPI2
SNX4
ATG13
ULK2
SAT1
EGFR
MAPK3
MAPK1
BID
ZEB1
DPP4
CDKN2A
PEBP1
SOCS1
CDO1
MYB
MAPK8
MAPK9
LINC00472
PRKAA2
PRKAA1
BAP1
ABCC1
MIR6852
ACVR1B
TGFBR1
EPAS1
HILPDA
IFNG
ANO6
LPIN1
TNFAIP3
TLR4
ATM
YY1AP1
EGLN2
MIOX
TAZ
MTDH
IDH1
SIRT1
FBXW7
PANX1
DNAJB6
BACH1
LONP1
