# Supplementary material for: A Ferroptosis-Related Gene Signature for Predicting the Prognosis and Drug Sensitivity of Head and Neck Squamous Cell Carcinoma
Source: Front Genet. 2021 Oct 21;12:755486. doi: 10.3389/fgene.2021.755486 (PMC8566369; doi:10.3389/fgene.2021.755486)
Supplement: Supplementary file 3 [file Table3.XLSX]

## Sheet: Sheet1
Clinical information of GSE65858 cohort
id	age	gender	stage	T	N	futime	fustat
GSM1607952	59.3593	1	1	1	0	11	1
GSM1607942	72.9391	1	4	3	2	20	1
GSM1607779	49.2567	1	4	4	2	23	1
GSM1607918	70.0507	1	4	4	0	46	1
GSM1607795	80.271	1	1	1	0	118	1
GSM1607851	55.7591	1	4	2	2	120	1
GSM1607862	48.2957	1	4	4	0	139	1
GSM1607855	50.1602	1	4	3	2	146	1
GSM1607871	53.6537	1	4	4	2	147	1
GSM1607924	87.0445	0	3	3	0	154	1
GSM1607907	78.809	1	4	1	2	161	1
GSM1607741	68.2272	1	4	4	2	177	1
GSM1607872	51.885	1	4	4	3	182	1
GSM1607917	69.8973	1	3	3	0	188	1
GSM1607926	50.7269	0	4	4	0	198	1
GSM1607856	59.6277	1	4	4	3	209	1
GSM1607890	82.089	0	4	4	2	212	1
GSM1607799	55.3484	1	3	3	0	253	1
GSM1607849	57.076	1	4	3	2	257	1
GSM1607861	57.4593	1	4	2	3	258	1
GSM1607734	59.7755	1	4	4	2	267	1
GSM1607877	58.6804	1	4	3	2	268	1
GSM1607843	73.0322	1	4	4	1	269	1
GSM1607832	70.9815	1	4	4	2	272	1
GSM1607742	69.2512	1	4	3	2	274	1
GSM1607824	56.9637	1	4	4	2	275	1
GSM1607885	52.4298	1	4	3	2	279	1
GSM1607897	59.4004	1	4	4	2	294	1
GSM1607766	55.707	1	4	4	2	304	1
GSM1607865	70.9979	0	4	2	2	305	1
GSM1607883	66.0507	1	4	4	2	324	1
GSM1607891	68.1506	1	4	3	3	325	1
GSM1607921	62.6721	1	4	3	0	344	1
GSM1607928	49.9877	1	4	4	2	346	1
GSM1607829	77.692	1	4	3	2	356	1
GSM1607932	71.2389	1	4	2	2	358	1
GSM1607901	60.5476	1	4	4	2	366	1
GSM1607908	58.705	1	4	3	3	415	1
GSM1607841	72.742	1	3	3	0	417	1
GSM1607803	55.1239	1	4	3	3	429	1
GSM1607867	76.3504	1	4	4	2	466	1
GSM1607714	62.5188	1	4	4	2	473	1
GSM1607817	72.5202	0	4	3	2	489	1
GSM1607774	69.0951	1	2	2	0	499	1
GSM1607915	85.6454	1	2	2	0	510	1
GSM1607801	74.8118	1	4	4	1	521	1
GSM1607948	44.8871	0	4	4	0	546	0
GSM1607947	44.7173	1	4	4	2	549	0
GSM1607946	64.0767	0	4	4	2	552	0
GSM1607936	73.3854	0	4	1	2	553	0
GSM1607949	51.4251	1	2	2	0	563	0
GSM1607943	47.9507	1	4	4	2	566	0
GSM1607700	54.2669	1	4	3	2	574	1
GSM1607937	51.6112	1	4	1	2	574	0
GSM1607941	45.9822	1	4	2	2	577	0
GSM1607953	61.399	1	2	2	0	577	0
GSM1607927	52.6242	1	4	3	2	578	1
GSM1607935	59.1485	1	3	3	1	581	0
GSM1607806	81.7659	1	4	4	0	582	1
GSM1607934	53.7577	1	1	1	0	582	0
GSM1607940	53.6975	1	2	2	0	582	0
GSM1607930	50.4641	1	4	4	0	590	0
GSM1607933	52.2847	1	2	2	0	590	0
GSM1607704	69.8754	0	4	3	2	595	1
GSM1607929	38.1437	1	4	2	2	596	0
GSM1607931	41.6893	1	4	4	2	596	0
GSM1607944	43.2799	1	3	1	1	596	0
GSM1607951	74.4969	1	4	3	2	597	0
GSM1607792	68.3203	0	4	4	1	602	1
GSM1607913	49.2129	1	4	4	2	603	0
GSM1607939	55.447	0	4	4	0	603	0
GSM1607910	54.3162	1	4	2	2	605	0
GSM1607938	56.2519	1	3	2	1	605	0
GSM1607902	69.8617	1	4	4	3	611	1
GSM1607892	59.0418	0	4	4	2	616	1
GSM1607850	77.7988	1	1	1	0	617	1
GSM1607909	76.0767	1	4	4	1	619	0
GSM1607950	51.7974	1	2	2	0	623	0
GSM1607825	44.627	1	4	3	2	631	1
GSM1607906	70.1136	0	4	4	0	632	0
GSM1607912	60.1177	1	2	2	0	643	0
GSM1607767	63.5099	1	4	3	2	652	1
GSM1607911	85.7194	0	4	4	2	652	0
GSM1607900	59.8932	0	3	2	1	657	0
GSM1607905	58.3381	1	4	4	2	657	0
GSM1607916	55.3265	1	1	1	0	662	1
GSM1607903	61.3498	1	2	2	0	665	0
GSM1607945	58.0315	1	4	4	2	672	0
GSM1607775	40.3943	1	4	4	2	679	1
GSM1607898	53.2731	1	1	1	0	680	0
GSM1607823	42.7899	1	4	4	0	689	1
GSM1607899	74.9432	1	4	4	2	689	0
GSM1607904	68.9363	1	4	1	2	701	0
GSM1607863	46.9268	1	4	4	2	710	0
GSM1607836	83.4825	1	2	2	0	713	0
GSM1607838	54.3956	1	4	4	0	725	1
GSM1607844	61.6454	1	4	2	2	730	0
GSM1607834	52.6215	1	3	1	1	734	0
GSM1607925	67.6057	1	2	2	0	734	0
GSM1607886	48.3614	1	4	4	2	741	0
GSM1607848	61.8535	1	4	4	0	743	0
GSM1607882	48.2984	1	2	2	0	750	0
GSM1607889	35.3402	0	1	1	0	751	0
GSM1607729	57.7604	1	4	4	2	753	1
GSM1607839	52.6817	0	4	4	2	755	0
GSM1607840	45.7604	1	1	1	0	758	0
GSM1607853	69.7988	1	4	4	0	758	0
GSM1607846	59.1704	1	4	4	0	764	0
GSM1607887	70.4011	1	4	2	2	764	0
GSM1607854	45.3498	1	2	2	0	765	0
GSM1607857	74.6968	1	4	3	2	769	0
GSM1607864	50.6639	1	4	4	2	769	0
GSM1607888	57.8371	1	3	2	1	769	0
GSM1607893	61.1417	1	4	2	2	776	0
GSM1607879	56.3395	1	4	2	2	777	0
GSM1607880	62.141	1	4	3	2	778	0
GSM1607919	66.8884	1	4	4	0	783	0
GSM1607858	52.1287	1	1	1	0	785	0
GSM1607878	48.8159	1	4	2	2	785	0
GSM1607881	75.384	0	1	1	0	787	0
GSM1607874	56.3614	1	2	2	0	790	0
GSM1607716	64.397	0	4	4	2	793	1
GSM1607828	68.3313	1	1	1	0	793	0
GSM1607831	44.3066	0	1	1	0	793	0
GSM1607830	64.5092	1	4	4	0	794	0
GSM1607923	57.8426	1	4	4	0	805	0
GSM1607813	58.935	1	4	4	2	811	1
GSM1607876	75.7098	1	4	2	2	813	0
GSM1607827	56.9473	1	4	2	2	815	0
GSM1607873	48.898	1	4	3	2	825	0
GSM1607894	70.0862	1	4	4	2	825	0
GSM1607860	76.5503	1	4	4	0	826	0
GSM1607793	77.2841	1	2	2	0	831	1
GSM1607922	62.5654	0	3	3	0	833	0
GSM1607798	68.1095	1	3	1	1	834	0
GSM1607870	58.2834	1	4	4	2	840	0
GSM1607859	42.6776	1	3	2	1	843	0
GSM1607835	72.1123	1	2	2	0	846	0
GSM1607868	61.1061	1	4	1	2	855	0
GSM1607815	44.7228	1	4	3	2	856	0
GSM1607869	47.1595	1	4	4	1	857	0
GSM1607866	52.052	1	4	4	2	871	0
GSM1607762	58.9268	1	4	4	2	875	0
GSM1607822	48.8268	1	2	2	0	875	0
GSM1607875	53.911	0	2	2	0	877	0
GSM1607845	62.7598	1	4	3	2	882	0
GSM1607694	50.4778	1	2	2	0	884	0
GSM1607721	69.7577	0	4	4	3	884	0
GSM1607720	60.0301	1	4	2	2	885	0
GSM1607811	67.0637	1	3	3	0	885	0
GSM1607760	61.347	1	4	1	3	896	0
GSM1607761	40.0465	1	4	2	2	903	1
GSM1607758	48.1752	1	4	3	2	906	1
GSM1607763	77.117	1	4	4	2	906	0
GSM1607759	54.1328	1	4	2	2	927	0
GSM1607719	52.3258	0	4	1	2	933	0
GSM1607722	50.2505	1	4	4	2	937	0
GSM1607691	56.898	1	3	2	1	941	0
GSM1607757	67.3292	1	4	4	1	941	0
GSM1607756	56.8624	1	2	2	0	944	0
GSM1607746	49.0048	1	4	3	2	945	0
GSM1607718	40.2656	1	2	2	0	947	0
GSM1607755	52.5695	0	4	2	2	951	1
GSM1607754	64.5339	1	1	1	0	954	0
GSM1607797	52.334	1	4	4	2	954	0
GSM1607753	56.7693	1	2	2	0	961	0
GSM1607717	56.7967	1	4	1	2	968	1
GSM1607802	51.2827	1	4	4	2	968	0
GSM1607747	69.7988	0	4	4	0	974	0
GSM1607808	61.9767	1	4	3	2	979	0
GSM1607752	56.7885	1	4	4	2	982	0
GSM1607688	79.0719	0	4	4	2	987	1
GSM1607807	52.4052	1	3	2	1	996	0
GSM1607724	71.3046	1	4	4	2	1002	1
GSM1607748	59.0691	0	4	1	2	1002	0
GSM1607751	87.4086	1	4	4	2	1002	1
GSM1607705	53.6893	1	4	3	3	1003	0
GSM1607750	52.8296	1	4	4	2	1004	0
GSM1607820	70.7132	1	2	2	0	1009	1
GSM1607749	50.6448	0	4	2	2	1016	0
GSM1607816	51.6496	1	1	1	0	1017	0
GSM1607695	48.8734	1	2	2	0	1022	0
GSM1607693	55.8932	1	2	2	0	1024	0
GSM1607790	57.9083	1	4	3	2	1024	0
GSM1607814	65.6454	1	2	2	0	1024	0
GSM1607833	55.8549	1	4	4	0	1025	0
GSM1607699	63.0746	0	4	4	1	1038	0
GSM1607809	56.2957	1	1	1	0	1043	0
GSM1607784	67.4497	1	4	4	0	1051	0
GSM1607730	51.4579	1	3	3	0	1052	0
GSM1607818	64.4162	1	4	4	2	1057	0
GSM1607819	55.9535	1	4	4	2	1057	1
GSM1607706	51.5373	1	3	2	1	1058	0
GSM1607847	56.5749	1	4	2	2	1059	0
GSM1607791	54.1602	1	3	3	1	1060	0
GSM1607896	46.5106	0	4	3	2	1063	1
GSM1607711	56.5229	0	4	3	2	1064	0
GSM1607698	71.5099	0	3	3	0	1066	1
GSM1607738	70.4942	0	4	4	0	1066	1
GSM1607794	50.2943	1	3	2	1	1067	0
GSM1607920	74.3573	1	4	4	0	1067	0
GSM1607696	58.7488	1	4	4	2	1073	1
GSM1607736	65.4182	1	4	4	0	1074	0
GSM1607723	52.3258	1	4	4	2	1098	1
GSM1607776	77.41	1	2	2	0	1099	0
GSM1607684	59.2772	0	4	2	2	1100	0
GSM1607796	56.5667	0	4	3	2	1107	0
GSM1607821	53.8946	1	3	3	0	1107	0
GSM1607884	44.3039	1	4	4	2	1115	0
GSM1607783	63.2005	1	4	1	2	1123	0
GSM1607727	46.5188	1	4	3	2	1137	0
GSM1607781	72.668	1	2	2	0	1147	0
GSM1607707	56.7173	1	4	4	2	1149	0
GSM1607731	47.6496	1	3	3	0	1150	1
GSM1607852	57.6783	1	2	2	0	1162	0
GSM1607780	44.46	1	1	1	0	1176	0
GSM1607782	70.4093	0	3	1	1	1178	0
GSM1607737	78.0643	0	2	2	0	1179	1
GSM1607805	60.0684	1	1	1	0	1182	0
GSM1607785	74.0397	1	4	4	1	1184	0
GSM1607812	57.1335	1	3	3	0	1185	0
GSM1607726	58.3628	1	4	3	2	1191	1
GSM1607786	60.0329	1	4	3	2	1192	0
GSM1607914	69.9959	0	4	4	0	1210	1
GSM1607804	70.6831	1	2	2	0	1211	0
GSM1607687	66.9322	1	4	2	2	1212	0
GSM1607715	67.6359	1	4	4	2	1214	1
GSM1607735	51.0992	1	4	3	2	1219	0
GSM1607777	71.6687	1	2	2	0	1219	0
GSM1607692	69.0376	0	4	4	2	1234	0
GSM1607837	77.0459	1	3	2	1	1245	0
GSM1607708	73.9877	1	4	3	2	1249	0
GSM1607800	58.1958	0	4	4	2	1252	0
GSM1607710	66.0835	1	3	2	1	1254	0
GSM1607732	48.5585	1	4	1	2	1270	1
GSM1607810	58.6146	1	4	4	2	1270	1
GSM1607728	59.0198	1	4	2	3	1281	1
GSM1607697	64.3149	1	4	4	0	1289	0
GSM1607842	50.2642	0	3	3	1	1291	0
GSM1607789	69.7248	1	2	2	0	1305	0
GSM1607690	75.206	1	3	2	1	1329	0
GSM1607788	69.295	1	4	3	2	1332	0
GSM1607895	58.6639	1	4	2	2	1357	0
GSM1607826	66.4531	1	4	2	2	1365	0
GSM1607709	63.7262	1	4	4	2	1435	0
GSM1607725	52.9227	0	4	4	2	1508	0
GSM1607745	50.809	1	4	4	2	1597	0
GSM1607713	56.6543	1	3	1	1	1687	0
GSM1607739	54.0452	1	3	3	1	1717	0
GSM1607712	45.796	1	4	1	2	1724	1
GSM1607702	59.2307	1	2	2	0	1786	0
GSM1607764	68.3176	1	3	3	1	1808	1
GSM1607787	56.9144	1	4	3	2	1808	0
GSM1607703	68.4435	1	4	2	2	1822	0
GSM1607769	57.1472	1	3	3	0	1827	0
GSM1607685	76.2136	1	4	2	2	1835	0
GSM1607765	58.0178	1	4	2	2	1837	0
GSM1607772	55.6441	0	3	2	1	1855	0
GSM1607770	51.1923	1	4	3	2	1872	1
GSM1607778	52.4271	1	3	3	0	1904	0
GSM1607689	46.1328	0	4	2	2	1939	1
GSM1607743	54.0096	1	1	1	0	1962	1
GSM1607744	56.9884	1	2	2	0	2001	0
GSM1607771	70.0972	0	2	2	0	2025	0
GSM1607733	68.6899	1	2	2	0	2029	0
GSM1607768	61.2238	1	4	4	2	2033	1
GSM1607740	43.1896	1	3	2	1	2059	0
GSM1607701	63.8522	1	4	4	3	2240	1
GSM1607773	56.397	0	3	3	1	2310	0
GSM1607686	64.3915	1	4	2	2	2393	1
