# Supplementary material for: A Ferroptosis-Related Gene Signature for Predicting the Prognosis and Drug Sensitivity of Head and Neck Squamous Cell Carcinoma
Source: Front Genet. 2021 Oct 21;12:755486. doi: 10.3389/fgene.2021.755486 (PMC8566369; doi:10.3389/fgene.2021.755486)
Supplement: Supplementary file 9 [file Table5.XLSX]

## Sheet: gene  expression
RNA seq/composite expression from the CellMiner database (https://discover.nci.nih.gov/cellminer).
gene	BR:MCF7	BR:MDA-MB-231	BR:HS 578T	BR:BT-549	BR:T-47D	CNS:SF-268	CNS:SF-295	CNS:SF-539	CNS:SNB-19	CNS:SNB-75	CNS:U251	CO:COLO 205	CO:HCC-2998	CO:HCT-116	CO:HCT-15	CO:HT29	CO:KM12	CO:SW-620	LE:CCRF-CEM	LE:HL-60(TB)	LE:K-562	LE:MOLT-4	LE:RPMI-8226	LE:SR	ME:LOX IMVI	ME:MALME-3M	ME:M14	ME:SK-MEL-2	ME:SK-MEL-28	ME:SK-MEL-5	ME:UACC-257	ME:UACC-62	ME:MDA-MB-435	ME:MDA-N	LC:A549/ATCC	LC:EKVX	LC:HOP-62	LC:HOP-92	LC:NCI-H226	LC:NCI-H23	LC:NCI-H322M	LC:NCI-H460	LC:NCI-H522	OV:IGROV1	OV:OVCAR-3	OV:OVCAR-4	OV:OVCAR-5	OV:OVCAR-8	OV:SK-OV-3
CH17-408M7.1	0	0	0.112	0	0	0.182	0.11	0	0.173	0.052	0.092	0.13	0	0	0	0	0	0	0	0	0	0.108	0.376	0	0	0	0.623	0	0	0.132	0	0.153	0	0.185	0.077	0	0	0	0.058	0	0.244	0.148	0	0	0	0	0.417	0	0
DDX11L1	0.199	0	0.381	0	0.079	0.154	0.142	0.04	0.344	0.162	0.131	0	0.13	0.196	0.181	0.306	0	0	0.605	0	0.163	0.538	1.12	0	0	0.107	0.219	0.087	0.317	0.08	0.106	0.118	0.259	0.437	0.16	0.21	0.109	0.088	0.065	0.333	0.162	0.396	0.246	0.118	0	0.056	0	0.102	0.105
WASH7P	3.088	0.566	1.771	2.129	3.169	1.525	3.244	2.415	2.525	3.033	3.23	2.559	2.503	3.231	2.938	3.04	2.248	0.113	4.149	2.515	2.726	3.278	2.125	2.177	1.992	2.303	3.101	2.655	2.932	2.505	3.266	3.043	2.616	1.238	1.787	2.957	2.981	2.742	2.076	2.713	2.751	2.935	3.346	1.96	1.956	2.212	3.018	2.594	1.868
FAM138A	0	0	0.157	0	0	0	0.265	0	0.173	0	0.107	0	0	0	0	0	0	0	0	0	0.414	0	0.332	0	0	0	0	0	0	0	0	0	0	0.27	0	0	0	0	0	0	0	0.119	0	0	0	0	0	0	0
OR4F5	0	0	0.147	0	0	0	0.12	0	0	0	0.1	0	0	0	0	0	0	0	0	0	0	0	0	0	0	0	0	0	0	0	0	0	0	0	0	0	0	0	0	0	0	0	0	0	0	0	0	0	0
HYDIN2	0	0.03	0.083	0	0.02	0.035	0.026	0.018	0.104	0.022	0.041	0.044	0	0.014	0	0.018	0	0.047	0.051	0.022	0	0.071	0.266	0	0	0.013	0.212	0.059	0	0.062	0.033	0.049	0.023	0.158	0.016	0	0.014	0	0.025	0.039	0.045	0.137	0.101	0	0.031	0.027	0.119	0.07	0
LOC729737	1.303	0.542	0.262	0.457	2.124	0.24	0.458	0.31	0.49	0.611	0.558	0.74	1.077	1.622	1.315	2.265	1.035	0.042	0.492	0.96	1.981	1.063	0.747	0.131	0.205	0.456	0.907	1.021	0.78	0.356	0.573	0.455	1.162	0.389	0.3	2.059	1.695	1.647	0.396	1.236	1.605	0.584	1.413	0.681	0.481	0.316	0.201	1.373	0.531
LOC100132062	0.151	0	0.218	0.467	1.151	0.269	0	0.046	0.079	0	0.407	0.434	0.738	0.901	0.655	1.302	0.819	0	0.129	0	1.039	0.352	0.373	0.106	0.047	0.069	0.264	0.957	0.359	0.018	0	0.236	1.048	0.355	0	0.979	1.112	0.988	0	0.748	1.233	0.028	0.053	0.129	0	0.402	0	0.926	0.1
OR4F29	0	0.129	0.224	0	0	0	0	0	0	0	0.122	0	0	0.175	0	0	0	0	0	0	0.28	0.15	0	0	0	0.125	0.346	0.108	0	0.439	0.178	0	0	0.39	0	0	0	0	0.078	0	0	0.362	0.468	0	0	0	0.155	0	0
LOC101928626	0	0	0.321	0	0	0	0	0.095	0	0	0	0.157	0	0	0	0	0	0	0	0	0	0	0.454	0	0	0	0	0	0	0	0	0	0	0.505	0	0	0	0	0	0	0	0.611	0	0	0	0	0	0	0
OR4F16	0	1.85	0.192	0	0.089	0	0	0	0	0.075	0	0	0	0.244	0	0	0	0.15	0.12	0.158	0	0.171	0.523	0.405	0	0.23	0.298	0.153	0.992	0.366	0.166	0	0	0.374	0	0	0	0	0.172	0	0	0.394	0.337	0	0	0.084	1.966	0	0.219
LOC100133331	0.996	0.265	0.397	0.841	1.686	0.582	0.851	0.955	0.663	1.321	2.895	0.582	1.117	1.3	1.342	1.627	1.099	2.307	1.405	1.015	1.981	1.52	0.871	0.425	0.381	1.066	1.501	1.608	1.351	1.185	1.651	1.376	1.538	0.593	0.697	1.739	1.709	1.57	0.933	1.53	1.504	0.919	1.461	1.379	0.772	2.735	0.953	1.253	1.18
LOC100288069	1.268	0.381	0.513	0.656	1.568	1.291	0.647	0.787	0.403	1.166	0.962	0.487	1.271	1.431	1.08	1.316	0.97	0.278	0.498	1.146	1.814	1.449	0.578	0.812	0.36	1.093	1.132	1.411	0.991	1.009	1.454	1.05	0.938	0.445	0.998	1.359	1.482	1.179	0.496	1.279	1.438	0.788	0.854	1.081	1.012	0.644	0.43	1.344	1.365
FAM87B	1.015	0.192	0.641	0.442	0.544	0.53	0.453	0.348	0.225	1.067	0.379	0.094	0.518	0.771	0.4	0.605	0.244	0.276	0.391	1.04	0.389	0.977	0.613	0.275	0.071	0.625	1.336	0.634	0.394	0.995	0.314	0.332	0.256	0.166	0.439	0.17	0.289	0.45	0.61	0.47	0.235	0.514	1.007	0.655	0.204	0.354	0.775	0.446	0.255
LINC00115	0.648	0.517	0.514	0.853	0.929	0.888	0.609	0.75	0.246	0.857	0.503	0.222	0.424	0.941	0.548	0.871	0.56	0.575	0.945	1.289	1.044	0.682	0.802	0.476	0.241	0.496	0.78	0.869	0.503	1.008	0.806	0.531	0.772	0.383	0.418	0.374	0.53	0.549	0.673	0.39	0.43	0.773	0.902	0.763	0.727	0.531	0.983	0.948	0.694
LINC01128	0.867	1.201	1.259	1.257	1.124	0.571	1.562	1.621	1.075	1.879	1.497	0.774	1.109	1.652	0.957	1.016	0.819	1.122	2.13	0.937	1.594	1.527	1.515	0.998	0.634	1.053	2.122	1.433	1.333	1.063	1.43	1.34	1.721	1.079	0.578	1.002	1.452	1.596	0.732	1.703	0.816	0.85	1.891	1.128	1.529	0.907	1.228	1.052	1.552
FAM41C	0.128	0.135	0.307	0	0.258	0.137	0.09	0.075	0.205	0.127	0.109	0.084	0	0.125	0	0.138	0	0.358	0.122	0.177	0	0.165	0.438	0.073	0	0.101	0.243	0.054	0.079	0.261	0.138	0	0	0.212	0.088	0.173	0.086	0	0.164	0	0.093	0.277	0.249	0.154	0	0.122	0.091	0	0
LOC100130417	1.093	0.067	0.435	0.599	2.357	0.359	2.048	1.369	0.609	2.005	1.069	0	0.469	0.492	0.176	1.225	0.209	0	0.694	0.349	0	0.326	0.747	0.357	0.122	0.119	0.365	0.127	0.166	0.197	0.094	0.306	0.197	0.199	0.778	1.22	0.331	0.197	0.513	0.798	1.068	0.806	2.505	0.197	0.658	0.381	0.21	0.234	0.177
SAMD11	1.394	0.512	0.861	0.568	1.595	0.269	3.821	4.806	0.66	3.415	2.238	0.119	0.066	0.72	0.156	0.307	0.176	0.497	0.27	0.275	0.147	0.667	0.948	0.32	0.951	0.133	0.543	0.222	0.12	0.353	0.061	0.442	0.182	0.361	2.183	1.947	0.251	0.163	0.795	1.377	0.6	2.061	2.172	0.132	0.501	0.365	1.267	0.366	0.38
NOC2L	2.897	0.662	3.039	4.112	2.919	3.536	4.158	4.064	3.344	3.909	4.532	3.332	4.192	3.56	4.323	3.842	3.821	0.428	4.782	2.851	5.145	2.653	3.481	3.85	3.405	3.087	3.773	4.861	4.491	3.004	4.811	5.412	5.411	3.071	3.087	3.937	5.304	4.061	2.014	5.652	3.756	4.121	3.758	3.952	5.158	3.184	1.958	3.866	3.305
KLHL17	2.055	0.453	1.881	2.479	1.895	1.402	2.331	2.091	1.857	2.535	1.937	1.047	2.379	2.774	2.729	2.555	1.525	0.254	3.525	2.219	2.182	2.266	1.533	1.056	1.328	1.079	3.031	1.751	2.359	1.932	2.625	2.455	2.301	0.962	1.393	2.206	2.539	2.17	1.497	2.883	1.782	2.227	2.463	1.313	1.625	0.993	1.674	1.711	1.254
PLEKHN1	1.219	0.093	0.516	0.465	1.021	0.356	1.164	1.528	0.44	0.778	1.326	0.145	1.396	0.923	1.522	1.471	0.725	0.133	0	0.066	0.361	0.208	1.047	1.234	1.003	0.218	1.431	0.301	0.489	1.126	0.303	1.551	1.509	0.726	0.859	1.059	1.453	1.757	0.527	1.473	2.331	0.521	1.281	0.507	1.125	1.072	0.64	0.335	0.677
PERM1	0.811	0.075	0.403	0.203	0.789	0.37	0.771	0.783	0.414	0.532	0.788	0.192	0.486	0.66	0.707	1.026	0.431	0.092	0	0.109	0.136	0.15	1.246	0.611	0.58	0.291	0.633	0.173	0.335	0.329	0.925	0.997	0.869	0.802	0.558	0.326	0.613	1.016	0.92	0.588	1.128	0.404	0.8	0.281	0.504	0.57	0.829	0.235	0.459
HES4	1.662	0.304	3.401	5.878	3.334	2.824	0.28	2.557	3.328	1.975	1.663	0.415	1.777	2.185	1.598	3.281	1.673	0.321	2.019	0.489	0.736	1.318	2.141	1.324	1.258	0.132	1.293	0.57	0.892	0.773	1.836	0.791	1.403	2	1.737	2.075	0.913	0.332	2.44	1.027	2.052	3.348	3.671	1.414	3.332	2.306	2.248	2.999	0.662
ISG15	2.571	3.116	3.891	10.06	2.021	4.359	6.308	6.144	3.966	4.712	4.739	3.104	5.39	6.486	3.986	10.322	3.73	1.387	7.202	2.705	2.707	3.744	5.13	7.867	6.571	2.101	3.643	2.46	2.945	1.373	2.83	2.876	4.253	4.561	1.522	3.043	3.875	6.177	6.282	3.729	5.945	4.045	5.44	4.668	4.818	4.689	5.684	3.412	1.418
AGRN	2.962	0.176	3.586	4.481	4.335	2.428	3.659	4.778	4.712	4.229	4.176	1.504	3.611	1.857	3.871	5.356	2.336	0.206	1.078	0.618	2.147	0.575	1.221	1.95	2.989	2.72	3.334	2.833	3.101	2.109	3.767	3.658	3.776	2.355	2.965	4.45	5.06	4.664	3.507	4.758	4.914	3.767	2.413	4.186	5.4	4.081	2.883	3.791	3.67
RNF223	1.257	0.102	0.44	0	1.011	0.25	0.715	0.261	0.227	0.599	0.25	0.158	0.681	0.333	0.485	1.629	0.6	0	0.138	0.285	0	0.319	0.703	0.29	0.158	0	0.435	0.163	0.24	0.391	0.166	0.161	0.185	0.332	0.247	0.141	0.116	0	0.31	0	1.743	0.322	0.166	0	0.791	0.459	0.082	0.172	0.206
C1orf159	1.518	0.522	1.678	2.71	2.261	1.835	2.612	2.45	1.889	2.535	2.053	1.429	2.024	1.913	2.003	2.633	2.013	0.237	3.707	1.445	2.214	2.353	1.828	1.64	1.453	0.972	2.344	1.843	2.222	1.715	2.21	2.477	2.627	1.361	1.508	1.791	2.357	2.257	1.575	2.345	2.2	2.398	2.383	1.449	2.889	1.571	1.168	2.001	1.444
LINC01342	0.616	0.205	0.191	0	0.454	2.191	0.948	0.305	0.265	0.462	0.618	1.872	0.643	0.554	0.419	1.191	0.761	0.602	0.415	1.07	0.423	0.697	0.806	0.369	0.326	0.197	3.388	0.271	0.368	2.991	1.338	1.851	0.57	0	0.705	0.205	0.197	0.404	0.591	0.343	0.207	1.603	0.912	0.342	1.088	1.676	1.307	0.726	0.348
TTLL10	0.338	0.086	0.461	0.316	0.348	0.122	0.135	0.134	0.373	0.31	0.233	0.223	0.546	0.218	0.36	1.064	0.245	0.277	0.181	0.209	0.122	0.392	0.806	0.175	0.116	0.15	0.48	0.207	0.187	0.428	0.098	0.071	0.103	0.456	0.166	0.102	0.222	0	0.214	0.232	0.359	0.721	0.384	0.12	0.176	0.211	0.103	0.094	0
TNFRSF18	1.273	0.112	0.249	0	1.154	0.274	0	0.142	0.258	0.19	0.144	0.182	0	3.491	0	0.454	0.13	0.195	0.119	0.156	0	0.327	5.759	4.454	0	0.136	0.286	0.104	0	0.266	0	0	0	0.232	0	0	0.433	0.459	0.323	0.807	0	0.505	0.127	0	0.438	0.224	0.499	0	0
TNFRSF4	0	0	0.142	1.92	0.118	0.169	0.143	0.183	0.258	0.209	0.106	0.141	0	0.206	0.593	0.138	0.128	0.132	1.76	0.131	0	1.206	0.616	0	0	0.788	0.477	0.112	0	0.229	0.309	0.131	0.162	0.194	0.225	0	0.165	0.856	0.286	0	0.559	0.534	0.094	0.182	0	0.136	0.095	0	0
SDF4	2.857	0.935	3.929	5.297	3.342	4.061	3.868	5.225	4.67	5.329	4.365	3.948	4.392	2.872	3.977	4.237	4.112	0.942	4.222	2.324	3.572	2.845	3.146	4.3	3.164	3.757	3.654	4.229	5.352	2.41	4.821	5.352	4.771	3.647	2.882	4.499	4.465	4.832	3.134	5.065	3.563	4.672	2.336	4.129	4.456	3.458	1.869	3.47	3.54
B3GALT6	2.106	1.368	2.58	4.176	2.446	2.371	3.077	3.083	3.571	3.052	2.837	1.545	2.103	1.713	1.499	2.812	2.035	2.176	3.921	2.239	1.489	2.909	2.803	1.231	1.45	1.492	2.752	1.508	2.301	1.499	2.502	2.597	2.335	2.009	1.455	2.435	2.593	2.103	1.695	2.896	2.23	2.846	2.937	1.266	2.642	1.762	2.476	1.928	1.564
FAM132A	0	0	0.214	0	0.348	0	0	0.244	0.272	0.261	0.314	0.178	0.432	0.318	0.141	0.501	0.336	0.417	0.516	0.203	0	0.621	0.499	0.137	0.232	0.159	0.35	0.334	0.243	0.309	0.165	0.201	0	0	0.106	0.149	0.239	0	0.353	0.328	0.283	0.766	0.337	0	0.998	0.426	0.115	0.204	0
UBE2J2	2.749	1.982	3.084	3.845	2.881	2.948	3.911	3.68	3.945	3.251	3.75	2.33	2.802	3.366	2.568	2.931	2.67	0.841	4.732	2.326	2.998	3.453	3.435	2.331	2.616	1.921	3.032	2.685	2.859	1.802	3.568	3.674	3.35	2.547	2.132	2.555	3.705	3.113	2.677	3.429	2.809	3.695	3.365	2.214	3.77	2.177	1.321	2.923	2.24
SCNN1D	0.358	0.355	0.292	0.899	0.928	0.369	1.001	1.049	0.977	1.315	0.67	0.211	0.343	0.424	0.901	0.184	0.219	0.102	1.639	0.141	0.08	0.824	0.701	0.157	0.153	0.319	0.807	0.806	0.369	0.744	0.3	0.691	0.55	0.31	0.713	0.664	0.714	0.861	0.672	1.231	0.278	1.122	2.806	0.182	0.624	0.239	2.4	0.622	0.095
ACAP3	1.579	0.131	1.635	1.876	2.158	1.255	2.414	2.995	2.182	3.316	2.409	1.558	2.965	1.316	1.933	2.147	1.753	0.21	4.011	0.779	1.362	2.151	2.279	2.705	0.971	1.633	2.599	2.406	2.413	1.325	3.006	2.793	2.813	1.396	1.071	1.929	2.149	2.389	0.773	1.803	1.584	3.039	3.383	1.162	1.867	1.426	1.154	1.65	0.936
PUSL1	3.583	2.095	2.957	3.673	2.774	2.931	4.288	3.861	2.816	3.001	3.797	2.917	3.692	4.276	3.022	3.439	3.236	1.097	5.007	3.832	3.386	3.63	3.355	3.09	2.386	1.864	3.749	2.773	3.502	2.882	4.725	4.352	3.953	1.982	2.299	2.915	3.78	3.047	2.174	3.565	3.703	3.48	4.647	2.831	3.397	2.733	4.457	3.709	1.923
CPSF3L	3.202	1.485	3.145	3.936	3.724	3.301	4.697	3.633	3.766	4.41	4.355	3.599	3.861	4.163	3.607	4.042	3.196	0.766	5.496	3.48	4.106	4.228	3.935	3.716	3.261	2.867	4.688	4.251	4.234	3.847	4.395	4.695	4.65	2.815	3.075	3.187	4.796	3.504	3.219	4.433	3.913	3.911	3.87	3.134	5.094	2.862	3.005	3.54	3.355
CPTP	1.845	0.324	2.883	4.646	2.567	2.229	3.198	3.055	3.74	3.178	3.545	2.015	3.404	1.773	2.756	2.693	1.828	0.144	3.249	1.27	2.047	1.722	3.301	3.327	1.885	1.738	3.25	3.259	3.402	2.819	3.869	3.307	3.948	2.939	1.68	2.044	3.145	3.154	1.653	3.618	2.984	3.179	3.041	1.597	3.63	2.651	1.515	2.554	2.352
TAS1R3	0.166	0.069	0.309	0.246	0.36	0.26	0.148	0.374	0.298	0.42	0.234	0.3	0.293	0.198	0.457	0.348	0.195	0.353	0.248	0.259	0.12	0.497	0.905	0.152	0.085	0.097	0.456	0.331	0.155	0.502	0.25	0.21	0.28	0.241	0.25	0.225	0.32	0.336	0.177	0.301	0.404	0.894	0.27	0.192	0.437	0.242	0.393	0.247	0
DVL1	3.081	1.54	3.27	4.189	2.675	2.412	3.968	3.83	3.6	3.326	3.637	2.632	3.772	3.994	3.61	3.74	3.377	0.498	3.809	2.693	3.216	2.777	3.292	2.732	2.462	1.726	3.625	3.174	3.446	2.887	3.793	3.815	3.638	2.564	2.395	2.945	4.364	3.95	2.345	3.836	4.346	3.702	3.881	2.915	3.728	2.341	4.172	3.363	3.048
MXRA8	0.391	0.145	4.918	2.706	4.651	0.445	0.445	4.749	0.484	0.793	0.693	0.29	0.878	0.457	0.911	0.532	0.309	0.579	0.288	0.262	1.401	0.734	0.983	0.332	0.175	0.593	1.024	0.577	0.833	0.722	0.544	0.508	1.14	0.502	0.308	0.688	1.299	4.687	0.302	1.044	1.08	1.072	0.501	0.255	0.951	0.426	0.361	2.079	0.494
AURKAIP1	4.298	1.388	4.967	6.55	5.518	5.541	6.06	5.323	5.693	5.499	5.311	5.199	5.167	4.868	4.45	5.708	5.523	1.211	6.373	3.717	5.386	5.236	5.847	5.459	4.805	4.095	5.306	4.53	5.428	3.941	6.384	6.026	5.745	5.644	4.968	4.828	5.066	4.858	4.346	4.844	5.453	6.438	6.2	4.637	6.505	5.209	3.799	5.122	4.238
CCNL2	3.456	2.646	2.871	3.513	3.866	3.098	3.842	4.34	3.995	4.764	4.252	2.154	2.999	4.468	3.553	4.394	3.068	3.377	5.418	3.202	3.409	3.948	4.095	2.884	2.254	2.706	4.374	2.859	4.008	2.665	4.909	4.041	3.481	2.235	2.458	3.799	3.781	4.213	3.222	3.752	3.458	3.717	4.775	3.389	3.439	3.079	3.344	3.074	2.86
LOC148413	2.428	1.006	1.232	1.949	2.275	1.614	2.751	2.001	2.162	2.537	2.491	2.048	2.434	2.215	2.592	2.471	1.447	1.174	3.347	1.294	2.669	2.254	2.147	2.203	1.395	1.917	2.997	2.387	2.539	2.245	3.212	2.667	2.943	1.11	1.458	1.836	2.892	2.38	0.97	2.758	2.024	1.889	2.97	1.565	2.277	1.806	1.606	2.15	1.637
MRPL20	5.128	6.526	4.118	5.069	5.898	5.64	6.246	5.362	5.03	5.479	6.262	5.362	4.678	6.276	4.802	5.937	5.973	7.287	7.522	7.35	5.934	6.889	5.533	5.416	5.186	4.527	4.882	4.577	5.3	3.891	6.292	6.145	5.362	4.757	5.159	5.197	5.144	4.72	5.906	5.317	5.575	5.891	6.101	5.682	6.386	5.027	5.575	4.446	5.092
ANKRD65	0	0.29	0.195	0.333	0.212	0.142	0.075	0.163	0.174	0.372	0.235	0.073	0.114	0.137	0.111	0.173	0.155	0.51	0.103	0.183	0	0.333	0.837	0.094	0	0.122	0.332	0.127	0.13	0.231	0	0.089	0.093	0.162	0.099	0.072	0.121	0	0.212	0.282	0.204	0.574	0.156	0.078	0.123	0.194	0.1	0	0
TMEM88B	0.554	0	0.396	0	0.466	0.598	0	0.402	0	0.452	0.296	0.335	0	0.513	0	0.53	0	0.346	0	0.424	0.634	0.634	0	0.399	0.397	0	0.41	0.272	0	0.51	0	0	0	0	0.417	0.345	0	0	0.521	0	0	1.227	0.339	0	0.682	0.52	0	0	0
LOC102724312	0.541	0	0.31	0	1.744	0.187	0	0.504	0.142	0.298	0.632	0.148	0.793	0.643	0	1.222	0.176	0	0.115	0.182	0.256	0.209	0.607	0	0	0.111	0.274	0	0	0.23	0	0.139	0	0.197	0.145	0.169	0	0.346	0.068	0.226	0.449	0.507	0.12	0.181	0	0.216	1.276	0	0
VWA1	1.675	0.14	1.128	0.966	3.41	0.473	0.642	3.395	1.351	2.669	2	1.401	2.767	1.644	1.402	3.723	1.083	0.229	0.058	0.189	0.331	0.336	0.839	0.13	0.107	1.595	0.522	0.126	1.521	0.646	0.507	0.216	0.053	0.268	1.344	1.335	0.305	2.249	0.28	1.931	1.928	2.223	1.044	1.799	0.916	0.719	2.762	0.631	0.427
ATAD3C	0.591	0.033	0.443	1.074	0.626	0.238	0.441	0.642	0.522	0.761	0.763	0.482	0.792	0.356	0.848	0.73	0.611	0.167	1.053	0.388	0.511	0.559	2.402	1.91	0.369	0.355	1.049	0.832	1.252	0.495	1.004	1.021	1.186	0.492	0.133	0.371	1.164	0.702	0.181	1.231	0.378	0.957	0.583	0.459	0.712	0.397	0.21	0.533	0.232
ATAD3B	1.564	0.127	1.586	3.51	1.68	2.305	2.484	3.49	1.514	3.009	3.159	2.445	3.81	2.232	3.604	3.144	2.564	0.182	4.806	1.193	3.382	2.163	1.896	3.192	1.733	2.054	2.501	3.28	3.928	2.369	4.27	4.288	4.007	1.65	0.691	3.027	3.895	3.788	0.666	4.99	2.718	3.567	2.889	2.383	3.525	2.608	0.416	2.777	1.475
ATAD3A	2.693	0.192	2.412	3.73	2.121	2.817	3.682	3.923	2.749	3.879	3.778	3.201	3.713	3.503	3.462	3.393	3.413	0.174	5.273	2.6	3.642	3.136	3.269	3.619	2.868	2.413	3.744	3.961	4.012	2.615	4.959	4.819	4.46	2.151	2.068	3.071	4.312	3.742	1.316	4.217	3.086	3.928	3.383	2.619	3.845	2.676	0.972	3.76	1.931
TMEM240	0.215	0	0.185	0.476	0.234	0	0.303	0.318	0.233	0.559	0.126	0.1	0.148	0.171	0.148	0.202	0.166	0	0.278	0.118	0	0.312	0.561	0.196	0.793	0.16	0.285	0.309	0.33	0.282	0.213	0	0.318	0.161	0.095	0	0.21	0.217	0.329	0.226	0	0.549	0.23	0	0.673	0.19	0.109	0.294	0
SSU72	4.722	5.147	4.34	5.86	5.291	4.188	5.348	5.106	5.005	5.027	5.142	4.098	5.073	5.376	4.134	5.049	4.898	3.577	6.101	4.785	4.772	5.33	5.891	4.692	3.911	3.773	4.405	4.32	4.857	3.921	5.676	5.274	5.021	4.578	3.984	4.625	4.272	5.067	4.495	4.807	5.028	4.654	6.069	3.93	4.83	4.281	4.475	3.597	3.918
C1orf233	3.828	0.281	1.438	4.648	0.118	1.007	0.623	2.567	0.193	4.06	0.059	0.79	3.93	1.719	0.469	0.12	1.971	0.202	1.908	2.057	1.029	1.09	3.702	2.775	0.087	2.118	3.957	1.971	2.901	2.627	3.209	2.603	0.121	0.362	1.435	3.207	1.572	1.646	1.576	4.294	2.637	2.96	3.706	2.092	3.05	2.549	1.035	3.549	2.828
MIB2	0.862	0.085	1.322	2.119	0.692	0.619	0.904	2.16	2.452	2.269	1.014	0.511	1.888	1.421	1.482	0.961	1.901	0.121	1.69	0.377	0.473	1.382	1.912	1.275	0.287	0.628	1.741	1.688	1.518	0.729	1.035	1.448	1.772	0.942	0.449	0.946	2.102	1.881	0.547	1.887	0.888	1.521	1.287	0.416	1.643	1.052	0.283	1.593	0.788
MMP23B	0	0	0	0	0.278	0.158	0.133	0.273	0.192	0.524	0.147	0.155	0	0.143	0	0.111	0.154	0.296	0.156	0	0	0.598	0.439	0.122	0.254	0.079	0.272	0.099	0	0.261	0	0	0	0	0	0	0.165	0	0.315	0.124	0	0.485	0.091	0	0.234	0.451	0.177	0.787	0
CDK11B	2.359	1.736	2.297	3.385	2.71	2.408	3.068	2.938	2.877	3.234	3.534	2.544	2.83	2.954	2.962	3.072	2.889	1.112	4.628	2.38	2.713	3.663	3.099	2.622	2.08	2.375	3.2	3.117	3.161	2.092	3.426	3.341	3.046	1.733	2.209	2.567	3.507	2.633	2.268	3.459	2.67	2.806	3.57	2.366	3.412	1.968	2.414	2.598	2.277
SLC35E2B	2.395	1.508	1.803	2.586	2.818	1.532	2.102	2.702	2.92	2.918	2.904	1.397	2.621	1.953	3.354	2.61	1.835	3.175	4.372	2.116	2.199	2.988	2.197	1.675	1.842	1.611	2.452	2.124	2.556	1.488	2.748	1.933	2.152	1.48	1.08	2.091	2.752	2.403	1.402	2.835	1.915	1.612	3.268	1.767	2.451	1.361	1.058	1.724	1.792
MMP23A	0	0.176	0.813	0	0.258	0.232	0.295	0.287	0.528	0.584	0.124	0.2	0.221	0.284	0	0.223	0.301	0.221	0.777	0.237	0	0.577	0.716	0.164	0.276	0.116	0.379	0.243	0.149	0.262	0	0	0.205	0	0	0	0.13	0	1.009	0	0.179	0.705	0.587	0	0	0.432	0.12	3.699	0
CDK11A	1.597	1.75	1.608	2.261	2.055	1.996	2.298	2.175	1.946	2.287	2.533	1.698	2.136	2.348	2.115	2.39	2.096	1.263	3.886	1.73	2.357	2.846	2.364	1.711	1.399	1.428	2.029	2.134	2.284	1.384	2.668	2.57	2.154	1.117	1.671	1.917	2.379	1.801	1.729	2.422	2.055	2.16	2.508	1.692	2.712	1.466	1.211	1.836	1.552
SLC35E2	2.309	1.891	1.604	2.23	2.855	1.261	1.854	2.079	2.567	2.448	2.55	1.186	2.325	1.739	2.78	2.448	1.406	2.965	3.686	2.245	1.86	2.701	2.129	1.274	1.419	1.466	2.29	1.715	2.419	1.437	2.325	1.7	2.051	1.571	1.004	2.202	2.469	2.247	1.402	2.334	2.169	1.569	2.817	1.532	2.402	1.508	1.441	1.384	1.823
NADK	2.343	1.901	2.295	3.853	2.534	2.334	3.241	2.647	3.795	3.045	3.12	2.814	3.304	2.713	2.565	3.329	2.682	1.642	4.35	2.577	3.233	3.139	4.148	3.169	1.802	2.472	2.968	2.616	3.397	2.421	3.769	3.345	2.835	1.74	1.779	2.619	3.251	2.958	1.938	3.836	2.842	3.116	3.67	2.316	2.645	1.962	2.573	2.352	2.284
GNB1	5.066	5.768	5.481	5.837	4.83	5.342	6.456	6.141	5.907	5.927	6.451	4.583	5.459	6.27	5.424	5.239	5.471	6.267	6.869	5.671	4.655	5.198	5.016	4.383	4.789	5.184	6.052	5.416	6.118	4.686	6.201	5.903	5.559	4.018	4.401	5.47	6.467	5.419	5.006	6.236	4.984	4.495	6.827	4.971	5.348	4.609	5.498	5.055	5.476
CALML6	0	0	0	0	0.231	0.108	0	0.088	0	0.18	0.103	0	0.265	0.214	0.231	0	0.184	0	0	0.109	0	0.15	0.729	0.173	0	0.202	0.824	0.132	0.223	0.109	0	0.296	0	0.209	0	0.223	0	0	0.159	0.21	0	0.672	0.541	0	0	0.124	0.371	0	0
TMEM52	2.283	0.377	0.432	0.964	1.459	0.616	0	0.282	0	0.09	0	0.236	2.465	4.025	2.201	1.514	1.973	0.175	0.485	0.453	2.597	0.358	3.792	3.467	0.204	0.484	0.882	0.76	0.463	0.278	0.358	1.024	0.267	0.26	0.609	0.605	1.193	1.18	0.341	2.263	0.267	1.817	2.63	2.542	1.92	1.406	1.917	1.766	0.699
CFAP74	0.21	0.043	0.295	0.093	0.158	0.133	0.197	0.096	0.159	0.294	0.276	0.108	0.252	0.351	0.291	0.344	0.326	0.105	0.283	0.218	0	0.399	0.356	0.246	0.083	0.132	0.364	0.169	0.35	0.259	0.151	0.074	0.03	0.126	0.169	0.086	0.253	0.041	0.274	0.236	0.071	0.198	0.56	0.057	0.082	0.084	0.135	0.119	0.046
GABRD	0.155	0.05	0.107	0	0.271	0.092	0.064	0.122	0.24	0.093	0.075	0.093	0	1.351	0	0.096	0.089	0.248	0	0.082	0	0.326	0.635	0	0.062	0.061	0.25	0.076	0.053	0.376	0	0.345	0	0.206	0.089	0.172	0.055	0	0.202	2.125	0.162	0.418	0.605	0.195	0.106	0.117	1.23	0	0
PRKCZ	2.547	0.44	0.233	0	1.953	0.249	0.659	0.194	0.559	1.418	0.898	1.546	2.921	2.939	2.941	2.098	1.968	0.628	0.13	0.285	0.189	0.361	0.653	0.98	0.253	2.267	3.258	2.451	2.725	1.666	2.358	2.776	0.912	0.535	0.966	1.699	2.4	0	0.737	2.527	2.034	0.822	2.186	2.704	2.639	1.676	0.585	2.068	2.208
FAAP20	3.051	1.127	4.726	5.847	3.576	4.737	5.002	4.515	5.706	4.671	4.352	2.683	3.792	3.987	3.556	4.315	4.234	1.47	5.512	3.155	3.466	4.693	4.325	3.363	3.631	2.97	5.019	3.648	4.622	3.822	5.148	4.901	4.869	4.718	3.192	3.926	4.233	3.974	4.181	4.122	4.193	4.984	5.22	2.375	4.698	3.319	4.309	3.786	2.174
SKI	1.955	1.565	2.818	3.601	1.801	2.38	2.755	4.111	3.409	3.628	3.281	2.033	2.61	2.068	3.345	2.487	1.917	1.041	2.383	1.899	2.607	1.196	1.271	1.722	2.179	2.935	3.207	2.686	3.84	1.856	3.55	3.558	3.412	2.092	1.581	2.982	3.321	2.967	1.895	3.239	2.544	2.713	3.013	2.842	3.949	2.669	1.185	2.842	2.822
MORN1	0.623	0.129	0.323	0.67	0.596	0.513	0.657	0.826	0.533	1.074	0.776	0.762	0.78	0.642	1.761	0.946	0.701	0.182	1.187	0.292	0.346	0.636	1.163	0.543	0.255	0.537	1.221	1.123	1.781	0.95	0.964	0.677	1.075	0.531	0.651	0.48	0.806	0.587	0.526	1.423	1.079	1.13	1.192	0.438	0.759	0.339	0.353	0.483	0.366
LOC100129534	0.37	0.084	0.233	0.327	0.586	0	0.406	0.382	0.466	0.742	0.392	0.724	0.323	0.423	1.085	0.76	0.316	0	0.382	0.351	0	0.521	0.724	0	0.161	0.301	0.698	0.72	0.746	0.334	0.194	0.276	0.229	0.35	0.352	0.078	0.337	0.457	0.381	0.959	0.447	0.381	0.76	0.122	0.589	0.146	0.236	0.264	0
RER1	3.787	2.945	3.298	4.141	4.003	3.446	5.133	4.383	4.193	4.581	4.535	3.688	3.747	4.428	3.863	3.911	3.678	2.218	4.987	3.96	3.387	3.95	3.589	3.049	3.382	3.357	4.559	3.811	4.747	3.651	4.664	4.622	4.578	3.341	2.85	3.607	4.296	3.765	3.97	4.033	3.719	3.457	5.127	3.022	4.051	2.935	4.247	3.199	3.033
PEX10	1.636	0.219	1.646	2.548	1.444	1.998	1.846	1.963	3.199	2.344	1.997	1.6	2.951	1.182	2.703	2.061	1.928	0.078	2.257	1	1.302	1.182	1.204	1.846	1.365	1.988	1.893	2.041	2.957	1.418	3.313	2.944	2.739	1.577	1.141	2.064	2.559	2.701	0.973	2.896	2.386	2.361	1.767	1.54	1.472	1.543	0.321	1.631	1.538
PLCH2	0.224	0.048	0.245	0.126	0.116	0.193	0.16	0.183	0.238	0.274	0.125	0.158	0.348	0.2	0.261	0.205	0.132	0.175	0.198	0.098	0.117	0.281	0.741	0.09	0.065	0.081	0.422	0.146	0.113	0.244	0.186	0.05	0.076	0.231	0.183	0.059	0.207	0.045	0.142	0.411	0.225	0.205	0.247	0.095	0.161	0.105	0.071	0.105	0.056
PANK4	2.107	1.465	1.633	2.349	1.467	1.607	2.028	2.061	1.763	2.214	1.518	1.078	2.136	2.223	2.506	1.812	1.548	1.248	2.828	1.671	2.109	2.546	1.422	1.072	1.318	1.176	2.427	1.764	2.292	1.858	2.583	2.296	2.329	1.14	1.079	1.571	2.26	1.74	1.421	2.143	1.807	1.824	2.577	1.695	1.966	1.232	1.797	2.03	1.811
HES5	0	0	0.281	0	0.217	0	0.119	0.108	0.248	0.159	0.104	0.132	0.556	0.108	0.163	0.191	0.14	0.314	0.078	0.248	0.248	0.404	0.531	0.131	0	0.089	0.366	0.102	0.102	0.281	0	0.089	0	0.225	0.1	0.103	0.086	0	0.141	0.25	0	0.398	0.122	0	0.504	0.085	0.073	0.316	0
LOC115110	0	0.04	0.169	0.078	0.033	0.03	0.024	0.052	0.225	0.065	0.048	0.193	1.661	0.035	0.691	0.427	0.122	0.062	0.298	0.075	0.063	0.198	0.823	0.284	0.036	1.185	1.863	1.141	1.777	1.141	2.101	1.156	2.157	0.713	0.022	0	0.105	0.108	0.061	0.058	0.023	0.171	0.063	0.195	0.038	0.046	0.211	0.032	0
TNFRSF14	0.182	0.177	0.278	1.078	0.792	0.216	0.699	0.341	0.227	0.81	0.121	0.746	2.38	0.031	1.149	1.92	0.691	0.319	3.125	0.317	0	1.94	1.894	1.604	0.477	4.041	4.795	2.871	5.724	4.258	5.87	4.077	4.609	3.013	0.058	0	0.608	1.178	1.013	1.057	0	0.564	0.148	1.078	0.068	0.069	0.601	0.096	0
LOC100996583	0.278	0	0	0	0	0	0	0	0	0.104	0	0	1.311	0	0.262	0	0	0	0	0.177	0	0.179	0	0	0	0.324	1.093	0.161	0.385	0.141	0.48	0	0	0	0	0	0	0	0.083	0	0	0	0	0.424	0	0.165	0.098	0	0
FAM213B	2.654	2.419	1.676	2.156	2.232	2.133	3.202	0.91	2.594	3.102	1.925	1.919	4.571	2.577	3.776	3.754	2.717	2.545	3.145	2.234	1.593	2.77	1.565	1.848	1.37	3.138	3.551	2.866	3.269	1.291	3.884	2.534	3.898	2.233	1.581	1.807	3.091	3.166	1.002	2.443	0.87	2.645	2.593	2.783	2.204	2.082	2.762	2.512	2.614
MMEL1	0.238	0.117	0.127	0	0.386	0.112	0.165	0.189	0.145	0.16	0.121	0.204	0.148	0.165	0.145	0.318	0.107	0.284	0.065	0.209	0.157	0.315	0.391	0.133	0.147	0.208	0.509	0.156	0.097	0.253	0.222	0.207	0.154	0.171	0.169	0.149	0.136	0.119	0.09	0.166	0.169	0.509	0.147	0.133	0.269	0.258	0.126	0.2	0.143
TTC34	0.143	0	0.094	0.256	0.182	0.365	0.047	0.123	0.333	0.289	0.178	0.081	0.344	0.128	0.279	0.226	0.115	0	0.045	0.063	0	0.254	0.492	0	0	0.16	0.308	0.281	0.157	0.266	0.332	0.255	0.508	0.274	0.124	0.1	0.156	0.345	0.146	0.257	0.089	0.591	0.518	0.086	0.212	0.095	0.042	0.272	0
ACTRT2	0	0	0.304	0	0.079	0	0	0.071	0.227	0.091	0.066	0	0	0.052	0	0.072	0	0.207	0.082	0.128	0	0.174	0.712	0	0	0	0.163	0.049	0.075	0.225	0	0	0	0.148	0	0	0	0	0.098	0	0	0.061	0.095	0	0	0	0.057	0	0
LINC00982	0	0	0.138	0	0.071	0	0.468	0.621	1.078	0.92	0.241	0.087	0	0.356	0	0.146	0	0.239	0	0.137	0	0.627	1.059	0	0	0	0.273	0.07	0	0.306	0	0	0	0	0.1	0	0	0	0.52	0	0.221	0.422	1.071	0	0	0.123	0.045	0.418	0
PRDM16	0.198	0.037	0.192	0.111	0.091	0.106	0.452	0.362	0.878	0.805	0.439	0.113	0.619	0.601	0.299	0.142	0.256	0.636	0.039	0.103	0.025	0.625	0.513	0.061	0.047	0.113	0.217	0.09	0.062	0.195	0	0.076	0.02	0.271	0.116	0.051	0.07	0.049	0.475	0.28	0.048	0.297	0.891	0.115	0.056	0.083	0.135	0.487	0.029
ARHGEF16	2.193	0	0.199	0.264	2.149	0.156	0.202	1.197	0.59	0.403	0.121	2.417	3.602	2.295	3.197	3.064	2.782	0.258	0.124	0.123	0.114	0.192	0.804	0.199	0	0.862	0.207	0.159	0.156	0.687	0.925	0.214	0	0.198	0.719	1.018	1.236	2.058	0.391	1.565	2.015	1.8	1.446	1.165	2.29	1.091	0.278	1.289	0.335
MEGF6	1.052	0.414	1.941	3.499	0.832	0.289	1.814	3.657	0.224	0.803	0.324	0.316	0.953	1.062	1.295	0.509	0.88	1.16	2.002	0.689	0.073	0.3	0.612	0.202	0.038	0.79	0.84	0.428	0.393	0.283	0.495	0.088	0.035	0.18	0.698	1.06	0.651	2.834	2.192	0.609	0.574	0.94	2.044	1.192	0.304	0.941	1.624	1.225	1.959
TPRG1L	2.255	1.155	2.812	3.019	3.204	1.727	3.157	2.41	2.89	3.042	2.552	3.085	3.253	2.871	2.301	3.707	2.807	0.549	3.243	1.793	1.031	2.275	3.286	1.738	1.808	2.485	3.485	3.193	3.673	1.845	3.163	3.004	3.344	2.932	1.408	2.351	2.521	2.266	2.495	2.94	2.315	1.578	2.473	2.458	3.366	2.325	1.618	2.37	2.701
WRAP73	1.707	2.098	1.735	2.824	2.5	2.057	3.131	1.913	2.685	2.959	2.72	2.045	2.656	2.789	2.872	2.954	3.234	2.766	4.306	3.283	2.573	3.337	2.481	1.776	1.487	1.819	3.163	2.504	2.955	2.254	2.966	2.689	3.528	2.262	1.569	1.886	2.967	2.459	2.246	3.074	2.12	2.562	3.111	1.995	2.933	1.548	2.776	2.551	1.797
TP73	1.473	0.367	0.154	0.308	1.664	1.054	0.853	0.175	1.199	1.749	1.302	0.49	0	1.913	2.352	1.754	1.146	0.524	1.267	0.454	0.562	1.108	0.497	0.095	0	0.167	1.075	0.124	2.06	0.173	2.153	0.429	0	0.163	0.289	0.064	1.024	0.093	0.273	1.995	1.415	1.215	2.375	0.179	0.551	0.422	1.332	1.336	0.103
TP73-AS1	0	0.458	0.293	1.542	1.065	1.327	1.239	0.536	0.923	1.347	1.547	0.056	0	0.07	0.064	0.091	0.056	0.114	1.899	0.204	1.613	1.356	0.632	0	0	0.92	0.957	0.036	1.595	0.112	1.72	0.379	0	0.254	0.583	1.029	1.716	0.446	1.094	1.696	0.165	0.893	2.397	1.057	1.947	0.966	0.731	1.318	1.091
CCDC27	0	0	0.096	0	0	0.073	0	0.044	0.112	0.029	0	0.053	0	0.054	0	0.05	0.063	0.099	0	0.063	0	0.127	0.407	0.086	0	0	0.113	0.053	0	0.12	0	0	0	0.126	0.066	0	0	0	0.063	0	0	0.232	0.084	0	0	0.059	0.041	0	0
SMIM1	1.597	0	0.464	0.91	2.258	0	0	0.238	0.385	0	0.676	0.288	1.593	1.956	0	0.71	0.98	0.453	0	0	3.786	0.39	1.765	1.795	0	1.967	1.604	0.472	2.107	1.626	3.262	0.95	1.765	1.345	1.079	0.897	0.899	1.375	0.84	1.444	0.887	0.448	1.735	1.018	1.662	1.035	1.427	1.025	0
LRRC47	3.129	2.605	2.845	4.09	3.265	3.034	4.143	3.609	3.582	3.793	3.886	2.715	3.518	3.724	3.265	3.055	3.324	2.214	4.873	4.298	3.416	4.219	3.604	2.896	2.622	2.672	3.947	3.578	4.062	2.753	3.914	4.119	4.215	3.15	2.736	3.315	3.65	3.332	3.251	4.178	2.913	2.794	4.66	2.693	3.701	2.642	4.009	2.618	2.785
CEP104	1.114	0.833	1.166	1.387	1.241	0.86	1.775	1.698	1.442	1.719	1.738	0.919	1.366	1.49	1.645	1.154	1.061	0.877	2.173	0.804	1.413	1.514	1.578	1.13	0.742	1.166	1.605	1.462	1.641	0.889	1.708	1.994	1.591	0.955	0.718	1.562	1.85	1.436	0.842	2.017	0.937	1.142	1.872	1.04	1.777	1.102	0.777	1.233	1.64
DFFB	0.786	0.053	0.64	0.992	0.427	0.686	1.149	0.698	0.749	1.156	1.103	0.749	1.528	0.958	1.266	0.831	1.037	0.289	2.146	1.434	1.191	1.03	1.467	0.793	0.472	0.797	1.182	0.767	1.197	0.556	1.263	0.936	1.522	0.692	0.378	0.501	0.736	0.757	0.352	0.73	0.239	0.573	1.11	0.847	0.981	0.424	0.398	0.499	0.804
C1orf174	2.961	3.644	2.268	3.457	2.364	2.148	3.216	3.107	2.754	3.245	3.318	2.718	2.694	4.104	2.813	2.751	3.262	3.764	4.734	3.863	3.321	3.534	1.81	2.153	2.548	2.105	2.48	2.641	3.217	2.186	3.685	3.388	3.175	1.968	2.123	2.595	3.41	2.837	2.739	3.663	2.474	2.228	3.878	3.45	3.122	1.892	2.921	2.37	3.239
LINC01134	0	0	0.173	0	0.058	0	0.149	0	0.252	0.118	0.08	0.221	0.196	0.067	0.157	0.105	0	0.211	0.088	0.174	0	0.093	0.58	0.243	0	0	0.16	0.16	0.491	0.401	0.206	0.075	0.402	0.366	0.071	0.127	0.076	0.13	0.083	0.118	0.119	0.105	0.4	0	0.237	0.158	0.029	0	0
LINC01346	0	0	0	0	0	0	0	0	0	0	0	0	0	0	0	0	0	0	0	0	0	0	0.542	0	0	0	0	0	0	0	0	0	0	0	0	0	0	0	0.088	0	0	0	0	0	0	0	0	0	0
LOC284661	0	0.038	0.171	0	0	0.083	0	0.054	0.17	0.205	0	0	0	0.028	0	0.035	0	0	0	0.07	0	0.187	0.304	0	0	0	0.125	0.414	0.102	0.102	0.263	0	0	0.163	0	0	0	0	0	0	0	0.184	0.085	0	0	0.034	0.035	0	0
AJAP1	0	0.116	0.137	0	0.063	0.138	1.767	0.079	0.188	1.818	0.151	0.182	0.065	0.07	0	0.082	0.111	0.095	0.265	0.143	0	0.472	0.608	0.137	4.049	0.042	0.337	0.079	0.111	0.255	0	0.054	0	0.177	0.118	0.936	0	0	0.09	0.41	0.08	0.358	0.118	0	0.108	4.061	0.141	0.633	0
NPHP4	1.29	0.365	0.941	1.266	1.097	0.546	1.387	1.706	0.991	1.769	1.167	1.159	1.196	1.259	1.142	1.316	1.06	0.562	1.794	1.322	1.391	1.833	0.951	0.905	0.545	1.472	2.071	2.046	2.397	1.38	1.873	2.141	2.047	0.909	0.737	1.092	1.563	1.126	0.668	1.88	0.886	2.185	1.169	0.958	1.145	0.706	0.731	0.862	1.255
KCNAB2	1.107	0.096	0.404	1.006	0.755	0.13	1.889	1.552	1.185	2.265	2.889	3.369	2.909	1.493	1.511	0.89	1.502	1.76	4.733	4.946	0.6	3.99	2.885	3.676	3.304	5.34	4.745	4.171	6.58	5.137	6.415	2.91	1.032	1.306	1.548	0.495	1.428	3.387	1.612	1.761	1.169	3.221	1.37	0.111	1.15	1.037	1.21	1.131	0
CHD5	0.346	0.062	0.214	0.143	0.291	0.145	0.28	0.169	0.221	0.23	0.244	0.237	0.125	0.717	0.124	0.161	0.396	0.298	0.142	0.486	0.08	0.644	0.625	0.134	0.165	0.093	0.756	0.146	0.315	0.388	0.279	0.227	0.137	0.27	0.248	0.084	0.248	0.091	0.29	1.043	0.142	0.487	2.29	0.049	0.241	0.241	0.425	0.161	0.173
RPL22	4.516	6.393	4.029	4.834	5.582	5.426	5.087	4.497	5.401	5.162	5.204	5.12	4.545	5.635	3.688	5.672	6.246	8.2	6.04	6.88	5.427	6.078	5.649	4.802	4.778	3.954	4.437	3.541	4.6	3.548	5.659	5.132	4.193	4.393	4.816	4.209	4.446	4.433	5.774	4.585	4.563	5.227	5.753	4.839	5.832	4.86	4.977	4.108	4.654
LOC102724450	0	0.439	0	0	1.236	0	0.574	0	0	0	0.641	0	0.476	0.968	0	0.703	0.738	0	0	0.862	1.436	0	2.256	2.007	0	1.278	1.03	0.764	2.96	0.156	3.292	2.693	2.493	1.383	0.837	2.199	0.496	0	0.66	0	0	0.584	0	0	0	0.768	1.764	0	0
RNF207	1.097	0.489	0.73	0.3	1.502	0.14	0.367	0.302	0.107	0.239	0.993	0.137	1.068	2.253	1.878	0.891	0.979	0.733	0.1	0.508	0.771	0.156	1.175	1.113	0	0.62	1.911	1.013	2.168	0.702	2.132	1.934	2.04	0.811	0.967	2.515	1.218	0.664	1.532	1.532	2.246	1.489	3.263	0.976	0.735	1.344	2.542	1.405	0.974
ICMT	3.105	2.491	3.329	3.245	3.526	3.25	4.402	3.932	3.176	4.128	4.071	3.073	3.445	3.814	3.063	3.619	3.315	1.413	3.488	3.176	2.601	3.611	2.807	2.451	2.488	3.204	4.085	2.99	4.22	2.957	4.312	3.688	3.732	2.155	2.499	3.422	3.884	3.744	3.215	4.043	3.44	2.619	4.288	2.955	3.695	3.075	3.763	2.998	3.596
LINC00337	0.609	0.154	0.204	0.209	0.437	0	0.077	0.063	0.209	0.078	0.393	0	0.36	0.697	0.342	0.115	0.295	0.126	0.21	0	0	0.707	0.85	0	0.103	0.365	0.417	0.361	0.403	0.895	0.493	0.235	0.316	0.34	0.153	0.521	0.258	0.228	0.048	2.027	1.423	0.33	2.084	0.099	0.225	0.427	1.306	0.695	0.138
HES3	0	0.173	0	0.552	0.164	0.495	0	0	0.599	0.196	0	0.249	0	0.296	0	0.161	0.178	0.856	0	0	0	0.473	1.063	0.246	0	0	0.424	0.183	0	0.346	0.262	0	0	0.411	0	0	0	0	0.283	0	0	0.907	0.307	0	0	0	0.092	0	0
GPR153	1.067	0.102	0.776	0.883	1.113	0.458	1.311	1.356	1.769	2.726	1.039	1.096	1.678	0.873	0.498	0.922	0.707	0.209	0.724	0.137	0.19	0.766	0.702	0.262	0.873	2.66	1.442	1.068	2.763	1.518	2.86	2.342	2.231	1.417	0.335	1.097	0.783	1.988	0.888	2.317	0.841	1.337	3.601	0.521	0.752	0.683	0.515	0.79	1.082
ACOT7	3.411	4.728	4.777	4.633	4.35	4.896	6.421	5.339	4.477	5.396	6.188	5.485	4.592	6.004	4.765	4.069	4.968	4.183	6.778	4.855	4.272	5.625	3.34	4.627	4.439	5.506	7.334	6.333	7.491	5.306	6.553	6.534	6.633	4.8	3.801	4.263	6.19	5.777	4.127	6.029	5.022	4.642	7.685	4.575	5.492	4.394	4.98	5.314	4.605
HES2	0.326	0.076	0.203	0.124	0.183	0.033	0.045	0.045	0.206	0.068	0.297	0.563	0.165	1.049	0.165	0.043	0.064	0.49	0.022	0.076	0	0.146	0.793	0	0	0.411	0.168	0.088	0.072	0.408	0.232	0.047	0	0.266	0.069	0.113	0.038	0.209	0.235	0.425	0.545	0.265	1.649	0.213	0.704	0.639	0.158	0	1.447
ESPN	1.362	0.067	0.109	0	3.087	0.077	0.064	0.072	0.397	0.127	0.163	0.811	0.85	2.225	0.277	0.238	0.145	0.494	0.039	0.144	0.162	0.365	0.734	0.418	0.049	0.292	0.255	0.285	0.069	0.227	0.085	0.139	0	0.204	0.104	0.142	0.104	0.539	0.167	0.96	0.188	0.372	0.135	0.104	1.728	0.672	0.58	0.141	0.991
TNFRSF25	2.544	0.481	1.271	0.579	1.89	0.204	1.819	1.702	2.026	0.927	1.778	1.004	1.984	2.113	2.32	1.624	1.123	0.217	1.316	0.198	0	1.423	3.146	2.08	0.89	0.506	0.664	0.319	0	0.311	0.232	0.72	0.217	0.382	0.416	0.458	2.173	2.798	1.887	1.144	0.801	2.065	2.007	0.955	2.584	1.594	1.31	1.26	1.783
PLEKHG5	1.563	0.055	0.904	0.259	1.201	0.436	1	1.67	1.024	0.539	1.576	0.795	1.857	1.507	2.245	1.029	1.023	0.263	0.171	0.129	0.094	0.644	0.7	0.382	1.338	0.742	0.511	0.264	0.56	0.4	0.41	0.658	0.494	0.398	0.399	0.495	1.691	2.303	0.7	0.955	1.064	1.14	0.762	1.155	2.416	1.42	0.941	1.3	1.643
NOL9	1.429	1.943	1.48	1.414	1.701	1.904	2.168	2.1	1.378	1.992	2.477	1.293	1.754	2.383	2.232	1.743	1.431	2.436	2.065	1.754	2.847	2.206	1.769	1.614	1.72	1.585	1.704	1.676	2.335	1.34	2.408	2.326	1.986	1.092	1.373	1.884	2.476	1.936	1.303	2.571	1.468	1.274	2.741	1.988	2.971	1.675	1.461	1.641	1.844
TAS1R1	0	0.082	0.203	0	0.077	0	0.056	0.028	0.18	0.139	0.064	0	0.064	0.082	0	0.035	0	0.122	0.039	0.122	0.089	0.268	0.687	0	0	0.062	0.179	0.059	0.077	0.088	0.103	0	0	0.344	0	0	0.082	0	0.086	0.125	0	0.112	0.245	0	0.07	0.056	0.065	0	0
ZBTB48	1.334	0.15	0.939	1.905	1.421	0.91	2.069	1.705	1.893	1.963	2.332	1.1	1.395	1.891	1.906	1.745	1.615	0.067	2.432	2.053	1.885	2.05	1.936	1.895	0.893	1.102	1.848	2.09	1.946	1.387	1.937	2.529	1.982	0.892	1.006	1.456	2.276	1.955	1.028	2.621	1.545	1.99	3.076	1.341	2.568	1.51	1.33	1.532	1.329
KLHL21	1.723	1.757	2.244	2.46	1.677	1.988	4.002	3.835	3.14	3.605	3.506	1.352	2.308	2.855	2.623	2.155	2.773	1.713	2.852	2.787	2.414	2.133	2.788	2.288	1.961	2.837	5.015	4.57	4.908	2.129	3.433	3.945	4.312	2.418	1.075	1.991	3.521	3.368	1.705	2.999	1.27	2.356	3.731	2.118	2.447	2.295	2.204	1.757	1.621
PHF13	1.747	1.343	1.856	2.568	1.915	1.925	1.632	2.661	2.048	2.423	1.966	0.861	1.358	1.989	1.763	2.15	1.499	0.566	1.974	0.985	2.114	1.536	1.529	0.836	1.235	1.24	1.497	1.566	1.838	0.693	1.763	1.724	1.72	1.249	0.786	1.275	2.033	1.379	1.028	2.528	1.038	1.196	3.094	1.599	2.097	1.406	1.507	1.355	2.194
THAP3	1.48	0.997	2.774	4.341	2.65	2.515	3.781	2.189	4.02	3.252	3.069	1.344	1.797	1.945	1.601	2.784	2.833	0.642	3.762	2.717	1.707	3.284	3.412	1.52	1.681	1.439	3.477	1.244	2.54	2.55	3.652	3.155	2.113	2.322	1.829	2.075	2.468	2.863	2.645	2.326	2.162	3.909	3.853	1.686	2.716	1.275	2.344	2.484	1.719
DNAJC11	2.736	0.937	1.826	2.766	2.284	2.325	3.06	3.219	2.168	3.008	3.572	2.864	3.315	3.223	3.219	2.754	2.2	0.347	2.662	2.451	3.903	2.51	1.246	2.493	2.27	2.717	3.197	2.972	4.011	2.38	3.432	3.817	3.64	1.363	2.082	3.039	3.692	2.816	1.219	3.957	2.801	1.798	3.117	3.268	4.101	2.982	2.132	2.693	3.083
CAMTA1	3.633	5.857	3.551	3.501	3.75	4.306	4.346	4.225	3.82	4.603	4.088	3.429	2.813	4.403	2.714	4.069	4.509	6.886	5.357	4.225	3.65	4.139	3.664	3.415	2.836	3.372	3.207	2.539	3.955	2.123	4.493	4.044	3.495	3.254	3.174	3.479	3.575	2.911	3.513	3.691	2.805	3.456	3.944	3.107	4.257	4.065	4.028	3.029	4.388
VAMP3	3.255	4.472	4.157	4.513	3.871	3.331	5.218	4.143	4.108	4.906	4.338	2.726	3.751	4.697	3.225	4.131	3.836	2.491	4.46	3.032	2.595	2.726	3.031	1.886	3.457	3.865	4.031	3.507	4.904	2.729	4.994	4.514	3.842	3.359	2.669	3.734	3.597	4.053	4.071	4.306	3.045	2.688	4.763	3.366	3.773	3.631	3.6	3.245	4.056
PER3	2.008	1.248	1.007	1.624	1.631	0.789	1.556	2.883	1.902	3.263	1.343	0.991	1.018	0.888	0.446	0.634	0.285	0.455	0.829	0.301	1.515	1.862	0.291	0.036	0.202	0.76	1.973	0.937	2.511	1.678	2.045	0.654	2.262	1.109	0.468	0.371	1.294	1.175	0.567	1.23	1.737	0.559	1.352	0.359	1.272	1.031	0.611	0.582	2.461
UTS2	0	0	0	0	0	0	0	0	0	0	0	0	0	0.961	0	0	0	0	0	0	0	0	0	0	0	0	0.36	0	0	0	0	0	0	0	0	0	0	0	0.099	0	0	0	0	0	0	0	0	0	0
TNFRSF9	0	0.238	0.469	0.073	0	0	0.856	2.399	0.122	0.081	0.395	0.023	0	0.08	0	0.024	0.058	0.077	0.018	0.06	0	0.015	0.436	0	0.237	0	0.05	0	0	0.034	0	0	0	0.266	0.185	0.039	0.603	0.544	0.584	0.054	0.045	0.23	0.024	0.052	0.049	0.083	0.031	0.114	0.025
PARK7	5.418	6.951	5.436	5.998	6.556	5.838	7.253	6.531	5.888	6.6	6.662	5.926	5.787	6.995	5.139	6.19	6.435	6.843	7.672	7.464	6.246	6.599	6.506	6.045	5.362	5.385	6.136	5.05	6.502	4.68	7.175	7.025	6.217	5.114	5.595	5.82	6.229	6.226	6.173	6.355	5.908	5.971	7.058	6.01	6.261	5.859	6.185	5.255	6.025
ERRFI1	1.43	5.953	3.013	4.621	2.11	2.373	3.958	3.885	5.119	2.866	4.674	2.563	2.727	6.245	3.356	3.682	5.334	5.136	0.117	0.103	0.225	0.349	0.52	0.194	4.901	1.121	0.892	2.47	1.767	0.677	1.136	3.28	2.392	2.482	3	2.664	4.34	3.586	1.544	5.613	4.858	2.025	1.843	2.332	2.427	2.731	5.768	2.474	2.537
LOC102724539	0	0.294	0	0	0	0	0	0	0	0	0	0	0	0.303	0	0.253	0	0	0	0	0	0	0	0	0	0	0	0	0	0	0	0	0	0	0	0	0	0	0	0	0	0.228	0	0	0	0.188	0	0	0
SLC45A1	0.135	0.043	0.394	0.912	0.172	0.355	1.163	0.298	1.406	0.871	0.618	0.067	0.102	1.411	0.371	0.165	0.232	0.359	0.064	0.189	0.079	0.35	0.53	0	0.047	0.125	0.269	0.078	0.048	0.186	0.058	0	0	0.304	0.883	0.436	0.495	1.07	0.186	2.911	0.047	0.799	0.245	0.149	0.248	0.167	0.333	0.076	0
RERE	3.313	1.672	3.12	3.652	3.045	2.64	3.538	3.87	3.591	4.148	3.656	2.473	3.044	2.745	3.001	3.213	2.508	2.251	2.17	2.151	2.738	2.181	2.799	3.255	2.411	3.33	4.167	3.473	4.606	3.282	4.162	4.446	4.36	2.499	2.367	3.045	4.036	3.429	2.323	3.922	3.193	2.303	5.504	2.469	4.129	2.832	2.494	2.815	2.527
LOC102724552	0	0	0	0	0	0	0	0.153	0	0.279	0.159	0	0	0.12	0	0.213	0	0	0	0	0	0.118	0	0	0	0	0.273	0.119	0.306	0	0	0	0	0	0	0	0.176	0	0.111	0	0.18	0	0	0	0	0.285	0.648	0	0
ENO1	7.236	6.701	8.644	9.027	7.867	7.777	9.515	8.663	9.175	9.097	9.75	7.902	7.861	8.573	7.974	8.206	8.897	5.352	9.32	7.569	8.066	7.277	7.703	7.692	7.756	6.718	9.083	8.349	9.41	8.192	9.227	9.62	8.769	6.955	7.683	8.522	9.229	8.65	7.441	8.762	8.001	8.973	8.605	8.08	8.747	8.18	7.498	8.034	8.515
MIR6728	0	0	0	0	0	0	0	0	0	0	0	0	0	0	0	0	0	0	0	0	0	0	0	0	0	0	0	0	0	0	0	0	0	0	0	0	0	0	0	0	0	16.881	0	0	0	0	0	0	0
ENO1-AS1	0.537	0.505	0	0	1.421	0	0	0.24	0.381	0.504	1.005	0	0.383	0.831	0.445	0.659	0.609	0.934	1.008	0.493	0	0.485	1.727	0.902	0.572	0	0.15	0.172	0.708	0	1.319	0.553	0	0.605	0.281	0.799	0.434	0.452	0.166	0	0.675	0.289	0	0	0	0.334	0.678	0	0.554
CA6	0	0	0	0	0	0	0.181	0	0.575	0.121	0.126	0.227	0	0.067	0	0	0	0.344	0	0	0	0.143	0	0	0	0	0.196	0.094	0.132	0.189	0	0	0	0.215	0	0	0	0	0.146	0	0	0.496	0.266	0	0	0	0.061	0	0
SLC2A7	0	0	0.126	0	0	0	0.054	0	0.117	0.106	0.099	0	0	0.082	0	0.087	0	0.085	0	0.084	0	0.12	0.158	0	0	0	0.268	0.047	0.088	0.164	0	0	0	0.231	0	0	0	0	0.138	0	0	0.108	0.191	0	0	0.049	0.077	0	0
SLC2A5	0	0	0.947	0.918	0.053	0.176	0.15	0.859	0.32	2.556	0.136	0.099	0	0.202	0	0	0.086	0.167	0.045	3.144	0	0.23	0.577	0.832	0.106	0.091	0.302	0	0	0.264	0.175	0.099	0.12	0.308	0	0.673	0.159	0.147	0.105	0	0	0.259	0.194	0	0.125	0.143	0.087	0.119	0
GPR157	0.719	0.172	0.514	0.647	0.896	0.186	0.154	1.057	0.344	1.006	0.821	1.057	0.414	0.542	1.019	0.525	0.25	0.398	0	0.249	0	0.684	0.518	0.374	0.231	0.406	0.714	1.107	1.902	0.828	0.811	0.559	1.292	0.443	0.231	1.378	1.008	0.64	0.305	0.512	0.452	0.769	0.279	0.142	1.369	0.473	0.305	0.411	0.435
H6PD	1.15	0.584	1.112	2.168	1.188	1.04	1.356	2.646	2.009	3.65	1.444	2.537	2.345	0.913	2.11	1.375	1.139	0.277	1.962	0.868	0.214	0.979	1.194	1.023	0.969	1.745	1.443	1.786	2.193	1.163	1.836	1.852	0.933	1.034	1.179	2.245	2.104	3.191	0.766	2.775	2.067	1.343	1.638	1.139	0.756	1.142	0.801	0.612	1.603
SPSB1	0.378	0.298	1.718	2.369	0.347	1.508	2.286	2.901	1.379	3.257	1.753	3.259	2.642	1.145	1.077	1.725	1.494	0.175	1.572	0.108	0.107	1.152	0.743	1.154	1.435	2.646	3.731	2.06	4.329	1.959	3.451	3.116	3.716	2.452	1.884	2.242	2.285	1.706	1.958	1.481	2.494	1.735	0.973	1.121	1.028	1.895	0.373	1.379	1.69
LOC100506022	0	0.06	0.308	0.279	0.073	0.112	0.512	0.17	0.519	0.597	0.114	0	0.059	0.174	0.105	0.14	0.079	0.219	0.167	0.038	0.085	0.184	0.592	0.119	0.065	0.236	0.706	0.268	0.587	0.151	0.497	0.49	0.404	0.505	0	0.084	0.225	0.099	0.071	0.184	0.252	0.273	0.05	0.26	0.135	0.086	0.103	0.063	0.103
SLC25A33	1.935	2.687	0.252	3.105	2.784	1.735	2.424	2.169	2.961	2.317	2.878	2.557	2.723	3.558	1.908	2.065	2.31	3.358	4.24	2.468	2.947	2.758	2.221	1.702	1.53	1.946	2.132	1.99	2.715	1.845	3.702	3.078	2.395	1.596	0.899	1.833	2.537	1.335	1.352	2.328	2.023	1.737	3.875	2.154	2.949	2.433	0.874	1.407	1.816
TMEM201	2.165	0.601	2.028	3.306	1.629	2.3	2.522	3.114	2.748	3.25	2.899	2.258	2.68	2.316	3.16	2.427	1.528	0.535	3.75	1.867	3.175	2.633	2.075	2.599	2.071	2.546	3.375	3.805	4.295	2.413	3.979	4.071	3.999	2.106	1.173	2.25	3.347	2.129	1.063	3.646	1.821	2.602	2.47	2.47	3.401	2.365	1.497	2.772	2.431
PIK3CD	0.132	0.507	1.552	1.504	0.284	1.109	1.144	1.946	0.859	0.916	1.888	0.041	0.205	0.788	0.172	0.098	0.067	0.352	3.069	2.847	1.353	1.339	0.609	0.235	1.516	3.135	1.428	2.588	3.727	1.27	3.344	0.896	0.376	0.597	0.575	1.179	2.619	1.047	1.16	1.178	0.274	0.667	1.262	0.285	1.764	0.856	0.1	1.516	0.651
PIK3CD-AS1	0	0	0.185	0	0	0	0	0.106	0.188	0.036	0	0	0	0.065	0	0	0.083	0	0	0.263	0	0.192	0.655	0	0	0	0.103	0	0	0.066	0	0	0	0.284	0	0.062	0	0	0.048	0	0	0.203	0.088	0	0	0.104	0.048	0.114	0
PIK3CD-AS2	0.887	0.698	0.472	3.628	0.296	2.465	0.828	1.578	3.127	0.895	2.012	0.884	0.56	3.383	1.058	0.524	0	3.309	2.545	0.615	3.451	1.186	2.678	2.976	1.153	1.867	0.665	2.292	3.795	2.833	4.943	1.638	1.884	2.783	2.818	3.34	0.753	0	0.224	3.162	0.321	1.488	3.014	1.346	3.179	0.51	2.02	0.836	0
CLSTN1	3.56	1.441	4.281	4.5	3.431	3.097	4.439	4.925	4.895	4.932	4.764	2.983	3.32	3.739	4.372	4.305	4.049	0.494	4.188	2.727	1.539	3.883	2.258	2.727	3.162	3.884	3.97	4.18	5.314	3.103	4.179	4.081	3.792	2.205	2.466	4.228	4.994	4.636	3.265	5.297	3.959	3.091	3.813	4.899	4.697	3.826	4.187	4.144	3.936
CTNNBIP1	1.647	1.959	1.785	2.444	3.024	1.717	1.704	3.284	3.413	3.017	1.795	3.982	1.279	1.807	2.163	2.609	2.443	2.04	3.82	2.091	1.253	2.231	1.734	1.146	0.922	2.08	3.636	1.948	3.138	2.21	2.522	2.382	2.937	2.117	0.846	2.179	3.127	3.461	1.34	3.095	3.38	1.55	4.437	1.113	1.582	2.765	2.553	1.175	1.45
LZIC	1.431	2.333	1.72	1.46	2.119	1.791	1.672	2.034	1.649	2.118	2.286	1.735	2.265	2.666	1.65	1.722	2.089	2.792	3.754	1.591	2.61	2.298	1.52	1.248	1.1	1.162	1.63	1.84	2.039	1.34	2.921	2.596	1.884	1.263	1.008	1.912	1.901	1.6	0.829	2.46	2.492	1.985	2.519	1.797	1.813	1.977	0.462	0.684	2.009
NMNAT1	0.846	1.253	0.911	1.032	0.71	0.717	1.279	1.114	1.059	1.464	0.972	0.798	1.234	1.16	0.81	0.535	1.287	1.238	1.693	1.194	1.577	1.02	1.485	0.474	0.255	0.885	1.357	0.255	1.657	0.33	0.874	1.013	0.657	1.052	0.329	0.766	1.032	0.575	0.94	1.006	0.675	0.832	0.871	0.506	0.696	0.788	1.199	0.629	0.491
RBP7	0	0.42	0	0	4.213	1.333	0	0.361	0	0	0	0	0	4.892	0.385	0	0	0.26	0	0	0	0.164	0	0	0	0	0.122	0	0	0.1	0	0	0	0	0.54	0	1.623	0	0.17	2.226	0.872	0	2.518	0.659	3.163	2.292	0.244	3.379	1.325
UBE4B	2.427	1.466	1.909	1.703	1.933	1.699	2.628	3.007	1.983	2.852	3.081	2.174	2.527	2.855	2.659	2.336	2.301	1.904	2.247	1.584	2.937	1.827	2.116	2.191	1.567	2.138	2.883	2.619	3.343	1.697	3.044	2.998	2.895	1.586	1.439	2.779	2.871	2.387	1.203	3.615	2.492	1.479	3.284	1.794	2.952	2.584	1.757	2.247	2.454
KIF1B	1.114	1.516	1.87	2.265	1.446	1.471	2.609	3.122	2.156	2.75	3.01	1.064	2.181	1.965	2.337	1.505	1.906	1.323	1.256	0.694	1.456	0.973	1.318	0.769	1.499	2.132	2.308	1.792	2.666	1.602	2.252	2.494	2.051	1.214	1.357	2.394	2.414	2.201	1.814	2.869	1.74	1.442	3.133	2.321	2.868	2.057	1.635	2.12	2.241
PGD	4.457	3.228	3.412	5.596	4.558	3.717	6.313	5.045	4.957	4.963	5.326	4.429	6.425	5.09	4.765	4.711	4.847	2.994	6.07	5.392	5.207	5.184	4.791	4.912	3.481	3.27	5.213	4.292	4.682	4.232	4.984	4.823	4.678	3.257	6.673	4.909	6.304	4.63	5.005	4.363	6.145	5.942	6.758	4.885	5.466	4.722	4.904	4.117	4.646
APITD1	2.418	3.91	1.433	1.828	3.003	1.997	2.482	1.72	2.031	2.381	2.973	2.305	2.204	3	1.536	2.412	1.863	4.882	4.046	2.884	2.158	2.227	2.545	2.086	1.609	1.557	1.508	1.797	2.242	1.375	2.855	2.567	2.025	1.477	2.035	1.847	2.584	2.091	1.752	2.044	2.307	2.596	2.737	1.506	2.305	1.432	1.082	1.255	2.29
APITD1-CORT	0.397	0.444	0.495	0.807	0.668	1.012	1.074	0.767	0.721	0.735	1.226	0.441	0.455	1.005	0.314	0.618	0.88	0	2.107	0.869	0.516	1.183	0.389	0.248	0.315	0.32	1.283	0.663	0.814	0.095	1.007	0.872	0.832	0.59	1.176	0.436	0.597	0.303	0.429	0.555	0.868	0.94	0.912	0.304	0.779	0.531	0.572	0.627	0.784
CORT	0.305	0.331	0.151	0.441	0.415	0.212	0.251	0.222	0.341	0.366	0.443	0.183	0.598	0.554	0.386	0.297	0.189	0.969	0.898	0.725	0	0.973	0.77	0.207	0	0	0.206	0.104	0.212	0.057	0.387	0.224	0.258	0.357	0.188	0	0.354	0	0.487	0	0.347	0.336	0	0.28	0.45	0.12	0.127	0.212	0
DFFA	2.892	2.38	2.897	4.257	2.707	2.639	3.808	3.873	2.591	3.478	3.858	2.916	3.803	3.706	3.68	2.979	3.656	1.07	3.835	3.038	4.087	3.24	2.926	3.061	3.783	2.574	3.668	3.845	4.25	3.354	4.463	4.044	4.154	2.637	2.626	3.055	4.176	3.454	1.938	5.34	3.366	2.257	5.103	4.227	4.217	3.621	2.072	4.485	3.457
PEX14	1.635	0.782	1.905	3.256	2.193	2.319	3.086	2.977	2.86	2.953	3.016	2.305	2.869	2.183	2.83	2.725	2.726	0.645	3.448	1.963	3.016	2.03	1.993	2.047	1.939	1.803	2.767	2.719	3.408	2.331	3.252	2.92	3.054	1.715	1.927	2.463	3.465	2.898	1.555	3.256	2.791	2.721	2.843	1.94	2.929	2.221	2.096	2.967	2.355
CASZ1	2.379	0.351	0.469	1.917	2.371	0.988	0.614	1.296	0.522	0.875	1.083	2.035	2.014	0.809	1.319	1.731	1.13	1.051	0.606	0.295	0.2	0.876	0.677	0.134	0.137	0.441	0.552	0.127	0.267	0.727	0.17	0.306	0.564	0.41	0.415	1.567	0.792	0.608	0.668	1.472	0.801	0.967	1.322	0.515	1.353	1.326	0.857	1.299	1.538
C1orf127	0	0.031	0.109	0	0.048	0	0.264	0.114	0.183	0.128	0.03	0.068	0.157	0.027	0	0	0.064	0.076	0.209	0	0.082	0.104	0.448	0	0	0.044	0.117	0.189	0	0.113	0	0	0	0.437	0.066	0	0.048	0	0.062	0	0.06	0.061	0.046	0	0.081	0.541	0.044	0	0
TARDBP	3.589	5.408	2.737	3.156	3.664	3.09	4.333	3.608	3.067	3.797	4.393	3.017	3.719	4.262	3.749	3.745	3.502	5.638	5.446	4.27	3.553	4.102	3.011	2.726	3.221	3.052	3.131	3.357	3.272	2.577	3.782	3.787	3.549	2.517	2.97	3.407	3.907	3.131	3.532	3.902	3.397	3.094	4.16	3.544	3.168	3.07	3.958	3.115	3.277
MASP2	0.329	0.226	0.24	0	0.346	0	0.238	0.37	0.161	0.529	0.609	0.154	0.179	0.635	0.765	0.3	0.101	0.392	0.188	0.401	0	0.987	0.509	0.249	0	0.214	0.513	0.358	0.615	0.153	0.45	0.345	0.383	0.355	0	0.199	0.176	0.398	0.275	0.357	0.339	0.441	0.744	0.318	0.39	0.269	0	0.29	0.418
SRM	5.463	4.528	6.324	6.44	5.46	6.094	7.685	6.375	5.795	6.256	6.543	4.509	6.118	5.451	5.952	5.703	4.922	3.281	7.761	6.868	6.827	6.689	6.71	7.466	5.339	5.635	7.052	7.094	7.298	6.353	7.441	7.901	7.422	6.074	5.474	6.159	7.317	6.79	5.647	7.165	5.489	6.552	7.322	5.521	5.834	5.773	5.79	6.067	4.502
EXOSC10	2.594	4.007	1.871	2.734	3.019	2.708	2.923	3.386	1.993	3.491	3.638	2.511	2.967	3.446	3.265	3.13	3.054	4.008	4.324	3.171	3.619	3.415	1.801	2.427	2.326	2.79	3.111	3.191	3.843	2.296	3.898	3.616	3.575	1.808	2.321	3.147	3.633	3.26	2.654	4.141	2.861	2.134	3.209	2.978	3.261	2.723	1.544	3.071	3.251
MTOR	2.543	1.764	1.784	1.791	2.054	1.776	2.833	2.816	1.895	2.824	2.935	1.533	2.123	2.974	3.248	2.128	2.16	1.5	3.03	1.961	2.972	2.444	1.447	2.098	1.409	2.366	2.993	2.889	3.734	2.316	3.217	2.913	3.29	1.384	1.391	2.817	3.352	2.532	1.59	3.988	2.356	1.231	3.374	2.42	2.914	2.558	2.041	2.389	2.711
MTOR-AS1	0	0	0.261	0.638	0.323	0	0.531	0.345	0.356	0.422	0.513	0.215	0.244	0.167	0.444	0.3	0.394	0	0	0.368	0.35	0.254	0.681	0.193	0	0.272	1.063	0.22	0.977	0.081	0.456	0.422	0.585	0.406	0	0.254	0.576	0.423	0.202	0.454	0.275	0.209	0.614	0	0	0.15	0	0	0
ANGPTL7	0.216	0.087	0.217	0	0.053	0.109	0.056	0.157	0.082	0.165	0.181	0.063	0.155	0.221	0.369	0.13	0.059	0.082	0.043	0.06	0.202	0.135	0.461	0.056	0.066	0.161	0.234	1.091	0.361	0.155	0.14	0.336	0.213	0.369	0	0.058	0.142	0.201	0.067	0.086	0.117	0.3	0.079	0.186	0.235	0.232	0.09	0.181	0.21
UBIAD1	2.232	1.529	1.755	2.453	2.407	1.688	2.945	2.388	2.742	2.295	2.453	1.94	2.055	2.413	2.577	2.025	1.961	0.49	3.467	2.892	2.598	2.496	2.848	2.738	1.839	1.983	2.949	2.657	3.105	2.738	2.592	2.827	3.353	2.489	1.803	2.481	3.143	2.12	1.853	3.137	2.029	1.861	2.966	2.013	2.934	1.952	1.399	1.877	1.936
PTCHD2	0.204	0.031	0.102	0	0.159	0.073	0.095	0.064	0.161	0.118	0.06	0.108	0.03	0.243	0.165	0.08	0.079	0.147	0.772	0.075	0	0.298	0.452	0.344	0.043	0.053	0.205	0.047	0.075	0.209	0.051	0.051	0.06	0.262	0.067	0.092	0.034	0	0.124	0.301	0.036	0.223	0.364	0.039	0.066	0.052	0.101	0.071	0.033
LOC101929181	0	0	0	0	0	0	0	0	0.182	0	0	0	0	0.069	0	0	0	0.36	0	0	0	0.065	0.497	0	0	0	0.169	0.063	0	0.101	0	0	0.112	0.139	0	0	0	0	0.073	0	0.088	0.268	0.582	0	0	0.116	0	0	0
FBXO2	0.699	0.089	0.294	0.955	2.735	0.123	0.221	0.067	0.552	0.288	0.279	0.373	2.339	4.599	2.46	0.146	0.141	0.568	0.14	0.271	0.216	0.427	0.882	0.731	0.424	1.274	1.644	0.306	1.924	0.598	0.917	0.702	0.576	0.821	0.549	3.552	0.859	2.865	3.677	3.731	0.86	0.696	3.966	0.276	1.688	2.886	2.74	0.487	0.335
FBXO44	1.435	0.193	1.399	1.885	1.913	1.22	1.616	1.318	2.77	2.648	1.923	0.435	1.481	2.686	2.185	0.464	0.403	0.06	0.223	0.603	1.153	1.906	1.214	0.86	1.471	1.851	2.383	1.641	3.228	1.776	3.317	2.788	2.636	1.54	1.52	2.431	1.234	2.097	1.999	3.04	1.278	1.918	3.199	1.486	1.876	1.589	1.126	1.063	1.541
FBXO6	1.444	0.482	0.582	2.639	2.218	0.769	0.781	1.414	0.679	0.641	1.656	0.601	1.299	3.139	1.155	0.264	0.78	0.147	1.037	1.47	3.044	0.477	0.498	0.394	0.75	1.365	1.541	1.378	2.787	0.458	2.307	2.913	0.528	0.758	1.394	2.268	0.988	1.873	1.322	2.856	1.655	1.239	4.591	1.277	1.596	1.475	0.047	1.083	1.964
MAD2L2	3.763	2.213	3.926	5.152	3.908	4.404	5.592	4.911	3.619	5.126	4.879	2.894	3.218	5.222	3.967	3.554	3.967	0.836	7.421	4.402	5.272	5.568	4.471	4.016	3.844	3.88	4.529	3.942	4.981	3.39	5.268	5.15	4.708	3.129	3.094	4.157	4.833	4.763	3.518	5.508	3.734	4.148	5.489	3.777	4.218	4.05	3.482	4.536	4.182
DRAXIN	0	0.065	0.1	0.961	0.051	0	0.132	0.6	0.142	0.243	0.749	0.081	0.078	0.386	0	0.077	0.098	0.123	1.36	0.059	0	0.314	0.44	0	0	0.271	0.192	0.122	0.198	0.119	0	0	0	0.27	0.072	0	0.052	0	0.127	0.174	0	0.455	0.834	0	0.122	0.084	0.089	0	0
AGTRAP	4.101	1.203	3.258	5.437	4.566	2.491	5.648	4.451	3.391	4.33	3.637	3.48	4.13	5.105	3.717	4.211	4.149	0.326	4.466	4.743	4.387	2.561	4.022	4.33	4.05	3.939	4.761	4.32	5.072	4.909	5.086	5.058	4.452	3.666	3.922	4.495	4.637	4.724	3.656	5.519	3.465	4.236	5.422	3.235	4.54	4.2	4.019	3.902	3.213
C1orf167	0	0.015	0.103	0	0.064	0.068	0	0.021	0.14	0.052	0.019	0.054	0	0.042	0	0.043	0.077	0.026	0.016	0.028	0.134	0.079	0.443	0	0	0.028	0.123	0.046	0.027	0.118	0.034	0.026	0	0.139	0.022	0	0.038	0	0.035	0	0.025	0.389	0.051	0.038	0	0.053	0.019	0	0
LOC102724659	0	0	0.098	0	0.053	0	0	0	0.137	0.058	0	0	0	0	0	0	0	0.085	0	0	0	0.065	0.653	0	0	0	0.065	0	0	0.047	0	0	0	0.248	0	0	0	0	0	0	0	0.046	0.038	0	0	0.045	0	0	0
MTHFR	0.589	0.492	0.376	1.49	1.404	0.339	0.55	0.793	1.289	1.183	1.202	1.006	1.593	0.651	1.366	1.071	1.037	0.428	1.515	1.03	3.093	1.568	1.657	1.358	0.387	1.139	1.298	1.164	1.387	1.266	2.06	1.328	1.497	0.905	0.487	1.459	0.742	0.94	0.509	2.134	1.591	0.717	1.962	1.004	1.702	1.026	0.563	0.731	0.695
CLCN6	1.164	0.822	1.304	2.23	1.425	0.769	1.346	1.652	1.31	2.113	1.853	0.482	1.109	1.247	1.342	1.329	0.902	0.706	1.925	1.086	1.268	1.684	1.036	1.253	1.208	1.678	1.935	1.79	2.208	1.369	2.464	1.657	1.838	0.881	0.804	1.713	2.112	1.6	1.354	1.806	1.483	0.852	2.23	1.265	1.313	1.11	0.723	1.618	1.239
NPPA-AS1	0	0.149	0.229	0.334	0.354	0.246	0.222	0.218	0.116	0.313	0.279	0	0.272	0.441	0.127	0.223	0.131	0	0.212	0.064	0.247	0.534	0.316	0.14	0	0.175	0.133	0.315	0.44	0.089	1.761	0.528	0.41	0.317	0	0.151	0.303	0.249	0.095	0.187	0.461	0.449	0	0.292	0.149	0.22	0	0.157	0.275
NPPA	0.285	0.211	0.168	0	0.421	0	0.399	0	0.264	0.358	0.333	0	0.241	0.6	0.193	0.141	0.291	0.261	0.41	0.274	0.299	0.766	0.585	0.442	0	0.366	0.283	0.532	0.791	0.604	1.587	0.632	0.528	0.216	0.403	0.165	0.624	0.291	0.114	0.45	0.384	0.243	0.843	0.358	0	0.209	0	0.286	0.259
NPPB	0.328	0.894	6.083	0	0	7.411	0	0.148	0	0.089	0.548	0	0	0	0	0	0	0	0	0.451	0	0.157	0.58	0	0	0	0.121	0.316	0	0.065	0	0	0	0	0.195	0	3.134	0	7.579	0	0	0	0.555	0.39	0	5.275	0	0.556	0
KIAA2013	3.076	1.825	3.52	4.694	2.979	2.604	4.658	4.356	4.058	4.374	4.836	3.912	4.051	3.633	4.024	3.485	3.668	0.83	4.275	2.979	3.013	2.706	3.83	3.678	2.402	3.11	4.372	4.217	5.04	4.24	4.082	4.653	4.421	2.86	2.324	3.288	4.536	4.231	2.5	4.417	3.258	3.807	3.851	3.275	3.528	3.526	2.36	3.171	3.234
PLOD1	3.06	1.531	5.804	5.592	3.559	3.543	5.728	6.149	5.767	7.026	6.103	2.833	3.667	5.257	4.005	2.694	4.095	0.326	0.216	2.059	3.775	1.915	3.19	3.394	3.264	4.97	5.215	5.216	6.391	4.122	5.069	5.95	5.441	3.554	2.383	4.397	5.31	5.557	2.988	5.617	2.776	3.924	4.326	5.381	3.895	4.338	5.069	3.505	4.253
MFN2	2.725	2.049	2.734	3.345	2.626	2.671	3.932	3.497	3.323	3.518	3.916	2.416	3.741	3.16	3.715	2.961	2.812	2.43	3.727	2.217	3.71	2.492	2.333	2.388	2.923	3.386	3.532	3.761	4.429	3.289	4.079	4.116	3.807	1.976	1.918	3.243	4.52	3.548	2.355	4.377	2.879	2.665	3.817	3.235	3.888	3.293	1.183	2.965	3.214
MIIP	1.552	0.079	2.332	4.145	2.204	2.153	2.612	2.509	2.612	3.009	2.743	1.96	2.894	2.379	2.6	2.596	2.162	0	2.779	2.436	3.41	2.979	2.948	2.799	2.083	2.027	2.788	1.832	3.155	1.925	3.681	3.415	2.866	1.541	1.639	2.232	3.176	2.934	2.164	3.065	2.137	2.653	3.589	2.203	3.336	2.795	1.172	2.75	1.584
TNFRSF8	0	0.036	0.395	0.104	0.099	0.142	0.166	0.037	0.164	0.107	0.267	0.073	0	0.097	0	0.195	0.036	0.123	1.816	0.092	2.65	0.978	1.106	1.814	0.037	0.07	0.203	0.064	0.42	0.378	0	0.627	0	0.271	0.046	0.048	0.499	1.702	0.228	0.578	0	0.711	0.142	0.116	0.289	0.088	0.039	0.652	0.051
TNFRSF1B	0.068	0.819	0.18	1.764	0.099	0.029	2.049	0.511	0.147	0.672	0.073	3.61	1.15	0.06	0.367	0.437	2.088	0.849	0.684	2.723	3.1	0.089	1.922	2.86	0	1.502	0.215	1.258	0.047	0.63	0.073	0.418	0	0.426	0.107	0.061	2.728	0.876	0.577	1.207	0.031	0.676	0.04	0.13	0.121	0.102	0.696	0.044	0
VPS13D	1.276	0.497	0.79	0.967	1.698	0.743	1.244	1.369	1.142	1.642	1.553	0.533	1.294	1.367	1.207	0.765	0.775	0.371	1.343	0.727	1.487	0.996	0.523	0.513	0.753	1.118	1.559	1.718	1.424	1.197	1.428	1.309	1.645	0.679	0.559	1.395	1.538	1.369	0.832	1.66	1.247	0.388	1.241	1.134	1.226	1.12	0.444	0.835	1.379
SNORA59A	0	0	0	0	2.001	2.104	2.44	0	0	0	0	0	0	1.717	0	0	0	0	2.783	1.542	0	1.67	0	0	0	0	1.049	0	0	2.465	0	0	0	0	1.703	0	0	0	2.279	0	0	0	2.744	0	0	1.748	0	0	0
DHRS3	0.89	0.532	1.822	4.655	1.674	0.374	6.603	1.856	4.182	4.14	4.846	4.127	2.482	4.506	1.07	4.195	3.073	2.267	0.604	0.304	3.383	1.502	3.31	1.983	3.422	2.896	6.62	2.649	1.152	0.472	0.219	0.18	2.643	2.105	3.208	3.202	3.126	2.523	4.895	4.371	5.45	2.66	1.42	1.363	2.412	1.675	5.091	0.191	0.912
AADACL4	0	0	0.125	0	0	0	0	0	0.154	0	0	0	0	0.108	0	0	0	0	0	0	0	0.074	0.294	0	0	0	0.064	0	0	0.062	0	0	0	0.245	0	0	0	0	0.09	0	0	0.06	0.033	0	0	0.075	0.041	0	0
AADACL3	0	0	0.149	0	0	0	0	0.018	0.145	0.017	0	0.031	0	0.011	0	0	0	0.029	0	0.026	0	0.032	0.38	0	0	0	0.049	0	0	0.036	0	0	0	0.345	0	0	0	0	0.025	0	0	0.02	0.03	0	0	0.024	0.029	0	0
C1orf158	0	0	0.156	0	0.108	0	0	0	0	0	0	0	0	0	0	0	0	0	0	0	0	0.063	0	0	0	0	0.131	0	0	0.07	0	0	0	0.341	0	0	0	0	0.103	0	0	0.173	0	0	0	0	0	0	0
PRAMEF12	0	0	0.171	0	0	0	0	0	0.138	0	0	0	0	0	0	0	0	0.085	0	0	0	0.103	0.418	0	0	0	0.051	0	0	0.053	0	0	0	0.249	0	0	0	0	0	0	0	0.253	0.045	0	0	0	0	0	0
PRAMEF1	0	0	0.249	0	0	0	0	0	0.259	0.045	0	0	0	0	0	0	0	0	0	0	0	0.05	0.812	0	0	0	0.068	0	0	0.047	0	0	0	0.495	0	0	0	0	0	0	0	0.056	0	0	0	0	0	0	0
PRAMEF11	0	0	0.23	0	0	0	0	0	0.087	0	0	0	0	0	0	0	0	0	0	0	0	0.036	0.571	0	0	0	0	0	0	0	0	0	0	0.345	0	0	0	0	0	0	0	0.056	0	0	0	0	0	0	0
LOC101060301	0.916	1.094	0.854	1.71	0.61	0.186	0.808	0.307	1.37	0.605	0.451	0.731	0.334	1.455	0.781	1.038	1.186	0	1.253	0.296	0.349	1.428	1.796	0.682	0.789	0.371	0.711	0.43	0.639	0.149	0.503	0.552	0.422	0.318	1.055	0.234	0.64	0.166	0.601	0.459	0.396	0.869	0.899	0.442	0.237	0.294	0.822	0.395	0.513
HNRNPCL3	0	0	0	0	0	0	0	0	0	0	0.313	0	0.576	0	0	0	0	0.451	0	0	0	0	0	0	0	0	0	0	0	0.081	0	0	0	0.918	0	0	0	0	0	0	0	0.276	0	0	0	0	0	0	0
HNRNPCL1	0	0	0.276	0	0	0	0	0	0	0	0	0	0	0.059	0	0	0	0	0	0	0	0	0	0	0	0	0.075	0	0	0	0	0	0	0	0	0	0	0	0	0	0	0	0	0	0	0	0	0	0
PRAMEF2	0	0	0.244	0.167	0	0	0	0	0.227	0	0	0	0	0	0	0	0	0	0	0	0	0.048	0.666	0	0	0	0.064	0	0	0.032	0	0	0	0.374	0	0	0	0	0	0	0	0.066	0	0	0	0	0	0	0
PRAMEF4	0	0	0.128	0	0	0	0	0	0.189	0	0	0	0	0	0	0	0	0	0	0	0	0	0.703	0	0	0	0	0	0	0	0	0	0	0.325	0	0	0	0	0	0	0	0.131	0	0	0	0	0	0	0
PRAMEF7	0	0	0.119	0	0	0	0	0	0.205	0	0	0	0	0	0	0	0	0	0	0	0	0.046	0.341	0	0	0	0.026	0	0	0.019	0	0	0	0.174	0	0	0	0	0	0	0	0.093	0	0	0	0	0	0	0
PRAMEF6	0	0	0.151	0	0	0	0	0	0.114	0	0	0	0	0	0	0	0	0	0	0	0	0	0.603	0	0	0	0	0	0	0	0	0	0	0.403	0	0	0	0	0	0	0	0	0	0	0	0	0	0	0
PRAMEF9	0	0	0	0	0	0	0	0	0	0	0	0	0	0	0	0	0	0	0	0	0	0	0.397	0	0	0	0	0	0	0	0	0	0	0	0	0	0	0	0	0	0	0.091	0	0	0	0	0	0	0
PRAMEF18	0	0	0	0	0	0	0	0	0.074	0	0	0	0	0	0	0	0	0	0	0	0	0	0.269	0	0	0	0.024	0	0	0	0	0	0	0	0	0	0	0	0	0	0	0.127	0	0	0	0	0.033	0	0
PRAMEF25	0	0	0.145	0	0	0	0	0	0.093	0	0	0	0	0	0	0	0	0	0	0	0	0	0.202	0	0	0	0	0	0	0	0	0	0	0.196	0	0	0	0	0	0	0	0	0	0	0	0	0	0	0
LOC645359	0	0	0	0	0	0	0	0	0	0	0	0	0	0	0	0	0	0	0	0	0	0	0.594	0	0	0	0	0	0	0	0	0	0	0	0	0	0	0	0	0	0	0.046	0	0	0	0	0	0	0
HNRNPCL2	0	0.089	0.239	0.324	0	0	0	0	0.376	0.085	0.158	0.16	0.175	0.147	0.325	0.177	0.132	0.147	0.168	0	0	0.139	0.596	0	0	0.165	0.161	0.088	0.103	0.074	0	0	0	0.331	0.154	0	0.157	0	0.044	0.166	0	0.41	0.083	0	0	0	0	0	0
PRAMEF5	0	0	0.106	0	0	0	0	0	0	0	0	0	0	0	0	0	0	0	0	0	0	0	0	0	0	0	0	0	0	0	0	0	0	0.202	0	0	0	0	0	0	0	0	0	0	0	0	0	0	0
PRAMEF16	0	0	0	0	0	0	0	0	0	0	0	0	0	0	0	0	0	0	0	0	0	0	0.36	0	0	0	0	0	0	0	0	0	0	0	0	0	0	0	0	0	0	0	0	0	0	0	0	0	0
PRAMEF15	0	0	0.132	0	0	0	0	0	0.128	0	0	0	0	0	0	0	0	0	0	0	0	0	0.435	0	0	0	0.024	0	0	0	0	0	0	0.18	0	0	0	0	0	0	0	0	0	0	0	0	0	0	0
PRAMEF14	0	0	0.139	0	0	0	0	0	0.072	0	0	0	0	0	0	0	0	0	0	0	0	0.031	0.332	0	0	0	0.032	0	0	0.035	0	0	0	0.165	0	0	0	0	0	0	0	0	0	0	0	0	0	0	0
PRAMEF19	0	0	0	0	0	0	0	0	0.069	0.029	0	0	0	0	0	0	0	0	0.03	0	0	0	0.208	0	0	0	0.082	0	0	0.078	0	0	0	0.15	0	0	0	0	0.024	0	0	0.072	0.028	0	0	0	0.074	0	0
PRAMEF17	0	0	0.12	0.169	0.052	0	0.274	0	0.167	0	0.072	0.113	0	0.077	0	0.135	0.112	0	0.079	0.069	0.19	0.172	0.253	0	0	0	0.226	0.045	0	0.162	0	0	0	0.258	0.135	0	0	0	0.063	0	0	0.053	0.107	0.186	0	0.046	0.166	0	0.15
PRAMEF20	0	0	0.12	0	0	0	0	0	0	0	0	0	0	0	0	0	0	0	0	0	0	0.054	0.26	0	0	0	0.055	0	0	0.037	0	0	0	0.144	0	0	0	0	0.035	0	0	0	0	0	0	0	0	0	0
LRRC38	0	0	0.157	0	0.094	0.092	0.671	0.078	0.102	0.262	0.063	0.113	0	0.034	0	0.065	0.186	0.292	3.579	0.143	0	3.017	1.313	0.771	0	0.059	0.163	0.043	0	0.142	0	0	0	0.275	0	0	0	0	0.411	0.117	0	0.876	0.083	0.128	0	0	0.087	0.076	0
PDPN	0	0	0.224	0	0	0.515	2.261	0.898	0.134	4.096	0.175	0.046	0	0.028	0	0.031	0	0.08	0.075	0.067	0	0.117	0.206	0	0	0	0.115	0	0	0.077	0	0	0	0.369	0.049	0	0.278	0	3.87	0	0	0.391	0.041	0.128	0	0.776	0.073	1.164	0
PRDM2	1.997	1.118	1.854	2.062	2.374	1.671	2.459	3.198	2.295	2.882	2.644	1.5	2.213	2.078	2.666	1.842	1.732	1.082	2.871	2.214	2.006	2.75	2.256	2.035	1.682	2.435	2.81	2.47	3.462	1.472	3.153	2.734	2.689	1.412	1.21	2.079	2.537	1.976	1.549	2.842	2.124	1.156	2.902	2.122	2.746	2.469	1.005	1.631	2.047
KAZN	1.499	2.052	1.702	2.541	0.829	1.875	0.765	2.444	2.321	2.924	2.335	0.422	1.417	1.952	1.188	0.457	0.489	0.403	0.396	1.886	2.04	0.423	1.512	1.622	0.233	2.785	3.628	2.808	2.529	2.036	3.457	2.92	0.07	0.524	0.729	0.321	1.341	0	2.127	2.395	0.782	1.699	1.569	2.097	3.355	3.059	1.57	2.192	3.452
TMEM51-AS1	0.035	0.021	0.112	0	0.019	0.023	0.017	0.024	0.173	0.041	0.057	0.452	0.4	0.074	0.456	0.174	0.251	0.073	0.013	0.028	0	0.031	0.469	0	0	0.051	0.069	0.297	0.531	0.212	0.556	0.165	0.041	0.248	0.055	0.154	0.013	0	0.077	0.168	0.121	0.026	0.208	0.037	0.13	0.208	0.013	0.038	0
TMEM51	1.609	1.191	2.096	1.913	0.529	0.549	2.965	2.517	1.682	2.243	2.409	3.312	2.779	2.23	2.938	3.019	2.843	0.905	0.091	0.154	0.417	0.421	2.26	0.642	1.768	2.518	3.15	2.463	4.219	2.281	3.946	3.175	2.751	2.032	2.501	2.312	2.706	1.973	2.51	2.093	2.115	1.885	2.52	1.599	2.169	2.266	4.159	2.064	2.384
C1orf195	0	0	0	0	0	0	0	0.376	0	0.32	0.333	0	0	0.331	1.35	0.801	0.62	0	0	0	0	0.191	0	0	0	0.714	0.354	0.437	1.364	0.669	0.715	0.476	0.597	0	0.527	0.412	0.41	0.512	0	0	0.481	0.191	0	0	0	0.629	0	0.519	0
FHAD1	0	0.025	0.513	0	0.032	0.028	0.123	0.105	0.124	1.395	0.143	0.14	0.08	0.403	0.095	0.159	0.113	0.111	0.046	0.081	0	0.088	0.747	0.036	1.059	0.283	0.167	0.963	0.124	0.08	0.036	0.082	0.076	0.193	0.063	0.021	0.114	0.107	0.104	0.088	0.066	0.725	0.057	0.025	0.195	0.086	0.184	0.113	0.058
EFHD2	2.398	4.307	3.585	4.23	2.393	3.195	5.379	4.652	4.848	4.198	5.655	5.766	3.807	3.876	3.829	5.271	4.278	3.412	5.684	4.516	3.085	3.523	3.728	3.355	5.536	3.881	4.501	4.129	4.564	2.764	4.797	5.094	5.043	4.139	4.282	2.873	5.526	5.368	4.513	3.945	3.185	6.599	3.565	2.983	3.277	3.834	5.403	3.336	3.67
CTRC	0	0	0	0	0	0	0.119	0.153	0	0.165	0.143	0	0	0.099	0	0	0	0.124	0.338	0.203	0	0.215	0	0	0	0	0.061	0	0	0.123	0	0	0	0	0	0	0	0	0.158	0	0	0.729	0	0	0	0	0.054	0	0
CELA2A	0	0	0	0	0	0.157	0	0	0	0	0	0	0	0	0	0	0	0.21	0	0	0	0.144	0	0	0	0	0.111	0	0	0.076	0	0	0	0	0	0	0	0	0	0	0	0	0.06	0	0	0	0.058	0	0
CELA2B	0	0	0	0	0	0	0	0	0	0.084	0	0	0	0	0	0	0	0	0	0	0	0.066	0	0	0	0	0.119	0	0	0.091	0	0	0	0	0	0	0	0	0.061	0	0	0.136	0	0	0	0	0	0	0
CASP9	0.669	0.377	1.049	1.031	1.304	0.661	2.734	1.558	1.7	1.732	2.31	1.215	1.316	1.848	1.25	0.982	1.557	0.858	1.492	1.065	1.895	1.135	1.542	1.108	0.566	1.398	2.149	1.793	1.699	2.333	3.176	1.54	1.307	0.841	1.042	1.886	2.036	1.258	0.718	1.817	1.35	1.573	3.609	0.953	1.322	1.343	2.899	0.837	1.224
DNAJC16	1.128	1.837	0.886	1.274	1.226	0.758	1.662	1.422	1.567	1.71	1.635	1.119	1.788	2.153	1.51	1.381	1.378	1.713	1.324	1.188	1.282	1.32	1.342	0.781	0.795	1.278	1.035	1.3	1.878	0.673	1.483	1.611	1.261	0.944	0.798	1.487	1.71	1.351	1.131	1.911	1.171	0.655	1.603	1.15	1.722	1.169	0.893	0.769	1.524
AGMAT	0.652	0.754	0.393	0.365	0.274	0.061	0.382	0.083	0.127	0.545	0.448	2.276	2.432	0.068	0.813	1.678	1.577	2.073	0.275	0.368	0	0.165	1.21	1.453	0.034	0.135	0.158	0.095	0.06	0.099	0.146	0.044	0	0.305	1.183	0.324	0.965	0.181	0.141	0.392	0.223	0.801	0.929	0.067	1.299	0.383	0.085	0.683	0.072
DDI2	1.773	0.401	0.787	1.218	1.301	1.137	1.016	2.151	0.649	1.692	1.992	2.079	2.339	1.68	2.024	1.659	1.569	0.348	0.741	1.141	2.504	1.633	0.422	1.434	1.725	2.039	1.895	1.83	2.529	1.194	2.656	2.296	2.281	0.511	1.029	1.644	2.317	1.666	0.721	2.832	2.009	0.603	1.924	1.869	2.81	1.753	0.312	1.037	1.922
RSC1A1	2.19	1.661	1.136	1.427	2.242	0.497	1.567	1.86	1.009	1.718	2.302	2.012	2.319	2.193	1.944	2.177	2.088	1.048	1.698	1.702	2.159	2.465	1.534	1.615	1.755	1.859	2.125	1.499	2.891	0.85	2.596	2.236	1.941	1.143	0.952	1.412	1.995	1.644	1.063	2.459	1.742	0.785	3.133	1.72	2.597	1.488	0.163	0.924	1.728
PLEKHM2	2.188	0.354	3.047	3.811	1.984	2.557	3.556	3.752	3.462	3.894	3.168	1.451	2.7	2.471	2.643	2.251	2.15	0.163	3.708	1.42	3.054	2.821	2.459	2.317	2.285	2.727	3.786	3.603	4.086	3.051	4.031	3.832	4.271	2.414	1.756	2.912	3.763	3.224	2.489	3.349	2.419	2.77	3.094	2.724	3.779	3.288	0.622	2.69	3.543
SLC25A34	0.22	0.046	0.433	0.295	0.452	0.368	0.779	0.116	0.239	0.687	0.34	0.138	0.091	0.317	0.172	0.257	0.302	0	0.427	0.413	0.091	0.661	0.659	0.073	0.062	0.286	0.798	0.697	0.278	0.32	0.124	0.322	0.826	0.353	0.277	0.162	0.572	0.183	0.77	0.083	0.096	0.359	0.248	0.113	0.595	0.432	0.146	0.337	0.125
TMEM82	0.514	0.29	0.591	0.349	0.26	0.294	0.264	0.231	0.63	0.337	0.242	0.226	0.265	0.333	0.342	0.59	0.505	0.188	0.444	0.559	0	1.105	1.163	0.157	0.411	0.132	0.609	0.201	0.415	0.162	0.513	0.331	0.244	0.421	0.535	0.217	0.306	0.34	0.598	0.167	0.235	1.065	0.309	0	0.72	0.241	0.487	0.309	0.15
FBLIM1	0.781	0.842	5.587	3.072	1.485	1.355	0.17	4.196	3.061	3.255	3.589	3.017	3.662	0.801	0.576	1.028	2.83	1.951	0.191	0.245	0.112	0.512	0.932	0.08	0.064	2.343	0.172	0.551	0.107	0.416	0.169	0.077	2.005	2.251	1.598	3.029	4.312	2.091	4.355	2.005	2.119	1.115	2.44	2.506	3.549	4.54	0.831	1.935	2.128
UQCRHL	4.858	5.799	4.16	5.244	4.396	4.292	4.718	3.787	4.689	4.347	4.431	4.868	4.561	5.864	3.698	5.107	5.922	5.869	5.618	7.565	4.635	5.999	6.35	5.47	4.768	3.034	5.095	3.513	4.958	3.88	5.956	5.144	4.885	5.066	4.586	4.038	3.744	4.074	5.96	3.555	4.181	4.439	6.266	4.197	4.505	0.783	6.526	4.266	0
FLJ37453	1.228	0.725	0.735	0.677	1.657	1.199	0.905	0.74	1.189	1.252	0.875	0.499	0.702	0.613	0.561	1.293	1.058	1.999	3.124	1.329	0.932	1.711	1.57	0.851	0.389	0.311	1.068	0.774	0.509	0.401	1.373	0.774	1.114	1.188	0.82	1.129	0.959	0.512	0.613	0.645	1.088	1.046	2.205	0.412	0.998	0.73	0.968	0.612	0.532
SPEN	3.18	2.081	2.227	2.881	2.036	2.031	3.204	3.863	2.381	3.276	2.902	2.327	3.296	3.467	3.342	2.881	2.673	2.251	2.893	3.175	3.053	3.633	2.199	2.737	2.601	2.423	3.432	2.873	3.379	2.294	3.208	2.953	3.408	1.502	2.072	2.597	3.363	2.882	2.243	3.796	3.152	2.069	3.343	2.642	3.288	2.816	2.144	3.057	2.881
ZBTB17	1.576	0.363	1.607	1.985	1.708	1.41	3.146	2.577	1.811	2.717	2.087	1.081	1.741	1.798	1.923	1.453	1.412	0.269	3.078	1.131	2.144	2.502	1.403	1.322	1.384	1.086	2.584	2.636	2.64	2.207	2.468	2.924	2.632	1.137	1.02	1.541	2.63	1.996	1.466	2.556	1.67	1.795	3.332	1.332	2.472	1.447	0.904	2	1.472
C1orf64	0	0	0	0	3.323	0	0	0.094	0.136	0	0	0	0	0.059	0	0	0	0.215	0	0	0	0.051	0.619	0	0	0	0.126	0	0	0.099	0	0	0	0	0	0	0	0	0.056	0	0	0.381	0	0	0	0	0	0	0
HSPB7	0.171	0	2.061	0.15	0.079	0.111	0.036	6.309	0.238	2.973	0.157	0.09	0	0.069	0	0.07	0.049	0.076	0	0.062	0.136	0.179	0.491	0.147	0	0.127	0.212	0.052	0.113	0.082	0.155	0.07	0.056	0.188	0	0.299	0	0.702	0.094	0	0	0.148	0.049	0.063	0.451	0.071	0.028	0.076	0
CLCNKA	0.112	0	0.061	0	0.151	0.145	0	0.358	0.091	0.092	0.169	0	0	0.085	0	0	0	0	0	0	0	0.133	0.379	0.068	0	0	0.076	0.035	0	0.112	0.097	0	0	0.13	0	0.469	0	0	0.039	0	0	0.232	0.063	0	0.252	0.127	0.04	0	0
CLCNKB	0.113	0	0.093	0	0.1	0	0	0.076	0.129	0.067	0.06	0	0	0.203	0	0.069	0	0	0.047	0	0.297	0.142	0.5	0	0	0	0.112	0.097	0	0.119	0	0	0	0.139	0	0.577	0.068	0	0.048	0.149	0	0.369	0.065	0.248	0.431	0.201	0.042	0.471	0
FAM131C	1.067	0	0.848	0.764	0.238	0.409	1.246	0.797	0.766	0.494	0.644	0.085	0.948	2.162	0.545	0.23	0.935	0.089	0	0.071	0	0.112	1.049	0.379	0.359	0.07	0.139	0.1	0.06	1.544	0	0.526	0	0.162	1.876	1.619	0.531	0.704	0.49	1.694	0.602	1.254	1.189	0.126	1.715	0.166	0.584	1.19	0.426
EPHA2	0.719	1.883	3.276	5.095	0.774	3.8	5.456	5.779	4.16	3.201	4.94	1.812	4.487	4.04	3.588	4.569	4.359	1.002	0.196	0.156	0.088	0.539	0.639	0.287	3.562	2.27	0.491	3.707	0.747	0.959	3.518	2.57	1.21	0.993	3.056	4.01	6.291	4.489	3.144	4.743	4.479	2.731	4.195	2.564	5.879	3.867	3.933	4.285	4.709
ARHGEF19	2.192	0.112	1.003	1.188	2.48	0.391	0.653	1.052	0.336	0.901	0.251	1.576	1.846	2.716	0.819	2.426	1.08	0.111	1.717	0.347	0.662	1.276	1.324	0.714	0.505	0.657	1.399	1.122	0.966	0.527	0.911	0.934	1.198	0.629	0.515	1.076	2.091	1.678	0.904	1.99	0.549	1.255	1.088	0.615	1.787	1.795	1.012	1.389	0.369
RSG1	0.753	0.166	0.656	0.768	0.674	0.435	0.746	0.459	0.617	0.707	0.551	0.845	1.115	0.577	0.711	0.759	0.608	0.219	0.494	0.21	0.973	0.43	1.113	0.866	0.427	0.482	0.999	0.956	0.97	0.403	1.128	0.863	1.065	0.566	0.223	0.776	1.064	0.865	0.346	1.071	0.634	0.678	0.51	0.682	0.598	0.66	0.22	0.467	0.527
FBXO42	1.706	1.172	1.56	1.743	1.553	1.217	2.288	1.925	1.911	2.061	2.153	1.14	1.82	2.081	1.772	1.524	1.606	0.807	2.614	1.536	1.556	1.987	1.383	1.106	0.764	1.185	1.877	1.708	2.213	1.298	2.055	1.917	1.78	0.844	0.858	1.467	2.074	1.708	1.113	2.417	1.432	0.926	2.684	1.879	1.488	1.828	1.871	1.379	1.768
SZRD1	3.98	2.128	3.884	4.289	3.728	4.336	4.989	4.892	4.056	4.925	5.381	4.095	4.301	4.373	4.232	4.322	4.053	1.093	4.941	3.567	3.972	3.971	3.36	4.034	4.335	3.668	4.524	4.366	4.809	3.694	4.875	4.77	5.097	3.367	3.639	4.105	5.087	4.749	3.448	5.359	4.169	3.631	4.675	4.225	4.031	4.358	3.53	3.975	4.58
SPATA21	0	0	0.179	0	0.056	0.296	0.049	0.049	0.196	0.039	0.067	0	0	0.054	0	0.062	0.062	0	0.049	0.074	0	0.085	0.6	0	0	0.051	0.104	0	0.073	0.065	0	0	0	0	0	0	0	0	0.086	0	0	0.091	0.205	0	0.094	0.059	0.259	0.11	0
NECAP2	2.178	2.56	3.087	3.511	2.555	2.208	3.889	3.473	3.595	3.412	3.392	2.224	2.749	2.893	2.225	3.04	2.935	2.499	4.658	2.674	3.318	3.158	4.06	2.531	2.32	1.723	3.386	2.574	2.844	1.709	2.846	2.9	3.255	2.804	1.668	2.416	3.516	2.784	2.704	3.437	2.343	2.514	3.637	2.389	2.34	2.391	3.389	2.685	2.633
CROCCP3	0.426	0.234	0.341	0.267	0.216	0.18	0.273	0.47	0.48	0.882	0.506	0.13	0.289	0.637	0.754	0.16	0.206	0.273	0.706	0.092	0.178	0.42	0.613	0.131	0.089	0.313	0.815	0.369	0.543	0.254	0.521	0.189	0.6	0.299	0.254	0.456	0.566	0.678	0.281	0.391	0.222	0.384	0.949	0.292	0.166	0.23	0.224	0.47	0.4
LOC100133301	0.199	0	0.56	0	0.304	0	0.285	0	0.416	0.137	0.166	0.205	0.328	0.109	0.311	0.197	0.174	0	0.246	0.121	0.391	0.312	1.139	0.43	0.395	0.334	0.164	0.243	0	0.143	0	0	0	0.86	0.236	0.273	0.346	0	0.063	0.296	0	0.078	0.122	0.153	0	0	0.161	0	0.217
NBPF1	2.12	1.865	1.209	1.207	2.336	1.509	2.075	1.406	1.322	2.494	1.746	0.471	1.502	1.594	1.698	0.765	1.33	0.739	2.966	0.26	0.969	1.845	0.999	0.487	0.402	0.963	1.658	1.129	1.18	1.31	1.962	1.181	1.499	0.867	1.217	2.057	1.675	2.592	0.756	2.373	0.759	0.746	2.801	1.34	0.436	0.92	1.237	1.954	2.334
CROCCP2	2.3	2.659	1.515	1.815	2.422	0.852	1.92	1.63	2.018	2.719	1.844	1.292	2.104	2.824	2.313	1.995	2.767	4.095	4.762	2.817	2.322	3.024	2.743	1.887	1.08	1.679	2.742	1.892	2.831	2.111	2.758	2	2.341	1.664	1.306	1.692	1.708	2.031	1.654	2.283	1.601	1.53	3.87	1.558	1.231	1.042	2.122	2.15	1.328
MST1P2	0.681	0.071	0.381	0.222	0.787	0.166	0.156	0.151	0.546	0.55	0.368	0.08	0.346	1.229	0.531	0.183	0.219	0.21	1.255	0.188	0.161	0.522	1.104	0.138	0.057	0.341	0.969	0.361	0.479	0.227	0.721	0.41	0.261	0.522	0.194	0.632	0.198	0.205	0.333	0.53	0.292	0.397	0.631	0.675	0	0.151	0.651	0.224	0.157
ESPNP	0.304	0.066	0.162	0	0.777	0.11	0	0.076	0.258	0.177	0.14	0.181	0.083	0.302	0.07	0.188	0.26	0.39	0.041	0.158	0	0.399	0.563	0.17	0	0.053	0.212	0.385	0.077	0.205	0	0.086	0	0.278	0.107	0.066	0.091	0	0.161	0.095	0	0.755	0.137	0	0	0.121	0.066	0	0
MST1L	0.264	0	0.303	0	0.544	0.041	0.037	0.041	0.377	0.176	0.28	0.035	0.197	0.703	0.229	0.062	0.118	0.099	0.272	0.074	0	0.329	0.692	0.114	0.048	0.179	0.455	0.204	0.341	0.109	0.343	0.19	0.084	0.552	0.076	0.127	0.089	0.208	0.106	0.189	0.092	0.359	0.603	0.263	0	0.058	0.033	0.062	0.095
CROCC	0.833	0.079	0.456	0.432	0.868	0.496	0.638	0.991	0.726	0.933	0.586	0.185	0.725	1.045	1.18	0.478	0.493	0.199	1.7	0.107	0.172	0.776	0.916	0.661	0.178	0.921	1.337	1.194	1.665	1.068	1.685	0.667	0.845	0.37	0.403	0.378	0.825	0.606	0.252	0.903	0.36	0.911	1.241	0.439	0.315	0.273	0.202	0.524	0.509
MFAP2	2.129	0.507	4.781	4.746	1.856	1.759	0.237	2.405	0.26	3.283	1.164	0	0.871	4.422	0	0.419	0.704	0.295	0.099	0.134	0	0.167	1.492	0.494	3.911	3.198	0.82	1.426	0.202	0.096	0.455	0.498	0	0.229	0	2.414	0.844	0.498	3.19	3.002	0	0.78	1.294	2.561	3.085	1.988	0.119	1.953	0.33
ATP13A2	1.859	0.359	1.976	1.897	2.744	1.866	2.88	3.91	4.241	3.031	3.381	2.327	3.846	2.635	3.33	2.996	3.182	0.193	3.457	1.547	2.349	2.411	2.013	2.627	2.527	3.149	4.064	3.431	4.093	2.441	4.1	4.181	3.593	1.942	1.454	2.948	3.678	2.213	2.107	3.65	2.756	2.531	3.244	2.635	1.931	2.141	2.047	2.237	2.634
SDHB	4.986	5.693	3.96	4.016	5.208	4.42	6.47	5.54	4.338	4.902	6.294	5.12	5.707	6.657	4.839	4.959	5.83	6.535	6.87	6.34	5.834	5.053	4.46	4.985	4.904	4.753	6.016	4.894	6.218	5.593	6.813	6.788	6.054	4.282	4.471	4.554	5.495	4.933	4.846	5.815	5.025	4.066	6.395	5.04	4.563	5.289	5.675	4.808	4.53
PADI2	1.157	0.026	0.134	0.297	1.237	0.036	0.083	0.037	0.109	0.167	5.578	0.087	0.11	0.318	0.125	1.313	0.046	0.208	0.136	0.464	0	0.469	0.468	0.139	0.032	0.06	0.241	0.068	0	0.348	0.052	0.024	0	0.178	0.462	0.622	0.038	0.043	0.096	0.645	2.015	0.167	3.42	2.141	0.322	1.737	0.305	0.044	0.851
PADI1	0	0.044	0.199	0.176	0.041	0.932	0.193	0.21	0.207	0.093	1.025	2.983	0.1	0.024	0	3.091	0.224	0.045	0.065	0.038	0.051	0.058	0.429	0	0	0	0.067	0.032	0	0.073	0.189	0	0	0.207	0.288	0.156	0.784	0.096	0.199	0.069	1.057	0.153	0.575	0.982	0.082	0.143	0.045	0	2.946
PADI3	0.578	0	0.107	0.336	2.369	0	0.841	0.128	0.3	0.106	5.402	0.033	0	0.277	0	0.061	0	0	0	0.037	0	0.096	0.456	0	0	0	0.088	0.497	0.304	0.064	0.11	0.17	0	0.171	0.284	0.132	0.102	0	0.078	0.668	0.247	0.146	0.058	0.099	0	0.071	0.037	0	0.099
PADI4	0.104	0	0.179	0	0.211	0	0.174	0.141	0.096	0.274	1.076	0.201	0.311	0.043	0	0.308	0.272	0.272	0.403	0.484	0	0.127	2.608	0.248	0	0.071	0.13	0.223	0.178	0.187	0.22	0.119	0	0.215	0	0.069	0.191	0	0.169	0.095	0.218	0.202	0.272	0	0.09	0	0.089	0	0
PADI6	0	0	0.068	0	0.056	0	0	0	0.097	0.035	0	0	0	0.07	0	0.07	0	0	0.029	0.045	0	0.039	0.294	0	0	0	0.1	0.028	0	0.101	0	0	0	0.107	0	0	0	0	0.033	0	0	0.031	0.044	0	0	0	0.054	0	0
RCC2	4.197	1.723	3.231	4.153	3.948	2.925	4.267	4.345	4.273	4.703	5.37	4.339	4.367	4.178	4.109	4.719	4.482	1.691	6.251	3.863	4.789	4.86	4.861	3.755	3.183	3.536	4.754	3.925	4.21	2.825	4.953	5.085	4.792	2.733	3.093	3.508	4.59	2.996	3.142	4.132	4.07	3.623	4.663	4.431	3.767	4.228	2.018	3.028	4.441
ARHGEF10L	2.055	0.255	1.147	0	1.368	0.515	1.116	1.991	1.48	2.028	1.571	2.625	2.378	0.897	1.658	1.925	1.383	1.042	0.03	0.091	0	0.181	0.958	0.243	0.035	0.691	0.726	0.867	0.282	0.765	1.136	1.082	1.264	0.593	0.62	1.329	0.95	0.987	0.709	0.836	2.032	1.034	1.151	0.692	0.578	1.299	1.024	0.642	1.095
ACTL8	0.278	0.056	0.167	0.147	0.131	0	0.224	0.075	0.139	0.159	0.066	0.101	1.385	0.096	0.13	0.065	0.077	0	0.282	0.817	0.391	0.142	5.347	3.081	0	0	0.211	2.337	0.087	0.125	0.072	0.685	0.852	0.671	0.205	0	0	0.08	0.066	0.49	0.081	0.557	0.054	0.114	0.193	0.676	0.927	0	0
LOC101927876	0	0	0.119	0	0	0	0	0	0.164	0	0	0	0	0	0	0	0	0.067	0	0	0	0.055	0.455	0	0	0	0.065	0	0	0.04	0	0	0	0.194	0	0	0	0	0.024	0	0	0.184	0.029	0	0	0	0.023	0	0
IGSF21	0	0	0.107	0	0.101	0	0	0.043	0.16	0.09	0.049	0.102	0	0.063	0	0.084	0	0.159	0	0.149	0	0.223	0.433	0	0	0	0.251	0.046	0.055	0.198	0	0	0	0.315	0.105	0	0	0	0.134	0	0	0.375	0.116	0.07	0	0.091	0.065	0	0
KLHDC7A	0.053	0.018	0.146	0	1.26	0.114	0.062	0.044	0.551	0.077	0.044	0.103	0.031	0.098	0.339	1.594	0.076	0.228	0.031	0.087	0.042	0.275	0.568	0.062	0.032	0.041	0.133	0.032	0.037	0.132	0	0	0	0.325	0.718	0.849	0.025	0	0.314	0	0.195	0.277	0.077	1.936	0	0.564	0.776	0	1.165
PAX7	0	0.042	0.23	0	0.053	0.085	0.085	0.095	2.122	1.964	0.394	0.093	0	0.074	0	0.111	0.07	0.1	0.061	0.146	0	0.305	0.622	0	0	0.058	0.247	0.061	0	0.177	0.05	0	0	0.397	0.36	0	0.03	0	0.106	0	0	0.695	0.104	0	0.067	0.121	0.076	0	0
TAS1R2	0	0	0.182	0	0.044	0.077	0	0.029	0.142	0.062	0.031	0.056	0	0.041	0	0.041	0.067	0.367	0	0.109	0	0.249	0.451	0	0	0	0.125	0.031	0	0.139	0	0.09	0	0.28	0.049	0	0	0	0.101	0	0	0.252	0.095	0	0	0.051	0.028	0	0
ALDH4A1	2.988	0.093	1.677	1.635	3.187	1.099	1.664	1.534	1.21	2.189	2.006	3.461	2.167	1.522	2.448	2.481	1.951	0.191	2.837	0.783	2.085	1.121	1.465	1.111	0.606	3.358	2.598	1.963	2.028	1.448	2.918	2.316	1.96	1.048	1.098	2.272	2.187	1.338	0.828	2.388	1.552	1.703	2.132	1.917	0.963	1.986	0.667	1.726	0.958
IFFO2	0.584	0.707	1.328	0.966	0.614	0.801	1.382	3.605	1.428	2.137	3.32	2.18	0.548	1.083	1.07	1.907	1.299	0.181	1.203	0.267	0.182	0.549	0.8	0.976	0.898	1.257	1.366	1.595	1.027	0.499	1.473	1.41	1.06	0.647	1.814	1.948	1.476	1.669	0.54	0.797	1.162	1.248	1.557	1.102	0.929	1.311	1.151	0.783	2.123
UBR4	2.879	2.136	2.13	2.102	2.253	2.427	3.524	3.753	1.724	3.526	3.91	2.632	3.355	3.224	3.585	3.009	2.938	0.812	2.659	2.369	3.894	2.593	1.786	2.41	2.097	2.554	3.23	4.091	3.973	2.84	3.846	3.705	3.528	1.304	2.329	3.453	4.299	3.42	2.531	4.523	3.028	1.857	3.801	3.081	2.555	3.107	2.719	3.552	3.55
EMC1	2.26	1.881	2.411	2.509	1.982	2.01	3.125	3.606	2.322	3.426	3.373	1.867	2.746	3.046	2.623	2.116	2.056	1.483	2.428	2.002	2.544	1.599	1.976	2.143	1.967	2.416	2.688	3.156	3.69	1.759	2.934	3.605	2.872	1.388	1.298	2.523	3.728	3.174	1.675	3.786	2.404	1.789	2.889	2.75	2.18	2.245	2.215	2.097	2.313
MRTO4	3.034	3.396	2.517	3.308	3.288	3.683	4.128	3.836	2.812	3.074	4.387	3.567	3.535	4.1	3.347	3.968	3.327	2.244	5.017	4.076	4.364	3.809	3.153	3.518	3.548	2.867	2.585	3.439	3.607	2.142	4.433	4.731	3.937	2.741	3.157	3.211	4.436	3.519	2.728	4.117	3.536	2.938	3.697	3.824	3.287	3.415	2.724	3.419	3.569
AKR7L	0.381	0.346	0.214	0.165	0.547	0.271	0.43	0.378	0.264	0.529	0.456	0.516	0.519	0.481	0.378	0.939	0.345	0.892	1.151	0.366	0	0.39	0.519	0.11	0.073	0.191	0.611	0.117	0.301	0.266	0.468	0.273	0.29	0.334	0.127	0.138	0.207	0.227	0.189	0.29	0.258	0.275	0.801	0.187	0	0.276	0.144	0.131	0.392
AKR7A3	0.437	0.231	0.255	0	1.126	0.363	0.454	0.529	0.181	0.695	0.718	3.066	1.711	0.61	0.536	2.213	1.508	0.603	1.433	0.705	0.197	0.404	0.383	0.142	0	0.326	0.929	0.499	0.445	0.299	0.686	0.398	0.238	0.198	0	0.241	0.321	0.431	0.225	0.357	0.322	0.382	0.424	0.298	0	0.597	0.084	0.19	0.237
LOC100506730	0.964	0.407	0.383	0.713	1.286	0.745	1.212	1.544	0.823	1.729	1.852	0.836	1.365	1.295	1.329	0.732	0.803	1.168	1.976	0.862	0.811	0.945	0.772	0.656	0.235	0.955	0.728	0.364	0.478	0.127	1.166	0.781	0.59	0.564	0.37	0.767	0.841	0.826	0.567	0.821	0.693	0.45	1.442	0.723	0.754	1.168	0.275	0.575	1.201
AKR7A2	3.359	2.418	3.077	2.376	4.119	2.445	4.26	3.853	3.321	4.079	3.644	3.097	3.433	4.517	2.87	3.564	3.425	1.951	5.047	4.215	2.597	3.154	3.105	3.033	2.255	3.451	3.884	3.313	4.193	2.943	4.545	4.49	3.548	2.441	2.504	3.191	3.471	3.33	3.086	3.533	3.214	2.953	4.664	2.783	2.832	2.972	3.452	2.505	2.575
PQLC2	1.763	1.198	2.027	2.719	2.269	1.976	3.344	3.163	2.654	2.79	3.095	1.173	2.475	1.878	1.962	2.011	1.715	0.506	2.085	1.31	2.281	1.342	2.125	0.984	1.461	2.711	3.238	2.8	3.56	2.749	4.005	3.623	2.999	1.894	1.589	2.337	3.024	3.108	1.836	3.268	2.086	1.441	3.901	1.797	1.85	2.13	2.061	1.825	1.437
CAPZB	4.487	3.896	5.483	4.893	5.327	4.507	5.859	6.407	5.108	6.201	5.776	4.661	4.836	4.989	4.645	5.019	5.232	3.515	6.738	4.497	4.804	4.736	4.335	4.251	4.553	4.403	5.037	4.78	5.612	3.678	5.872	5.913	5.567	4.274	4.194	5.36	5.899	5.067	4.591	5.675	4.876	4.611	5.68	4.989	5.047	5.389	3.348	4.536	5.49
MINOS1	2.597	5.348	2.313	2.394	3.561	3.46	3.882	3.123	2.444	3.674	3.636	3.414	2.511	3.148	1.745	3.47	3.671	6.481	4.29	4.932	3.435	4.073	2.964	3.157	2.335	2.156	2.763	1.468	2.964	1.775	4.188	3.575	3.068	2.455	2.953	2.703	2.441	2.601	4.053	2.56	2.664	2.574	3.202	2.645	3.312	3.547	3.96	1.964	2.842
MINOS1-NBL1	0.696	0	0.62	1.441	0.414	0	0.671	0.374	0.643	0.527	0.334	0	0.227	0.063	0.381	2.771	2.446	0	0.182	0	0.779	0	0	0	0	0	2.404	0.353	0.505	0.785	1.076	0.285	0	0.596	0	0	0.089	0.901	0	0.311	0	0.076	0	0	2.31	1.216	0	0.407	0
RPS14P3	3.673	2.187	2.237	2.962	4.017	2.629	3.679	2.05	3.133	2.884	2.411	2.513	2.418	3.699	1.969	3.758	4.355	2.422	3.957	5.252	2.503	4.848	3.331	3.123	2.847	1.131	3.546	2.157	2.58	3.666	2.539	2.636	1.986	2.802	3.274	1.706	2.129	1.861	5.438	1.69	1.43	3.645	4.447	2.468	2.295	2.819	2.135	2.224	1.854
NBL1	0.567	0.09	3.654	3.495	4.022	2.667	3.714	6.379	0.941	5.989	1.817	4.464	4.766	3.732	4.08	3.42	4.488	0.094	2.304	0.348	0	0.431	0.974	0.871	1.687	4.167	5.597	3.672	6.722	5.469	7.407	6.783	5.122	3.572	2.723	2.946	4.746	4.588	1.835	3.34	2.995	3.233	3.465	2.594	5.379	3.534	2.735	3.422	4.659
HTR6	0.302	0.039	0.174	0	0.082	0.077	0.083	0.087	0.161	0.264	0.037	0.075	0.288	0.213	0.116	0.09	0.065	0.12	0.046	0.162	0	0.297	0.601	0.133	0.06	0.043	0.202	0.037	0.176	0.233	0.2	0.265	0.079	0.293	0.223	0.231	0	0.072	0.154	0.335	0.061	0.759	0.484	0.043	0.354	0.133	0.044	0.072	0.055
TMCO4	2.115	1.622	0.944	0.289	1.74	1.507	3.246	2.202	1.377	1.504	1.436	1.958	1.694	2.134	1.845	1.739	1.466	0.953	1.111	0.9	0.194	0.117	1.638	1.55	0.838	1.47	2.868	1.411	1.756	2.089	2.598	1.598	2.904	1.743	0.694	1.9	1.619	1.901	0.529	1.95	1.848	1.087	1.634	0.956	1.516	1.845	2.64	0.89	0.634
RNF186	0	0	0.15	0	0	0	0.145	0	0.225	0	0	0.202	0	0	0	0.072	0	0	0	0.076	0	0.181	0.716	0.111	0	0	0.137	0	0	0.078	0	0	0	0.392	0	0.112	0	0	0.054	0	0	0.097	0.046	0	0.144	0	0.039	0	0
OTUD3	0.697	0.935	0.701	0.437	0.809	0.896	0.985	1.148	0.768	0.975	1.567	1.239	0.656	1.559	1.064	0.767	1.058	1.631	1.94	0.84	0.694	1	0.623	0.365	0.452	0.627	0.879	0.852	1.357	0.34	1.449	1.452	0.892	0.587	0.403	1.129	1.28	0.568	0.475	1.206	0.746	0.501	1.619	1.143	0.801	0.829	0.824	0.572	1.257
PLA2G2E	0	0	0	0	0	0	0	0	0	0	0	0	0	0	0	0	0	0	0	0	0	0.145	0	0	0	0	0.079	0	0	0	0	0	0	0	0	0	0	0	0	0	0	0	0	0	0	0	0	0	0
PLA2G2A	0	0	0.517	0	0	0	0	0	0	0.099	0	10.517	0	0.09	0	0.219	0.424	0	0	0	0	0	0	0	0	0	0.113	0	0	0.105	0	0	0	0	1.327	0.83	0	0	0	0	0	0	0	0	0	0	0	0	0
PLA2G5	0	0	0.083	0	0	0	0	0	0.141	0.081	0	0.049	0	0	0	0	0	0	0	0	0	0.109	0.404	0	0	0	0.191	0	0	0.051	0	0	0	0.187	0	0	0.063	0	0	0	0	0	0.038	0	0	0	0.057	0	0
PLA2G2D	0	0	0.184	0	0	0	0.096	0	0.163	0	0	0	0	0.03	0	0	0	0	0	0	0	0.044	1.05	0.274	0	0	0.213	0	0	0.04	0	0	0	0.328	0	0	0	0	0	0	0	0.096	0.025	0	0	0.046	0.023	0	0
PLA2G2F	0	0	0.117	0	0.021	0	0	0	0.215	0.03	0.025	2.368	0	0.041	0	0.109	0	0.063	0	0	0	0.089	0.366	0	0	0	0.066	0	0	0.066	0	0	0	0.255	0	0	0	0	0.037	0	0	0	0.039	0	0	0	0.021	0	0
PLA2G2C	0	0	0	0	0	0	0	0	0	0	0	0	0	0	0	0	0	0	0	0.347	0	0	0	0	0	0	0	0	0	0	0	0	0	0	0	0	0	0	0	0	0	0	0	0	0	0	0	0	0
UBXN10-AS1	0	0	0	0	0	0	0	0	0	0	0	0.793	0	0	0	0	0	0	0.661	0	1.05	1.286	0	0	0	0.328	0	0	0	0.087	0	0	0	0	0	0	0	0	0	0	0	0	0	0	0	0	0	0	0
UBXN10	0	0	0.102	0	0.133	0.039	0.026	0	0.114	0.019	0	2.688	0.043	0.018	0	0.156	0	0.082	0.022	0.041	1.009	0.084	0.442	0	0	0.26	0.06	0.018	0	0.041	0.018	0	0	0.262	0.032	0.213	0.075	0.081	0.028	0	0	0.07	0.026	0.096	0.081	0.067	0.029	0	0.053
VWA5B1	0	0.02	0.146	0	0.047	0	0.059	0.017	0.096	0.05	0.029	0.031	0	0.045	0	0.046	0.031	0.123	0.035	0.069	0	0.128	0.41	0	0	0	0.176	0.029	0.023	0.112	0.03	0	0	0.215	0.062	0.049	0	0	0.066	0	0	0.143	0.063	0.036	0.064	0.053	0.025	0	0
LINC01141	0	0.054	0.099	0	0	0	0	0.019	0.115	0.045	0	0	0	0.044	0	0.022	0	0	0	0.041	0	0.057	0.241	0	0	0	0.066	0	0	0.07	0	0	0	0.237	0	0	0	0	0.033	0	0	0.021	0.054	0	0	0	0.034	0	0
CAMK2N1	2.082	2.095	3.385	0.709	4.373	2.398	3.908	0.216	4.74	4.248	0.839	3.138	2.218	2.728	1.806	3.875	4.325	3.664	0.306	0.064	0.308	0.431	0.407	0.071	2.405	1.421	2.159	0.781	1.83	1.177	2.587	2.572	2.492	3.258	3.088	3.643	1.873	3.43	1.517	0.514	2.594	1.894	1.209	0.175	0.615	2.272	3.266	0.507	1.917
MUL1	1.821	1.564	2.412	2.984	2.81	1.841	4.024	3.335	3.734	3.285	3.302	2.147	2.76	2.524	2.287	2.409	2.536	0.419	3.207	2.559	2.464	2.311	2.708	2.232	2.441	2.574	3.221	2.925	3.543	3.051	3.487	3.893	3.871	2.677	1.98	3.027	3.309	2.883	2.51	3.111	2.592	2.486	2.632	2.061	2.225	2.568	2.305	2.212	2.666
FAM43B	0.069	0.077	0.203	0	0.118	0.12	0.243	0.183	0.258	0.182	0.087	0.182	0	0.112	0	0.114	0.161	0.183	0.033	0.248	0	0.534	0.54	0.064	0.09	0.107	0.242	0.101	0.09	0.267	0	0.065	0.155	0.572	0.39	0	0.106	1.246	0.21	1.082	0.126	0.8	0.632	0.184	0	0.129	0.086	0.355	0
CDA	0	1.288	0.443	0	0.103	0.908	1.047	0.794	0.192	0	0.098	4.419	1.603	3.147	0.505	2.158	1.026	0.297	0.485	1.145	0	0.05	0.842	0.783	4.218	0	0.051	0.489	0	0.1	0	0.308	0	0.358	2.737	0.919	4.28	5.911	1.481	0.369	0.985	1.188	0	0	0.624	2.441	1.219	5.063	4.671
PINK1	1.499	2.789	3.366	1.037	2.128	2.451	4.206	3.298	4.086	3.236	2.061	2.071	1.447	2.318	2.545	1.323	2.133	0.57	2.281	0.451	1.219	1.258	1.934	1.064	2.303	2.017	3.321	2.341	2.668	2.02	2.808	3.139	3.062	1.938	1.36	2.233	3.59	4.132	3.032	2.641	1.817	1.796	3.08	1.218	1.425	2.834	0.2	3.034	3.615
MIR6084	0	0	0	0	0	4.173	0	0	0	0	0	0	0	0	0	0	0	0	0	0	0	0	0	0	0	0	0	0	0	0	0	0	0	0	0	0	0	0	0	0	0	0	0	0	0	0	0	0	0
PINK1-AS	0.878	1.267	1.611	0.537	0.475	1.071	1.827	1.115	1.792	1.251	1.038	0.779	1.382	1.558	2.142	0.483	1.261	0.771	1.099	1.602	0.462	1.549	1.158	0.593	0.597	0.756	1.312	0.741	0.901	0.512	0.537	0.87	1.169	1.065	0.628	0.488	0.896	0.761	1.315	0.986	0.635	0.564	0.571	1.351	0.724	0.931	1.488	0.694	1.122
DDOST	4.672	3.308	4.917	5.472	5.105	4.81	6.54	5.929	5.61	6.186	5.989	5.422	5.415	6.015	5.096	5.118	5.667	2.465	5.982	5.823	4.621	4.394	5.663	5.553	5.116	5.373	5.529	5.752	6.247	4.666	6.18	6.344	6.009	4.287	4.14	5.088	6.155	5.831	4.475	6.073	5.045	4.664	5.45	5.356	5.016	5.208	5.25	4.501	4.774
KIF17	0.056	0.113	0.206	0.76	0.085	0.62	0.18	0.118	0.307	0.161	0.149	0.084	0.07	0.234	0.135	0.148	0.063	0.119	0.128	0.555	0	0.324	0.696	0.044	0.086	0.124	0.305	0.221	0.101	0.169	1.912	0.425	0	0.208	0.142	0.164	0.213	0.163	0.358	0.564	0.079	0.423	0.6	0.169	0.153	0.217	0.083	1.275	0.051
SH2D5	0.291	1.121	0.688	1.838	0.114	1.104	0.527	0.383	0.386	0.143	0.249	0.063	0.68	1.125	0.087	0.107	0.051	0.125	0.134	0.102	0	0.266	0.605	0.173	1.133	0.521	0.787	1.175	0.742	0.455	0.447	0.763	1.028	0.668	0.609	0.385	1.869	1.258	2.402	0.462	0.322	0.219	1.831	0.956	0.177	0.546	1.487	1.458	0.087
HP1BP3	3.311	4.465	2.971	3.386	3.66	3.303	3.723	3.818	3.879	4.608	4.727	2.934	3.062	4.436	3.372	4.08	3.99	5.078	5.759	3.491	3.241	4.57	3.514	2.953	2.934	3.471	3.502	2.832	3.877	2.169	4.448	3.419	3.785	3.139	3.12	3.762	3.826	3.781	3.713	4.148	3.427	2.905	4.329	3.502	2.827	3.794	2.782	3.241	3.751
EIF4G3	2.739	3.01	2.216	2.076	2.538	2.553	3.539	3.988	2.174	3.888	3.62	2.266	3.644	2.876	4.07	3.07	2.388	2.572	3.12	2.846	2.595	2.715	1.279	2.319	3.087	2.708	3.526	3.431	4.159	2.499	3.689	3.403	3.561	1.506	2.493	3.141	3.758	3.186	2.791	3.983	3.317	1.825	4.305	2.65	2.813	2.928	1.8	3.447	3.386
ECE1	2.226	2.054	4.203	3.522	2.657	3.099	4.735	3.056	4.279	4.768	4.904	3.445	2.942	3.219	2.792	3.886	2.509	0.433	3.38	0.67	2.113	1.681	1.989	2.305	2.633	2.906	2.382	3.105	3.814	2.054	3.072	2.964	3.029	1.541	2.18	3.862	4.149	4.856	2.553	4.617	3.86	4.035	2.494	3.989	3.435	3.521	2.241	3.188	3.872
LOC100506801	0.091	0	0.31	0	0.077	0.081	0.13	0.074	0.155	0.138	0.254	0.207	0.095	0.183	0.157	0.145	0.044	0	0.105	0.035	0	0.101	0.609	0.354	0	0.108	0.095	0.078	0.117	0.064	0.089	0.049	0.087	0.368	0.059	0.103	0.123	0.22	0.118	0.263	0.083	0.341	0.044	0.165	0.109	0.177	0.052	0.145	0.195
NBPF3	1.452	0.853	1.151	1.143	1.18	1.261	1.251	0.941	0.736	1.324	1.292	0.815	0.873	1.106	0.406	0.576	0.92	0.465	2.003	0.26	0.411	0.378	0.745	0.434	0.42	0.547	1.007	0.485	1.168	1.21	0.99	1.132	0.903	0.614	0.625	0.643	0.76	1.307	0.34	1.606	0.657	0.334	1.891	0.532	0.789	0.963	0.296	0.871	0.775
ALPL	0.214	0.054	3.717	0	0.13	0.231	0.603	1.158	0.166	1.472	0.057	0.067	0	0.134	0	0.077	0.139	0.104	0	0.075	0	0.158	0.491	0	0	0	0.133	0.03	0	0.15	0.058	0.094	0	0.284	0.067	0.078	0	0	1.324	0.724	0.929	0.372	0.476	0.44	0.805	0.897	0.029	0.634	0.094
RAP1GAP	1.684	0.029	0.324	0.169	0.669	0.196	0.408	0.188	0.478	0.835	0.098	1.319	2.795	1.41	0.582	2.304	0.804	0.138	2.931	0.161	2.427	0.299	0.367	0.098	0	2.43	0.755	0.22	0.939	1.431	4.292	1.712	0.671	0.253	2.118	1.113	0.28	0.194	0.319	1.27	2.43	0.802	0.872	1.083	1.109	1.649	0.871	0.444	0.551
USP48	1.888	3.363	1.672	1.597	1.994	1.495	2.238	2.76	1.782	2.922	3.386	1.52	2.354	3.177	2.467	2.266	2.499	3.773	3.326	2.704	2.999	2.496	1.957	1.667	2.125	2.54	2.992	2.68	3.425	2.361	3.531	3.072	2.924	1.959	1.25	2.307	2.261	2.077	2.136	2.359	1.99	1.64	3.062	2.442	1.939	2.297	1.376	1.6	2.484
LDLRAD2	0.35	0.14	2.989	1.107	0.744	0.306	0.782	1.299	1.397	3.239	0.358	0.393	0.603	0.301	0.59	2.72	1.234	0.079	0.053	0.875	0.245	0.252	0.613	0.26	0.243	0.891	2.696	1.146	1.534	0.358	1.167	0.94	0.753	1.507	1.264	1.084	1.431	0.718	2.462	0.156	0.668	2.992	1.148	0.53	0.468	1.443	4.077	0.472	0.953
HSPG2	1.67	0.297	3.539	0.529	1.366	1.562	2.123	5.011	0.785	5.82	1.763	1.533	3.127	1.584	3.007	3.808	1.569	0.141	0.03	0.343	2.922	0.249	0.364	0.677	2.004	3.334	4.765	4.961	4.206	1.266	3.437	3.61	4.041	1.24	2.238	4.375	5.004	3.728	1.922	1.983	3.66	2.005	2.203	2.849	2.951	4.442	2.666	2.766	3.917
CELA3B	0	0	0	0	0	0	0	0	0	0	0	0	0	0	0	0	0.172	0.298	0	0	0	0.216	0	0	0	0	0.074	0	0	0.088	0	0	0	0	0	0	0	0	0	0	0	0.366	0	0	0	0	0	0	0
CELA3A	0	0	0	0	0	0	0	0	0	0	0	0	0	0	0	0	0.31	0	0	0	0	2.464	0	0	0	0	0.07	0	0	0.09	0	0	0	0	0	0	0	0	0.067	0	0	0.081	0	0.149	0	0	0	0	0
LOC101928043	0	0	0	0	0.147	0.491	0	0	0	0	0.181	0	0	0.088	0	0	1.103	0.332	0.337	0	0	0.213	0.935	0.391	0.265	0.208	0.16	0.191	0.223	0.079	0.508	0.228	0	0.455	0	0	0.147	0	0	0	0	0	0	0	0	0	0	0	0
LINC00339	1.703	1.646	1.839	2.117	2.001	1.798	1.396	1.893	1.979	2.73	2.001	0.683	1.514	3.15	1.429	1.534	2.514	2.162	4.354	0.867	1.454	2.132	3.693	1.76	1.526	2.037	2.736	1.908	2.457	0.616	3.68	3.299	2.009	1.773	1.653	1.675	2.844	1.372	0.599	2.007	1.858	1.357	4.084	1.893	1.112	0.888	0.413	0.782	2.269
CDC42	3.422	4.769	4.332	4.2	4.151	4.819	5.018	5.2	4.397	4.893	5.826	4.335	4.66	5.231	3.796	4.675	4.908	4.365	5.555	4.273	4.438	3.596	4.07	3.477	4.994	3.757	3.965	3.722	4.389	2.375	4.741	4.657	3.935	2.586	3.484	4.244	4.64	4.359	4.005	4.586	4.434	3.847	4.882	5.046	3.931	3.886	3.345	3.46	5.182
WNT4	0.618	0.045	0.593	0.247	0.657	0.101	0.14	0.381	0.205	0.526	0.326	0.033	0.16	0.306	0.584	0.328	0.275	0.079	0.133	0.274	0.148	0.233	0.703	0.11	0.075	0.212	0.35	0.217	0.276	0.34	0.197	0.192	0.18	0.395	0.152	1.642	0.561	0.469	0.522	0.417	0.818	0.518	0.055	0.196	0.228	0.301	0.088	0.28	0.394
ZBTB40	1.802	0.83	0.896	0.958	2.021	0.751	1.631	1.815	0.995	1.547	1.787	0.975	1.891	1.598	1.607	1.026	1.044	0.32	1.955	1.328	1.947	1.652	0.888	1.185	1.098	1.3	1.515	1.952	1.94	1.115	1.842	1.753	1.64	0.645	0.777	1.502	1.886	1.926	0.775	1.985	1.204	0.94	2.558	1.399	1.044	1.123	0.533	1.512	1.285
EPHA8	0.083	0	0.215	0	0.772	0.149	0.054	0.066	0.185	0.101	0.059	0.268	0	0.151	0	0.052	0.104	0.177	0.041	0.132	0	0.326	0.721	0.074	0.068	0.299	0.175	0.073	0.054	0.558	0	0.287	0	0.329	0.113	0	0	0.076	0.131	0.219	0.055	1.191	0.158	0.133	0.104	0.223	0.091	0	0
C1QA	0	0	0	0	0	0.134	0	0	0.142	0	0	0	0	0.052	0	0	0	0	0	0.238	0	0.231	0.987	0.206	0	0	0.098	0	0	0.071	0	0	0	0.24	0	0	0	0	0.076	0	0	0.757	0.053	0	0	0	0	0	0
C1QC	0	0.118	0.183	0	0	0	0	0	0.185	0	0	0	0	0.069	0	0	0	0.117	0	0	0	0.135	0.589	0	0	0	0.118	0	0	0.106	0	0	0	0.33	0	0	0	0	0.073	0	0	0.067	0.072	0	0	0.086	0	0	0
C1QB	0	0	0	0	0.082	0	0	0	0.208	0	0	0.149	0	0	0	0	0	0.123	0	0.166	0	0.193	0.535	0	0	0	0.079	0	0	0.099	0	0	0	0.268	0.116	0	0	0	0.051	0	0	0.423	0.093	0	0	0	0	0	0
EPHB2	0.881	0.25	0.949	0.064	0.092	0.48	3.895	3.44	0.958	2.364	2.598	5.114	2.813	1.143	1.33	0.669	0.659	0.293	0.04	0.055	0	0.213	0.804	0.528	1.511	0.021	0.192	0.063	0.037	0.157	0.042	0.303	0.034	0.32	1.552	3.01	3.239	2.011	1.804	0.759	2.504	0.718	1.294	0.298	1.312	0.679	1.192	1.67	2.134
LACTBL1	0	0.098	0	0	0.141	0.241	0.131	0.121	0.136	0.154	0.061	0.177	0	0.129	0	0.187	0.135	0.242	0.067	0.173	0	0.743	0.417	0.072	0	0	0.178	0.042	0	0.152	0	0.134	0	0.416	0.144	0.097	0	0	0.267	0	0.079	0.887	0.108	0.092	0.134	0.064	0.078	0	0
C1orf234	0	0	0	0	0	0	0	0	0	0.16	0	0	0	0	0	0	0	0	0	0	0	0.175	0	0	0	0	0.141	0	0	0.135	0	0	0	0	0	0	0	0	0	0	0	0	0	0	0	0	0.128	0	0
KDM1A	3.572	3.307	3.049	3.8	3.159	2.869	4.243	3.844	3.203	3.837	4.743	3.04	3.162	4.755	3.937	4.302	4.245	3.386	5.968	4.186	3.894	4.987	2.792	2.647	3.299	2.902	3.624	3.007	4.026	2.5	4.942	4.143	3.468	2.228	2.692	3.271	4.151	3.422	2.815	4.195	3.056	2.845	5.663	3.909	3.271	3.164	3.747	3.269	4.124
LUZP1	1.002	1.577	2.232	1.717	1.504	1.375	2.605	3.371	1.344	2.584	2.678	1.432	2.29	2.188	1.992	1.793	2.034	0.741	1.882	1.583	1.402	1.45	0.706	0.732	2.486	1.972	1.927	2.247	2.827	1.705	2.746	2.449	2.73	1.565	1.287	2.202	3.034	2.176	2.672	2.484	1.635	1.019	3.226	2.634	2.236	1.863	1.723	2.056	2.643
HTR1D	0.471	0.426	0.301	0.44	0.368	0.267	0.358	0.608	0.217	0.129	1.039	2.196	1.583	1.514	0.636	0.41	1.421	0.067	0	0.119	0	0.112	0.479	0.172	0.123	0	0.343	0.126	0.18	0.243	0	0	0	0.518	2.02	1.257	2.511	0.304	2.573	0.687	0.651	0.217	0.344	0.334	0.18	0.046	0.775	0.083	1.309
LOC100996511	0.319	0.648	0.271	0.206	0.626	0.29	0.337	0.474	0.421	1.005	0.82	0.181	0.356	0.962	0.758	0.977	0.232	1.878	2.174	0.806	0.316	0.501	0.549	0.228	0.245	0.417	0.327	0.197	0.647	0.127	1.061	0.504	0.175	0.261	0.352	0.484	0.771	0.705	0.482	0.163	0.536	0.286	0.907	0.456	0.154	0.148	0.448	0.578	0.563
HNRNPR	3.36	4.427	2.413	2.662	3.245	2.598	3.647	3.441	2.826	3.384	4.316	2.885	3.585	4.271	3.407	3.636	3.526	4.736	5.236	3.557	3.528	3.755	2.756	2.724	3.348	2.68	3.231	2.863	3.356	2.072	3.205	3.408	3.759	2.568	2.712	3.318	3.476	3.062	3.021	3.257	3.208	2.789	3.94	3.24	2.656	2.632	1.757	2.826	3.244
ZNF436	1.101	0.739	0.814	1.245	1.032	0.205	1.356	1.557	3.232	2.482	2.834	0.478	1.273	1.359	1.153	1.333	1.071	1.015	1.38	0.869	0.613	0.937	0.973	0.32	0.511	0.826	1.134	0.721	1.049	0.229	1.189	1.218	1.036	0.729	0.419	0.866	1.121	1.237	0.808	1.802	1.367	0.786	2.262	0.526	1.535	0.75	1.117	0.607	1.182
ZNF436-AS1	0.376	1.093	0.318	0.569	0.75	0.581	0.503	0.613	0.688	1.631	1.188	0.232	0.462	1.387	0.492	1.267	1.007	1.717	1.38	1.34	0.593	0.439	1.036	1.249	0.191	0.213	1.05	0.379	0.785	0.117	0.674	0.53	0.778	1.001	0.567	0.63	0.417	0.9	1.474	0.265	0.621	1.779	1.444	0.296	0.191	0.89	1.818	0.247	0.919
TCEA3	3.096	1.148	0.302	0.312	3.519	0.147	0.509	0.749	0.358	0.842	0.339	0.341	0.233	1.195	0.259	1.213	0.483	1.515	0.735	0.58	0	0.179	0.442	0.063	0.088	0.949	0.104	0.147	0.1	0.107	0	0.188	0	0.2	0.072	0.659	0.887	2.728	0.196	1.89	0.291	0.189	0.844	0	1.524	0.356	0.036	0.907	0
ASAP3	1.347	0.386	0.891	1.576	2.485	0.353	1.398	2.476	1.429	2.878	1.43	0.045	0.599	1.278	1.046	0.22	1.079	0.117	0.075	0.108	1.168	0.227	0.372	0.037	0.379	0.905	1.189	1.024	1.053	0.458	1.313	1.425	0.805	0.593	0.447	1.029	1.995	1.377	0.685	1.303	0.78	1.271	2.495	0.702	1.656	0.956	0.351	1.147	1.02
E2F2	1.96	0.259	0.663	1.343	1.535	0.516	1.115	0.757	0.452	1.422	1.716	1.453	1.795	2.09	1.767	0.875	1.372	0.159	4.582	1.506	1.515	2.289	2.36	2.412	0.709	1.339	1.333	1.683	1.799	1.353	1.852	1.082	2.346	1.092	1.015	1.583	1.137	0.532	0.33	2.76	1.13	1.665	2.674	1.5	1.44	1.09	0.979	0.817	1.118
LOC101928163	0.371	0	0.286	0	0.141	0.153	0.085	0	0	0.131	0.149	0.121	0.165	0.168	0.252	0.092	0	0	0.288	0.132	0	0.246	0.589	0.312	0	0	0.152	0.186	0.172	0.092	0.169	0	0.218	0	0.189	0.135	0.124	0	0	0.268	0	0.136	0.307	0.174	0	0	0	0.115	0.258
ID3	4.168	3.558	5.009	5.714	5.068	4.429	7.115	7.051	3.99	6.703	6.29	1.644	5.486	5.953	3.812	0.336	5.286	0.709	5.406	0.58	1.648	4.627	3.603	2.113	6.114	2.5	4.611	3.573	5.512	1.919	4.604	4.562	3.723	1.164	5.938	6.424	4.231	2.099	6.325	6.811	3.808	5.704	8.634	3.042	4.633	4.054	3.335	2.932	2.817
MDS2	0	0	0	0	0	0	0.112	0	0	0	0	0	0	0.266	0	0	0.15	0	0	0.135	0	0.087	0.43	0.112	0	0	0.182	0	0	0.086	0	0	0	0	0	0	0	0	0.071	0	0	0	0.174	0	0.162	0	0.087	0	0
RPL11	8.512	10.539	6.991	6.876	9.016	8.118	9.466	8.671	7.092	9.045	9.284	8.395	8.319	9.889	7.71	9.104	9.366	10.408	10.832	10.667	9.037	9.488	8.411	9.128	8.934	7.188	8.89	7.712	8.918	7.585	9.558	9.221	8.837	6.811	8.183	7.854	8.742	8.567	8.697	8.429	8.217	7.615	9.91	8.954	8.23	8.385	9.313	8.073	7.977
TCEB3	2.394	2.424	2.217	2.561	2.572	1.76	3.588	3.501	2.716	3.253	3.832	1.83	3.206	2.777	2.844	2.843	1.945	1.711	3.554	2.238	2.981	2.321	2.381	2.017	3.401	2.7	2.892	3.279	3.72	2.156	3.792	3.968	4.013	2.49	1.544	3.226	3.465	2.971	2.782	3.609	2.677	1.985	3.891	3.102	2.83	2.575	1.624	2.371	2.648
TCEB3-AS1	0.767	0.111	0	0.914	0.83	0	1.042	0.528	0.75	0.785	0.476	0.384	0.502	1.296	0.235	0.263	1.463	0	1.503	0	1.205	1.388	2.426	0.724	0.272	0.596	0.831	0.496	0.778	0.218	1.082	0.935	0.835	0.318	0.332	0.27	0.373	0.876	0.13	0.47	0.529	0.346	1.294	0.272	0	0.466	0.053	0	0
PITHD1	3.309	3.781	2.558	3.273	3.593	2.498	4.871	3.41	3.792	3.771	4.758	3.036	3.348	4.441	2.843	3.756	3.856	3.402	5.337	4.851	4.277	4.264	4.265	2.843	2.722	2.901	3.285	2.684	3.536	2.251	3.584	3.454	3.378	2.288	2.044	2.311	3.104	2.841	3.979	3.027	2.786	3.059	4.645	2.878	2.72	3.021	4.056	2	3.329
LYPLA2	2.768	0.618	2.645	4.027	3.856	2.767	4.444	4.256	3.619	4.13	4.562	4.347	4.742	3.689	3.757	4.769	4.179	0.3	5.206	2.768	4.263	3.495	3.57	3.849	4.475	3.5	4.174	4.729	4.867	3.487	5.105	5.09	5.774	4.088	2.642	4.204	4.519	4.14	2.803	4.56	4.323	3.869	4.704	3.796	4.406	4.657	2.722	3.852	3.322
GALE	3.111	2.268	1.963	2.433	3.495	2.22	5.005	3.92	2.324	3.242	4.794	3.84	4.908	5.077	3.416	4.367	4.711	1.517	4.129	3.03	3.869	2.986	2.198	2.165	3.489	3.864	4.206	4.176	5.234	3.775	6.292	5.005	4.954	2.984	3.295	4.026	4.998	4.905	3.085	4.259	4.645	3.465	4.815	3.095	1.617	3.897	4.74	3.055	3.534
HMGCL	2.107	1.169	2.856	3.251	3.027	1.752	4.215	2.894	3.195	3.462	3.264	3.03	3.221	3.016	2.738	3.368	4.218	1.407	3.496	1.908	1.968	2.069	3.171	1.161	1.239	2.587	3.265	1.881	3.221	2.511	3.25	2.587	1.292	1.482	0.954	2.479	3.54	2.627	2.484	2.928	2.887	2.506	1.534	2.127	1.43	2.313	3.009	1.794	2.296
FUCA1	2.17	2.991	0.591	1.016	2.312	1.135	3.196	1.714	2.902	2.724	2.283	1.476	2.917	3.355	1.837	3.91	2.299	2.808	1.41	2.983	1.23	1.443	2.32	1.305	0.09	2.719	2.619	1.503	3.99	1.394	3.109	1.791	1.696	1.404	0.837	2.91	1.883	3.28	2.192	2.215	3.081	1.428	1.538	1.684	0.975	2.527	3.086	1.134	0.987
CNR2	0.152	0	0.296	0	0.045	0.169	0.278	0.083	0.208	0.11	0.044	0	0	0.057	0.099	0	0	0.14	0.261	0.413	0	0.165	0.768	0	0	0	0.155	0	0	0.086	0	0	0	0.383	0	0	0	0	0.062	0	0.122	0.129	0.06	0	0	0.136	0.155	0.165	0
PNRC2	3.78	5.107	2.961	3.713	3.243	3.031	3.284	3.317	3.004	3.728	3.975	3.146	3.908	4.767	3.874	4.297	4.128	6.229	5.148	4.031	4.102	3.721	3.505	2.997	3.902	2.918	3.006	2.881	3.457	1.801	4.167	3.74	3.45	2.767	1.971	3.64	3.829	3.641	3.323	4.086	2.807	2.628	4.938	4.064	2.295	3.321	3.195	2.832	3.136
SRSF10	1.859	3.485	1.116	1.543	2.056	1.522	2.671	1.866	1.495	2.034	2.577	1.659	2.172	2.986	1.898	2.258	2.007	3.683	3.693	2.743	2.086	2.731	1.493	1.586	1.701	1.531	1.609	1.412	1.853	1.161	2.45	2.321	1.874	0.927	1.337	2.007	2.21	1.566	1.646	2.274	1.735	1.485	2.497	1.878	1.36	1.726	2.083	1.756	1.64
MYOM3	0.056	0.02	0.112	0	0.04	0.034	0.116	0.123	0.138	0.091	0.159	0.922	2.291	0.574	0.068	0.755	0.042	0.075	0.061	0.093	0	0.163	0.368	0	0.057	0.062	0.115	0.036	0.033	0.09	0.035	0.029	0.05	0.257	0.42	0.128	0.226	0.608	0.114	0.416	0.034	0.489	0.041	0	0	0.064	0.127	0.371	0.115
IL22RA1	0.087	0.132	0.124	0.243	0.296	0.393	0.661	0.439	0.074	0.223	0.592	2.456	2.443	0.976	1.395	2.536	2.442	0.135	0.043	0.081	0	0.261	0.461	0.092	0.173	0.878	0.119	0.268	0	0.241	0.056	0.177	0.526	0.415	0.54	0.553	0.762	0.607	0.226	1.891	0.036	0.663	0.047	0	0.38	0.835	0.915	0.242	0.087
IFNLR1	0.222	0.135	0.171	0	0.489	0.06	0.093	0.048	0.329	0.027	0.659	0.406	1.014	1.047	1.388	0.407	0.773	0.165	0.044	0.055	0	0.132	1.17	0.486	0	0.685	0.172	0.029	0	0.057	0	0	0	0.247	0.133	0.606	1.004	0.255	0.091	0.833	0.778	0.4	0.208	0.393	0.342	0.695	0.387	0.257	0
LOC284632	0	0	0.199	0	0	0	0	0.045	0.209	0	0	0	0	0	0	0	0	0	0	0	0	0.08	0.464	0	0	0	0.059	0	0	0.234	0	0	0	0.3	0	0	0	0	0.044	0	0	0.087	0.028	0	0	0	0.026	0	0
GRHL3	0.277	0.095	0.191	0	1.409	0.113	0.16	0.044	0.165	0.072	0.206	0.061	0.598	0.081	1.4	0.303	0.332	0.133	0	0.066	0	0.089	0.446	0.141	0.064	0	0.169	0.07	0	0.116	0	0.083	0	0.184	0.063	0.095	0.109	0.076	0.163	4.252	3.273	0.927	1.66	0.668	0.559	0.699	0.085	0	0
STPG1	0.673	0.877	1.297	0.407	1.294	0.971	0.747	1.046	0.818	0.608	1.542	1.069	1.442	1.259	1.063	0.862	1.234	0.244	0.509	0.741	0.59	0.103	1.029	0.141	1.01	1.039	2.407	0.828	1.414	0.902	1.596	1.551	1.461	0.909	0.673	1.138	1.937	1.195	1.169	0.931	1.26	1.161	1.698	0.655	0.824	1.216	0.999	1.175	1.509
NIPAL3	1.015	1.092	1.886	0.279	2.469	1.097	2.801	1.789	1.854	2.62	2.434	1.378	1.958	1.175	2.006	1.649	1.782	0.513	1.813	1.319	1.204	1.068	2.154	1.425	1.644	1.401	3.253	2.038	2.817	0.89	1.74	2.797	3.525	2.523	0.509	0.792	1.672	1.856	2.161	1.079	1.527	1.313	1.33	1.122	1.499	2.394	0.566	1.79	2.173
RCAN3AS	0	0	0	0	0.804	0	0.549	0	0	0.332	0.416	0	0	0	0	0.316	0.775	0	0.857	0	0	0.317	0.885	0	0	0	0.623	0	0	0	0	0.664	0	0.752	0	0	0	0	0.288	0	0	0.368	1.622	0	0	0	0	0	0
RCAN3	1.328	2.306	1.297	0	2.101	1.689	1.916	1.563	1.155	2.389	2.956	1.524	1.769	2.401	1.703	2.47	2.465	1.477	2.038	0.952	0.181	2.079	1.598	0.262	1.395	1.438	2.855	2.091	2.97	1.308	2.228	2.772	2.418	1.612	1.542	1.353	1.915	2.188	0.998	1.996	1.325	1.875	2.314	0.684	1.541	1.693	1.361	1.52	1.589
LOC100506985	0.231	0.376	0.38	0	0.185	0.384	0.827	0.47	0.825	1.315	1.385	0.773	0.659	1.129	0.428	1.009	0.908	0	1.472	0	0	0.304	0.783	0.12	0.651	0.716	1.942	0.666	1.193	1.236	1.405	1.37	0.894	0.648	0.218	0.653	0.796	0.82	0.192	0.554	0.448	0.661	1.044	0	0.383	0.494	0	0.667	0
NCMAP	0.186	0.052	0.319	0.088	0.219	0.094	0.12	0.021	0.105	0.903	0.151	0.089	0.198	0.363	0.257	0.608	0.525	0.104	0.074	0.21	0	0.663	0.62	0.145	0.06	0.039	0.118	0.121	0.3	0.11	0.049	0.066	0	0.256	0.179	0.333	0.125	0	0.323	0.08	0.056	0.067	0.115	0.041	0.084	0.124	0.928	0.058	0.046
SRRM1	3.439	4.326	2.797	3.798	4.02	3.819	4.023	4.154	3.136	4.373	5.049	3.371	3.949	4.935	4.985	4.586	4.6	4.125	4.834	4.221	4.782	5.019	2.908	3.767	3.987	3.747	3.53	3.802	4.277	2.639	4.349	4.467	3.905	2.379	3.454	4.474	4.531	3.628	3.589	4.781	3.931	3.474	4.856	4.92	3.746	4.64	2.341	4.076	4.666
CLIC4	1.444	4.265	4.906	3.532	2.162	4.026	3.814	4.749	4.252	5.131	4.681	1.423	0.261	3.099	2.284	2.117	2.91	2.559	3.176	1.913	2.189	1.841	2.93	1.663	3.165	3.337	3.027	2.94	3.443	1.688	3.247	3.801	2.742	2.573	1.439	3.594	4.23	3.212	5.216	2.233	1.712	2.41	3.218	3.101	3.027	3.345	1.655	4.52	3.445
RUNX3	0.086	0.122	0.223	0.159	0.07	0.158	0.125	2.582	0.182	0.227	1.129	1.378	0.839	2.686	0.043	0.08	0.101	1.742	2.819	4.122	0.11	0.947	3.667	3.209	1.928	4.296	5.078	3.617	5.298	4.02	4.739	1.578	0	0.24	1.167	3.102	2.895	2.085	0.124	2.44	1.916	0.164	2.779	0.076	1.204	0.761	0.091	2.047	0.598
SYF2	2.336	4.414	1.791	2.488	2.715	2.073	3.089	2.298	2.744	2.991	3.109	2.583	2.196	3.914	1.878	2.903	3.622	5.915	4.38	4.305	2.113	3.504	3.349	1.948	3.128	2.15	2.591	1.683	2.029	1.948	3.099	3.005	2.057	2.022	1.768	1.895	1.802	2.202	3.713	1.931	2.011	2.516	2.294	2.62	1.749	2.071	3.211	1.469	1.798
RSRP1	2.643	3.039	1.46	2.178	2.027	1.651	2.655	2.526	2.654	3.472	2.631	1.865	1.836	3.23	2.503	2.731	2.36	5.876	4.541	4.358	2.52	2.737	2.917	2.218	1.609	1.893	2.745	1.764	2.008	0.819	2.45	2.163	2.031	1.743	1.306	1.78	2.246	2.742	3.011	1.755	1.19	2.551	2.422	1.652	1.265	2.358	2.757	2.109	2.2
RHD	0	0	0.202	0.357	0.072	0.186	0.123	0.191	0.293	0.315	0.184	0.166	0.102	0.157	0.234	0.119	0.143	0.124	0.206	0.101	1.032	0.169	0.485	0	0	0.058	0.349	0.105	0.096	0.331	0	0	0.093	0.424	0.061	0.077	0.285	0.224	0.132	0.151	0	0.57	0.052	0	0.124	0.11	0.36	0	0
TMEM50A	2.696	4.733	3.444	3.97	3.399	3.224	4.521	4.375	3.633	4.285	3.976	3.285	3.265	3.946	2.77	3.889	3.576	4.72	5.037	3.762	3.195	3.156	3.911	3.1	4.261	3.123	3.133	2.793	3.084	1.881	3.937	3.755	2.501	1.906	2.518	3.375	3.264	3.66	4.123	3.471	2.97	2.502	3.637	2.81	2.204	3.007	3.343	3.036	2.761
RHCE	0.18	0.348	0.367	0	0.2	0.137	0.862	0.357	0.247	0.884	0.135	0	0.124	0.21	0.255	0.348	0.362	0.759	0.25	0.569	1.414	0.582	0.713	0.315	0.153	0.125	0.188	0.098	0.203	0.138	0.339	0.452	0	0.225	0.13	0	0.176	0	1.189	0.44	0.278	0.105	0.048	0	0.302	0.583	0.175	0	0
TMEM57	0.894	1.455	1.255	2.247	1.668	0.849	2.025	2.411	1.963	2.313	2.008	1.38	1.527	1.305	1.286	1.264	1.533	1.382	2.798	1.411	1.387	2.17	2.326	1.315	1.786	1.315	0.974	1.215	1.214	0.666	1.704	1.779	1.034	0.835	0.503	1.503	1.428	1.532	1.413	0.925	0.861	0.881	1.355	1.584	0.914	1.413	0.959	1.071	2.024
LDLRAP1	1.455	0.555	2.15	1.693	2.571	1.865	2.572	3.321	1.82	3.517	3.404	1.869	2.123	2.273	2.822	1.951	1.303	0.253	0.71	1.425	2.316	0.312	2.798	2.573	1.338	2.343	3.12	3.201	2.815	1.664	3.695	3.859	2.542	1.18	1.447	2.199	2.79	2.674	1.422	3.059	1.941	2.225	1.902	1.66	1.523	1.975	1.78	1.139	2.708
MAN1C1	0.194	0.188	0.177	0.069	0.783	0.352	0.287	0.597	0.558	1.559	0.199	0.08	0.09	0.207	0.076	0.069	0.066	0.046	0.144	0.887	0	0.167	0.484	0.088	0.047	1.157	0.414	0.748	0.248	0.186	0.905	1.436	0.091	0.314	0.097	0.731	0	0	0.257	0.127	0.133	0.162	0.264	0.051	0.081	0.164	0.268	0.218	0.102
SEPN1	3.111	1.408	3.504	4.348	4.091	3.754	4.929	5.253	4.856	5.728	5.096	2.082	4.396	4.739	3.897	1.725	2.609	0.284	2.411	4.136	2.679	0.848	1.354	1.531	4.228	5.916	6.027	4.847	5.218	4.357	5.117	6.08	4.861	3.352	3.678	4.809	4.212	5.055	3.897	5.064	4.282	3.99	4.343	3.26	2.537	2.797	2.959	3.224	4.406
MTFR1L	2.871	2.384	2.782	3.359	2.966	2.468	3.962	3.404	4.007	3.768	3.862	2.306	2.794	3.708	2.762	2.051	2.59	1.365	3.953	3.366	2.927	2.871	2.059	1.508	2.851	3.127	3.854	3.171	3.291	3.003	4.221	3.97	3.492	2.468	1.88	3.423	3.427	3.268	2.457	3.41	2.619	2.407	3.894	2.89	1.83	2.543	3.545	2.451	2.479
LOC646471	1.066	0.036	0.523	0.448	0.488	0.415	0.272	0.569	0.569	0.819	0.731	0.257	0.754	0.518	1.081	0.25	0.22	0.109	0.25	0.396	0.709	0.606	0.613	0.146	0.164	0.643	1.002	0.774	0.536	0.307	0.584	0.553	0.806	0.381	0.158	0.529	0.678	0.677	0.212	0.64	0.552	0.525	0.522	0.666	0.197	0.622	0.201	0.518	0.623
AUNIP	1.169	1.598	1.197	1.992	1.321	1.025	2.082	1.123	0.856	1.4	2.073	1.215	1.593	2.416	1.82	1.794	1.597	1.779	2.687	2.151	2.127	1.463	1.773	0.837	0.968	1.13	1.689	1.007	1.629	0.901	1.945	1.863	1.202	0.829	1.306	1.201	1.436	1.01	0.876	1.875	1.771	1.214	2.303	1.874	1.329	1.6	0.838	1.088	1.729
PAQR7	0.969	0.39	1.281	1.252	1.308	1.263	1.464	1.604	0.6	1.291	1.228	0.164	0.828	1.566	1.354	1.197	0.459	0.082	0.278	0.299	0.836	0.346	0.837	0.485	1.68	1.246	0.792	0.915	1.127	0.22	0.876	0.324	0.469	0.394	0.875	2.19	1.943	1.692	1.054	3.234	2.322	0.554	1.661	2.565	1.449	1.549	1.065	1.661	0.56
STMN1	5.242	8.107	5.233	6.407	6.069	6.39	6.128	5.709	4.853	6.746	6.947	4.316	4.538	7.554	5.275	5.488	6.061	7.777	9.532	7.831	6.09	8.143	6.058	5.296	5.961	4.941	4.942	5.272	4.613	3.956	6.462	5.445	5.55	5.246	4.677	4.946	5.666	5.965	5.796	5.633	5.218	5.689	7.133	6.199	4.91	5.956	6.419	5.712	5.802
PAFAH2	1.215	0.509	0.876	1.363	1.601	0.407	1.735	0.658	1.237	1.319	1.544	1.937	1.608	1.501	1.034	1.16	1.564	0.587	2.174	0.464	1.04	1.073	1.216	0.62	0.734	1.215	1.129	1.188	0.95	0.745	1.419	1.441	1.286	0.894	0.825	1.493	1.49	1.428	0.698	1.728	1.589	0.489	1.406	1.293	0.656	1.282	0.56	0.53	1.044
EXTL1	0.093	0.027	0.223	0.136	0.259	0.069	0.047	0.053	0.243	3.6	0.077	0.088	0.046	0.098	0.045	0.115	0.067	0.161	0.023	0.088	0.128	0.187	0.499	0	0.043	3.167	3.686	3.534	3.152	0.78	1.015	3.05	1.07	0.323	0.119	0.059	0.17	0	0.115	0.196	0.878	0.253	0.149	0.044	0.093	0.127	0.121	0.105	0
SLC30A2	0	0	0.125	0	0.045	0	0	0	0.11	0.382	0.029	0.057	0.258	0.048	0	0.137	0	0	0	0.081	0	0.14	0.357	0	0	0.175	0.506	0.377	0.137	0.144	0	0.084	0.072	0.192	0	0	0.136	0	0.075	0	0.097	0.091	0.046	0	0.264	0.37	0.075	0	0
TRIM63	0	0.229	0.125	0	0	0	0	0	0.087	0	0	0	0	0.037	0	0.05	0	0	0	0.102	0	0.108	0.32	0	0	2.225	1.391	1.147	2.848	2.915	4.97	1.997	0.849	0.651	0	0	0	0	0.055	0	0	0.154	0.044	0	0	0.054	0.056	0	0
PDIK1L	0.978	1.031	0.48	0.551	0.714	0.25	0.902	0.352	1.218	0.804	1.389	0.792	0.979	1.479	0.938	1.129	1.214	1.182	1.869	0.96	1.412	1.204	1.43	0.679	0.356	0.5	0.678	0.466	0.453	0.262	0.95	0.615	0.549	0.425	0.264	0.629	0.758	0.719	0.515	0.671	0.827	0.439	0.732	0.61	0.343	0.561	0.155	0.264	0.562
FAM110D	0	0	0.221	0	0.152	0.075	0.301	0.175	0.357	0.223	0.169	0.153	0	0.306	0.143	0.114	0.173	0.235	0.275	0.254	0.403	0.605	0.519	0.108	0.207	0.173	0.456	0.156	0.212	0.367	0.087	0.158	0	0.198	0.222	0.352	0.098	0	0.182	0.128	0.149	0.357	0.231	0.317	0.16	0.179	0.479	0	0.254
ZNF593	4.262	2.548	4.112	5.676	4.682	4.858	6.084	4.462	4.104	3.966	4.728	4.506	4.827	4.972	3.601	4.798	4.608	1.632	5.078	6.483	5.018	4.91	4.89	4.846	4.703	3.295	5.237	3.784	4.46	4.332	5.814	6.009	4.287	3.399	4.309	4.053	4.401	4.672	4.167	4.505	4.724	4.587	5.018	4.143	3.914	4.502	5.538	4.238	3.053
CNKSR1	1.851	0	0.202	0	2.91	0.138	0.435	0.131	0.248	0.138	0.578	1.72	2.483	2.721	2.632	2.498	2.248	0	0.293	0.047	0.291	0.377	0.435	0	0.123	0.075	0.162	0.393	0.093	0.195	0	0.137	0.067	0.147	0.094	0.8	1.501	0.869	0.184	1.757	2.681	0.324	0.405	2.236	1.868	2.326	2.122	0.25	0.588
CATSPER4	0.468	0	1.194	0.723	0.212	0.469	1.226	0.289	0.444	1.095	0.542	0.601	0.509	0.4	0.356	1.278	0.753	0.089	0.969	1.028	0.237	1.056	0.674	0.247	1.094	0.553	1.16	0.387	0.914	0.287	0.346	0.422	0.177	0.353	0.275	0.245	0.752	0.595	1.636	0.35	0.216	0.567	0.855	0.312	0.21	0.247	1.375	0.14	0.175
LOC101928303	0	0	0.237	0	0.058	0	0.39	0.075	0.335	0	0	0.139	0.301	0.077	0	0.165	0.256	0	0.159	0	0.681	0.315	0.457	0	0	0.157	0.313	0	0	0.272	0	0.139	0	0.306	0.133	0.15	0.195	0	0.111	0.395	0	0.281	0.155	0.489	0	0.294	0.237	0	0.537
CEP85	1.205	1.133	1.726	2.726	1.91	1.453	2.329	2.128	1.929	2.94	3.297	1.639	2.675	2.014	2.115	2.384	2.165	0.621	4.339	2.767	3.344	2.947	2.358	1.886	1.421	2.082	2.543	2.104	2.382	1.312	2.884	2.716	2.105	1.165	1.442	1.82	2.937	2.777	1.656	2.922	2.137	2.578	2.677	2.089	1.267	2.465	2.332	2.146	2.43
SH3BGRL3	5.148	5.964	7.965	7.095	4.937	7.397	8.643	7.92	5.486	7.99	6.756	6.44	6.72	6.261	5.51	7.785	7.112	2.351	8.503	6.273	5.552	6.198	5.344	5.745	8.178	7.638	7.732	6.221	6.986	4.462	7.019	8.073	6.318	5.674	5.156	6.233	7.837	8.677	7.844	6.272	6.309	5.208	6.839	6.762	5.265	6.959	5.323	6.878	6.805
UBXN11	1.463	0.298	1.12	2.227	2.52	1.806	2.73	1.952	1.667	2.613	2.248	1.547	2.173	1.634	2.263	2.648	2.227	0.145	3.893	1.803	1.49	1.636	1.706	1.753	1.316	1.606	3.37	2.038	2.677	1.835	3.112	3.113	2.178	0.841	1.409	1.901	2.481	2.397	1.158	2.183	2.362	2.266	2.223	1.549	1.303	2.024	3.1	1.953	2.233
CD52	0	0	0	0	0	0	0	0	0	0	0	0	0	0	0	0.591	0	0	6.522	1.513	3.318	0.788	0	0	0	0.256	0.085	0	0	0	0	0	0	0	0	0	0.336	0	0	0	0	0.203	0	0	0	0	0	0	0
AIM1L	0.261	0.053	0.202	0.079	1.091	0.055	0.198	0.056	0.189	0.108	0.19	1.046	2.483	0.58	2.328	1.078	0.666	0.15	0.202	0.323	0.141	0.278	0.653	0.166	0.15	0.127	0.246	0.103	0.083	0.277	0.207	0	0.027	0.107	0.506	0.15	0.966	0.326	0.439	0.262	1.755	0.329	0.124	2.027	0.39	1.802	0.283	0.225	1.172
ZNF683	0	0	0.125	0	0	0	0	0	0.186	0	0	0	0	0	0	0	0	0	0.996	0	0	0.1	0.41	0	0	0	0.095	0	0	0.056	0	0	0	0.171	0	0	0	0	0	0	0	0	0.056	0	0	0	0	0	0
LIN28A	0.097	0.036	0.164	0.08	1.874	0.075	0.031	0.035	0.155	0.032	0.027	0	0.047	0.086	0	0.042	0	0.043	0.039	0.029	0.515	0.068	0.508	0	0	0	0.169	0.037	0	0.055	0.045	0.036	0	0.215	0.046	0	0.399	0.044	0.129	0.103	0.046	0.103	0.181	4.77	0	0.102	0.042	0.053	0.06
DHDDS	1.862	1.059	2.533	3.363	2.259	2.147	2.694	2.678	2.138	2.954	3.122	2.273	2.583	2.787	2.567	2.284	2.071	0.468	3.017	1.707	2.633	1.982	1.99	1.734	2.079	2.384	2.652	2.189	2.608	1.994	3.214	3.08	2.505	1.287	1.502	2.066	2.98	2.552	1.972	2.732	2.448	1.582	2.066	2.668	1.645	2.602	1.711	1.986	2.416
LOC101928324	0	0	0.3	0	0	0	0	0.191	0	0.441	0.257	0.225	0.505	0.192	0.36	0.237	0	0	0.38	0.298	0	0.204	0.425	0.557	0	0.221	0.162	0.199	0	0.061	0.37	0.216	0	0	0.417	0	0.27	0.256	0.362	0	0.509	0	0.066	0	0	0.303	0	0	0.467
HMGN2	6.396	7.672	5.029	5.508	6.334	5.688	6.904	6.842	4.277	6.782	7.637	5.582	5.309	6.949	5.809	6.576	5.889	7.119	9.396	7.126	5.962	6.792	5.085	4.74	5.76	5.517	5.592	4.482	4.465	3.622	7.016	6.229	5.481	3.859	3.989	5.158	5.913	5.744	5.686	5.831	5.861	5.553	5.948	5.987	4.987	5.14	5.594	4.878	6.008
RPS6KA1	2.493	1.122	0.869	1.809	2.468	1.12	3.163	1.516	1.742	2.936	3.252	2.56	4.205	3.551	3.582	3.176	3.666	0.708	4.407	4.57	2.59	1.743	2.576	2.226	1.363	2.555	3.518	2.767	2.212	2.687	3.015	2.589	3.487	2.032	1.392	2.706	2.631	1.792	1.306	2.6	2.527	2.399	2.526	3.443	2.623	3.056	1.507	2.508	3.503
ARID1A	4.23	2.513	2.904	4.439	2.368	3.25	4.225	4.287	3.16	4.054	4.31	3.165	4.199	4.219	4.741	3.711	3.858	2.916	4.843	3.866	3.974	4.822	3.052	3.578	2.881	3.431	4.073	3.827	3.538	3.708	4.167	4.144	3.632	1.764	2.922	4.21	4.558	4.084	2.642	5.143	4.396	2.973	5.352	3.724	3.697	3.667	3.616	3.965	3.302
PIGV	2.066	1.899	1.242	1.405	2.098	0.85	2.368	1.519	1.453	1.425	1.13	1.492	2.099	2.275	1.479	2.151	2.121	1.905	2.184	1.498	1.407	1.217	2.715	1.477	1.22	1.152	1.857	1.44	1.842	1.642	2.03	1.877	1.36	1.106	0.965	1.837	1.877	1.87	1.042	2.25	2.136	1.156	2.211	0.879	0.699	1.094	2.184	1.434	1.164
ZDHHC18	1.958	0.268	1.875	2.249	1.609	2.106	2.735	2.909	2.43	2.595	3.22	1.36	2.231	1.837	2.572	2.684	1.545	0.063	3.407	0.694	2.117	2.325	2.161	1.915	1.675	2.018	2.17	2.052	2.16	1.248	2.604	2.033	2.11	1.155	1.873	1.928	2.949	2.494	1.412	3.229	2.54	2.127	1.976	2.164	1.78	2.022	1.354	2.802	3.056
SFN	5.013	4.152	4.038	0.558	5.445	0.923	0.94	1.041	0.918	0.836	3.095	5.543	6.474	5.639	6.801	5.633	6.517	1.542	1.739	0.774	1.504	1.417	3.021	3.285	0.593	0.629	0.595	0.542	0.597	0.694	0.58	0.582	0.815	0.691	5.302	3.998	2.394	4.747	5.271	5.499	6.196	5.82	0.966	5.655	2.729	5.185	6.318	6.93	5.946
GPN2	2.934	2.21	2.251	2.537	2.86	1.943	3.791	3.283	2.29	2.977	3.355	2.358	2.876	3.08	2.536	2.358	2.736	0.979	3.387	3.158	3.059	2.774	2.672	2.094	2.267	2.009	3.546	2.94	2.865	2.693	3.727	3.96	3.093	2.085	1.737	1.989	3.425	2.801	2.247	2.687	2.795	2.487	3.37	2.307	2.485	2.735	3.347	2.512	2.824
GPATCH3	0.739	0.137	1.21	2.315	1.517	1.323	1.587	1.614	1.49	1.889	2.16	1.497	1.652	1.213	1.32	1.74	1.561	0.105	2.768	0.829	1.772	1.622	1.797	1.302	1.68	1.221	1.24	1.38	1.474	1.246	2.478	2.167	1.191	0.401	0.885	1.301	1.822	1.653	0.853	1.881	1.537	1.52	1.785	1.657	0.946	1.441	1.025	1.543	1.3
NR0B2	0	0	0.17	0.212	0.086	0	0	0	0.121	0.082	0.075	0.141	1.711	0.113	0.134	0	0	0	0.09	0	0	0.082	0.545	0	0	0	0.239	0.058	0	0.114	0	0	0	0.351	0.086	0.109	0.153	0	0.063	0	0	0.251	0.045	0.097	0	0	0	0	0.159
NUDC	4.047	2.855	4.158	5.238	4.543	4.433	6.002	5.373	4.433	5.032	5.581	4.611	5.018	5.883	4.122	4.832	5.106	1.275	6.82	5.84	5.212	5.59	4.708	4.736	5.568	3.627	4.999	4.806	4.95	4.122	5.846	5.777	4.829	3.59	4.29	4.366	5.089	4.697	5.089	5.202	4.639	4.818	5.015	4.499	4.207	4.551	5.472	5.423	4.219
KDF1	2.355	0	0.102	0	2.838	0	0	0.097	0.13	0.065	0.044	3.182	3.525	2.945	3.066	3.308	3.092	0.266	0.087	0.25	0.497	0.188	2.075	1.212	0	0	0.154	0.046	0.093	0.298	0.145	0	0	0.179	0.069	0.476	0.317	0	0.056	0.411	2.983	0.129	0.066	0.512	2.318	2.864	0.151	0	0.18
TRNP1	0.43	0.564	2.3	1.001	0.664	1.515	1.311	0.642	1.753	1.702	1.186	2.149	3.287	3.028	0.9	4.23	3.174	2.24	0.062	0.219	0.138	0.334	0.994	0.299	0.723	1.278	1.75	1.899	0.985	1.655	2.134	2.007	1.728	1.593	3.85	3.008	3.291	1.932	3.45	1.025	0.699	1.078	1.989	2.148	0.742	2.325	3.814	1.443	3.204
FAM46B	1.657	0.088	2.416	1.16	2.845	1.361	0.167	1.232	0.367	1.002	2.398	0.13	0.476	2.217	0.757	0.233	0.343	0.043	0.074	0.097	0.101	0.264	0.834	0.168	0.109	0.251	1.97	2.515	0.089	0.16	0.075	0.262	2.04	0.843	0.335	1.182	1.694	0.972	1.131	0.746	1.053	0.784	1.635	1.785	1.648	2.642	1.022	2.363	1.16
SLC9A1	2.449	0.509	2.413	2.324	3.183	1.67	3.366	3.744	2.012	3.257	3.41	2.263	2.953	2.01	2.882	2.009	2.69	0.357	2.353	1.272	1.82	2.282	1.27	1.253	2.828	2.468	2.77	2.573	2.673	2.151	3.195	3.34	2.565	1.26	1.403	2.616	3.508	2.741	2.959	2.901	3.23	2.638	1.708	2.748	1.779	2.641	1.865	3.157	2.747
WDTC1	2.135	0.359	2.351	3.028	2.393	1.791	2.716	2.971	2.686	3.374	2.669	2.345	2.646	2.03	3.143	2.049	2.432	0.366	2.552	1.87	2.466	1.443	2.534	2.212	2.336	2.14	2.661	2.514	2.552	1.649	2.568	2.152	2.651	1.449	0.98	1.853	3.191	3.043	1.206	2.643	1.857	1.471	1.733	0.811	1.8	2.933	0.571	2.77	2.44
TMEM222	3.623	0.835	3.119	4.312	4.178	3.318	5.201	4.832	4.9	4.56	4.761	3.893	3.949	4.072	3.515	4.17	3.863	0.273	5.409	3.361	3.51	3.973	3.462	2.978	4.15	3.006	5.019	3.51	4.294	3.601	4.552	4.49	4.105	2.595	2.768	3.717	4.151	3.758	2.831	4.735	3.748	3.581	3.075	2.96	3.126	3.475	4.164	4.391	3.52
ACTG1P20	1.468	0.726	3.331	2.917	1.577	1.4	3.408	2.46	3.47	2.293	2.592	1.642	2.09	1.805	1.427	1.573	2.378	0.337	2.759	1.321	0.924	2.668	1.827	0.724	1.924	2.375	3.252	1.575	2.796	3.896	1.907	1.22	1.632	2.761	1.951	1.439	2.766	1.577	1.588	2.195	0.832	3.15	3.957	1.552	0.765	1.521	2.085	1.299	1.582
SYTL1	2.363	0	0.19	0	3.282	0.191	0.073	0.187	0.67	0.226	0.773	1.649	1.999	3.017	2.282	2.754	1.815	0.145	4.347	3.933	0.46	2.937	3.36	2.054	0	0.182	0.205	0.14	0.115	0.134	0.151	0	0.178	0	0.208	0.246	0.309	1.196	0.208	0.27	3.2	0.548	1.603	1.733	1.369	2.404	2.033	1.323	0.393
MAP3K6	1.641	0.429	1.7	1.834	1.232	0.922	1.826	2.96	1.082	2.883	2.033	0.61	1.811	1.878	1.938	1.452	0.877	0.17	1.425	0.595	0.914	0.428	0.58	0.642	1.199	2.347	2.904	2.937	2.645	1.072	2.938	2.92	3.054	1.062	0.681	1.638	1.396	1.551	0.89	2.551	1.658	1.372	1.934	1.79	1.104	2.032	0.329	2.529	2.91
FCN3	0	0	0	0	0.163	0	0	0	0	0.069	0	0	0	0.149	0	0	0	0	0	0	0	0.196	0.558	0	0	0	0.126	0.137	0	0.264	0.154	0.21	0	0.215	0	0	0	0	0.059	0.295	0	0.443	1.532	0	0	0	0	0.22	0
CD164L2	0.206	0	0.126	0	0.847	0	0	0	0.139	0	0	0	0.257	1.388	0	0.1	0.105	0	0	0	0.134	0.052	0.691	0	0	0	0.153	0	0	0.06	0	0	0	0.187	0	0.265	0	0	0.041	0.24	0	0.29	0.057	0.113	0.408	0.457	0.069	0	0
GPR3	0	0.204	0.85	1.093	0.262	1.462	1.219	1.8	1.581	1.206	1.004	0.176	0.738	1.479	1.212	0.625	1.535	0.165	0.626	0.508	2.053	0.604	0.877	0.891	1.35	1.927	1.918	2.46	2.442	1.328	3.039	2.764	2.474	1.344	0.478	1.5	2.04	1.966	0.408	2.555	0.495	1.462	1.615	0.997	0.184	0.326	1.177	2.118	1.115
WASF2	3.495	2.458	4.292	4.845	3.834	3.379	4.734	5.213	4.19	5.199	4.877	3.966	3.635	4.178	4.297	4.314	4.752	1.615	4.883	4.204	4.415	4.471	4.15	3.646	4.558	3.9	4.89	4.25	4.513	3.781	5.279	5.003	3.899	2.65	2.987	4.26	5.178	4.944	3.622	4.928	4.529	3.361	4.394	4.166	3.418	4.257	3.82	4.402	4.912
AHDC1	1.326	0.427	2.171	2.47	1.413	1.011	2.08	3.542	2.684	3.668	2.243	1.322	2.005	1.87	2.312	1.896	1.849	0.333	1.612	0.961	1.988	1.743	0.645	0.757	1.674	2.009	2.463	2.721	2.411	0.785	2.683	2.591	2.506	1.159	1.07	1.861	2.629	3.295	1.788	2.216	2.421	1.591	1.372	1.357	2.075	2.143	1.544	3.335	1.542
FGR	0	0	0.172	0.318	0.037	0	0.049	0.179	0.327	0.173	0.104	0	0	0.027	0	0.172	0	0.195	0.216	2.038	0	0.688	0.501	0.104	0	0.122	0.118	0.047	0	0.094	0.172	0	0	0.162	0	0	0	0	0.181	0	0	0.285	0.047	0	0	0.067	0.069	0	0
IFI6	0.794	2.759	3.316	10.087	3.737	3.452	5.017	5.714	3.355	5.551	4.016	3.601	6.318	3.839	2.581	9.488	3.664	4.465	3.883	3.167	0	5.48	3.065	8.391	7.26	3.795	5.596	4.657	5.215	2.755	5.102	4.649	3.602	3.701	1.535	0.972	1.554	3.095	9.707	2.584	5.13	3.503	2.896	1.218	1.348	2.484	4.975	2.626	1.445
FAM76A	0.612	0.796	0.78	1.513	0.822	0.593	1.047	1.22	1.049	1.228	1.008	0.749	1.032	1.561	0.856	1.048	1.003	0.711	1.992	0.69	0.739	1.136	1.025	0.718	0.555	0.638	0.904	0.575	0.607	0.188	1.055	0.756	0.496	0.524	0.37	0.695	0.8	0.803	0.473	0.835	0.649	0.553	0.987	0.664	0.399	0.83	0.694	0.855	1.047
STX12	1.267	1.718	1.91	3.884	1.825	1.11	2.618	2.614	2.606	2.586	2.239	1.027	1.997	2.162	1.475	2.025	1.845	1.474	2.762	1.923	1.251	1.23	1.768	1.028	1.852	2.07	1.542	1.49	1.758	1.447	2.497	2.029	1.597	1.678	0.586	1.619	1.659	1.831	2.71	1.861	1.348	1.378	2.541	1.38	0.969	1.977	0.988	1.305	1.222
PPP1R8	2.537	2.681	2.16	2.893	2.706	2.209	3.127	2.847	2.482	2.997	3.66	2.388	2.993	3.88	2.56	2.722	2.734	2.661	4.453	3.141	3.176	3.018	3.115	2.4	2.395	2.521	2.424	2.544	2.532	2.183	3.033	2.972	2.565	1.589	1.82	2.24	2.766	2.534	2.299	3.194	2.505	2.099	3.226	2.888	2.07	2.353	2.174	2.531	2.565
SCARNA1	0	0	0	0	0	0	0	0	0	0	0	0	0	0	0	0	0	0	0	0	0	0.778	0	0	0	0	0	0	0	0	0	0	0	0	0	0	0	0	0	0	0	0	0	0	0	0	0	0	0
THEMIS2	0.841	0.621	1.097	2.813	0.171	0.751	0.734	1.104	0.217	0.761	0.18	0	0.616	2.314	0.549	0	0.179	0.349	2.053	3.199	1.156	0.275	3.33	2.617	0.687	2.231	1.514	0.769	1.6	1.854	3.358	1.475	0.695	0.568	0.136	0.141	1	0.598	1.352	1.268	0	0.331	1.125	0.241	1.329	1.956	0.039	0.502	0.136
RPA2	2.445	3.581	2.264	3.241	3.438	3.38	4.229	2.903	2.917	4.057	4.76	3.156	3.573	3.815	2.965	3.725	3.793	2.315	5.592	4.268	3.963	4.437	3.563	2.641	2.911	3.125	3.393	3.431	3.23	2.072	4.392	3.737	3.616	2.45	2.594	2.936	3.461	3.474	2.856	4.409	2.898	3.079	4.618	2.955	2.459	3.074	2.583	3.546	2.943
SMPDL3B	2.834	0.091	0.182	0	3.165	0	0.233	0.107	0.486	0.11	1.035	1.116	2.574	2.58	2.935	2.535	1.484	0.476	0.361	0.892	0.325	0.233	3.315	2.66	0	0.132	0.097	0.087	0.152	0.415	0	0.087	0.132	0.262	0.405	1.311	0.189	0.358	0.074	1.836	0.384	0.359	1.639	0.919	2.543	2.747	1.645	1.67	0
XKR8	0.848	1.167	0.644	0.76	1.228	0.992	1.02	1.412	1.533	2.841	2.644	0.904	1.555	1.803	1.303	1.49	0.942	0.491	2.516	1.08	0.618	1.707	1.516	1.022	1.547	1.707	0.311	1.36	2.103	0.129	0.863	0.608	0.093	0.207	0.883	0.91	1.684	2.597	1.252	1.836	1.429	1.183	2.463	1.235	0.903	0.769	0.76	1.596	0.643
EYA3	1.932	1.185	1.443	1.191	1.141	1.147	2.304	1.936	1.286	2.011	2.467	1.723	1.938	2.623	2.226	1.497	1.779	1.02	3.05	2.499	2.45	1.979	1.697	1.886	1.842	1.869	1.7	2.308	2.275	1.485	2.765	2.176	2.506	1.434	0.9	1.321	2.309	1.919	1.09	2.176	1.313	0.777	1.78	3.495	1.682	1.681	0.806	2.169	2.359
PTAFR	0.154	0.031	0.233	0.116	0.125	0	0.206	0.039	0.246	0.096	0.174	1.1	0.335	0.371	0.244	0.306	0.143	0.129	0.146	0.178	0.197	0.126	0.623	0	0.058	0.087	0.1	0.103	0.11	0.092	0.114	0.155	0	0.333	0.125	0.04	0.259	0.085	0.176	0.297	1.205	0.428	0.03	0.954	0.76	1.048	0.231	0.097	0.075
DNAJC8	4.429	4.569	4.095	4.736	4.793	4.005	5.746	4.746	4.29	4.819	5.751	3.948	4.119	5.606	4.213	4.347	4.619	4.221	6.747	6.727	4.531	5.861	4.508	3.776	4.625	4.024	5.34	3.859	4.625	4.492	5.575	5.173	4.037	2.864	3.409	3.927	4.521	4.422	5.19	4.687	3.666	3.826	5.263	4.357	3.08	3.941	6.57	4.267	3.81
ATPIF1	5.796	8.051	5.013	5.598	7.501	6.377	6.762	5.915	4.609	6.267	6.654	6.973	6.236	7.028	5.597	6.811	7.68	9.868	8.415	7.786	7.088	7.097	6.736	6.621	5.441	4.605	6.091	3.898	5.242	3.161	6.515	5.931	4.772	4.239	5.761	5.602	4.538	5.405	6.859	4.971	6.093	5.861	5.938	6.469	5.288	6.981	7.295	5.621	5.805
SESN2	1.245	0.384	2.814	4.158	1.991	0.923	2.344	0.997	3.541	2.182	2.307	0.95	1.261	2.06	1.662	1.579	3.256	0.643	2.204	0.784	3.102	1.428	3.803	1.25	2.788	1.691	0.972	1.057	0.648	2.705	2.22	2.782	0.748	0.978	0.726	1.057	2.042	2.183	3.544	2.109	1.65	2.121	2.323	2.004	1.305	3.134	0.461	1.805	1.25
MED18	0.725	0.455	0.718	1.496	0.754	0.918	0.511	1.671	1.028	1.805	2.478	1.786	1.767	0.821	1.923	1.562	1.659	0.17	3.298	0.602	1.651	1.015	0.785	1.189	1.892	1.704	0.478	1.675	1.875	0.206	2.227	1.996	1.209	1.038	1.087	1.62	2.007	1.62	0.584	2.092	1.886	1.131	0.273	1.373	0.769	1.622	0.032	1.516	1.064
PHACTR4	2.332	2.125	1.94	2.877	2.768	2.391	2.997	2.89	2.083	2.834	3.501	2.331	2.808	2.938	2.927	2.72	2.7	2.204	2.853	1.867	2.377	3.084	1.877	2.202	2.575	2.019	2.951	2.542	2.58	2.003	2.748	2.369	2.528	1.427	2.239	2.521	2.675	2.71	2.656	3.13	2.627	1.823	3.299	2.852	2.07	3.846	1.517	3.417	3.245
SNHG3	2.704	4.185	2.639	3.489	3.297	3.497	3.241	3.063	2.354	2.972	4.421	1.824	2.934	4.026	3.055	3.959	4.348	3.882	6.234	4.862	4.883	4.2	4.508	3.796	2.772	2.385	3.133	2.84	3.306	1.961	4.032	3.586	3.394	2.804	3.053	2.825	2.885	2.491	3.778	2.806	2.399	3.773	3.496	2.56	1.939	3.41	2.862	3.422	2.633
RCC1	4.299	2.622	2.623	3.09	2.886	3.09	4.68	3.513	1.721	3.732	4.584	3.579	4.964	5.235	5.111	4.351	4.131	1.633	5.331	3.225	4.424	3.84	2.764	3.645	3.799	2.599	4.195	3.837	3.757	3.322	4.524	4.53	4.296	1.491	2.956	3.156	4.296	3.25	2.024	4.78	4.342	3.297	4.335	3.929	3.328	3.87	3.196	4.388	4.011
SNORA73B	8.217	2.943	8.912	5.807	4.698	12.119	5.231	7.74	5.206	6.817	6.538	10.95	7.953	7.971	4.194	9.554	8.998	0	4.698	6.89	8.521	7.333	4.283	10.002	9.222	3.857	5.656	5.007	7.402	5.646	8.769	7.762	5.303	6.546	8.643	6.259	4.074	7.249	6.819	4.759	7.771	11.213	3.65	6.912	8.291	8.637	0	7.989	4.889
TRNAU1AP	2.248	3.332	2.037	2.257	2.545	2.064	3.495	2.89	1.784	2.862	3.434	1.795	2.184	3.07	1.903	2.798	1.92	3.113	4.191	2.924	2.194	3.195	2.091	1.619	2.812	1.75	3.309	1.952	2.453	1.759	3.186	2.858	2.353	0.942	1.521	1.941	2.743	2.167	2.436	2.662	3.044	1.564	4.504	1.808	1.54	2.037	3.346	2.682	2.554
SNHG12	2.518	3.361	1.822	2.941	2.887	2.097	2.691	2.128	1.225	2.427	3.045	1.219	2.377	4.546	2.041	3.318	3.847	4.027	4.425	3.904	3.121	3.114	2.331	2.161	2.289	2.066	2.491	2.051	1.752	1.439	3.196	2.662	2.424	0.822	2.426	1.876	2.792	2.51	3.486	2.163	1.967	3.082	3.394	2.79	1.906	2.83	1.43	3.083	1.809
SNORA61	3.207	3.44	0	0	2.647	4.018	4.039	2.534	0	3.055	5.045	0	3.768	5.93	4.247	4.348	3.561	0	5.857	3.809	0	3.813	0	0	0	3.344	3.48	3.568	3.024	2.116	3.934	3.398	4.471	0	0	3.496	3.78	0	2.3	0	0	5.195	4.55	0	3.182	4.854	4.604	4.12	0
SNORA44	0	0	0	0	0	0	0	0	0	0	0	0	0	3.37	0	2.09	0	0	3.416	2.359	0	1.258	0	0	0	0	2.793	2.056	0	0	0	0	0	0	0	0	2.334	0	1.307	0	0	4.597	0	3.902	0	0	1.803	0	0
SNORA16A	0	0	0	0	0	0	0	0	0	1.814	2.269	0	0	0	0	2.025	0	0	0	0	0	0	0	0	0	0	0.855	0	0	0	0	0	0	0	0	0	0	0	1.248	0	0	2.264	0	0	0	0	0	0	0
RAB42	0	0.18	0.189	0	0.192	0	0.325	0.485	0.198	0.181	0.775	0	0.372	0.123	0.237	0.278	0	0	0	0.205	0.279	0.366	0.755	0	0.136	0.23	0.248	0.062	0	0.137	0.153	0.22	0.14	0.253	0	1.187	0.551	0.581	0.165	0.184	0.14	0.42	0.126	0	0.956	1.501	0.107	1.12	0.23
TAF12	2.972	2.542	2.072	3.146	2.948	2.554	4.148	3.347	2.627	3.608	3.872	2.795	3.146	4.595	2.234	3.151	3.193	4.856	4.229	2.958	3.233	3.103	3.126	2.197	2.62	2.473	2.194	1.957	2.204	1.235	3.359	3.025	1.968	2.067	2.467	2.761	3.147	2.272	2.702	3.656	2.339	2.496	3.745	2.987	2.246	3.325	2.839	2.414	2.313
RNU11	0	0	2.906	0	1.959	4.05	0	0	0	1.65	0	0	0	1.709	0	3.163	3.47	3.701	0	0	0	3.216	0	4.858	0	0	0	0	0	0	4.101	3.254	0	0	0	0	0	0	1.528	0	0	6.836	0	0	3.755	2.156	0	0	0
GMEB1	1.614	0.958	1.018	1.793	1.061	0.922	1.965	1.869	1.261	1.63	2.04	1.267	1.694	1.836	1.822	1.179	1.091	0.593	2.11	1.317	1.463	1.262	1.36	1.305	1.384	0.983	2.045	1.301	1.026	1.149	1.959	1.48	1.452	0.543	0.925	1.379	1.956	1.056	0.922	2.105	1.246	0.782	2.314	1.237	0.987	0.967	1.363	1.169	1.465
YTHDF2	4.036	4.611	3.113	4.536	3.782	2.64	4.257	4.146	4.228	3.966	4.747	3.289	4.332	5.398	4.197	3.949	3.528	5.438	5.657	4.399	4.159	4.237	3.892	3.309	3.635	4.083	4.193	4.378	4.382	3.891	4.721	4.669	3.901	3.002	2.494	3.732	4.118	3.374	3.428	4.558	3.416	3.07	4.446	4.018	3.305	3.64	2.488	3.353	3.686
OPRD1	0	0.175	0.2	0	0.128	0.086	0.209	0.306	0.211	1.513	0.051	0.208	0	0.094	0	0.182	0.171	0.357	0.046	0.207	0	0.576	0.437	0.121	0	1.123	0.503	2.316	0.531	0.182	0.108	0.127	0	0.173	0.215	0.062	0.147	0	0.258	0.135	0	1.089	0.069	0	0	0.183	0.158	0	0
EPB41	2.05	1.079	0.471	0.248	1.275	1.537	1.246	1.751	1.755	1.685	2.573	1.817	2.756	2.55	2.591	2.041	2.053	2.333	3.128	2.214	3.636	3.036	2.179	2.848	0.498	1.996	1.398	2.001	2.154	1.177	2.611	1.207	1.954	1.066	0.871	1.342	1.792	1.521	1.073	1.241	1.303	1.04	1.872	1.177	2.228	1.518	0.275	1.214	0.305
TMEM200B	0.114	0.697	1.544	0.559	0.276	0.341	0.104	1.272	0.976	1.825	1.045	0.363	0.092	1.237	1.15	0.364	0.275	1.623	1.064	0.469	0.193	1.492	2.147	0.139	0.643	1.785	1.515	0.178	0.114	0.171	0.173	0.083	0	0.493	0.22	0.639	1.253	1.974	1.919	1.614	0.125	1.292	1.984	0.12	0.4	0.152	0.612	1.582	0
SRSF4	2.711	3.674	3.444	4.28	3.06	3.424	4.292	3.94	4.162	4.224	4.745	2.956	4.08	3.912	4.219	3.818	3.731	3.266	5.606	3.304	3.98	4.129	3.803	2.883	3.134	3.06	4.021	2.978	3.376	2.838	4.248	3.807	3.35	2.54	2.727	3.511	4.061	3.141	3.402	3.569	3.134	3.368	4.042	3.773	2.771	3.389	3.612	3.635	3.665
MECR	1.838	0.791	1.563	2.399	1.521	1.51	2.549	1.983	2.207	2.265	2.155	1.681	2.333	2.639	1.419	2.299	2.33	0.805	3.461	2.96	2.031	2.111	1.87	1.88	2.005	1.795	2.233	1.662	1.787	2.009	2.769	2.452	1.819	1.289	1.421	1.538	2.274	2.161	1.663	2.666	2.113	1.979	2.482	1.737	1.503	2.334	2.313	2.29	1.134
PTPRU	1.594	0.05	0.305	0.073	1.424	0.15	1.248	1.171	1.251	3.076	1.473	0.091	1.228	1.849	3.544	0.687	0.376	0.127	0.785	0.093	0.202	0.647	0.509	0.432	0.698	1.181	1.636	1.684	1.483	1.142	3.698	1.409	0.259	0.195	1.176	2.787	0.368	0.219	0.292	0.795	3.117	1.219	1.212	2.122	1.112	1.439	0.775	1.06	1.659
LOC101928460	0.085	0	0.171	0	0.09	0	0	0	0.169	0.106	0	0	0	0.082	0.078	0.035	0	0	0	0	0	0.072	0.6	0	0	0	0.059	0	0	0.065	0.178	0	0	0.202	0	0.141	0	0	0	0	0	0	0.031	0	0	0	0.042	0	0
LOC101929406	0	0	0.179	0	0	0	0	0	0.102	0	0	0	0	0	0	0	0	0	0	0.077	0	0.037	0.372	0	0	0	0.079	0	0	0.039	0	0	0	0.16	0	0	0	0	0	0	0	0.321	0.052	0	0.119	0	0.525	0	0
MATN1	0.157	0.086	0.159	0.092	0.059	0.078	0.207	0.132	0.193	0.142	0.263	0.07	0.298	0.054	0.134	0.103	0.074	0.194	0.101	0.098	0.25	0.244	0.464	0.07	0.129	0.214	0.544	0.171	0.188	0.146	0.119	0.106	0.057	0.248	0.113	0.092	0.202	0.054	0.128	0.274	0.064	0.326	0.261	0.121	0.046	0.1	1.419	0.071	0.088
MATN1-AS1	0.788	0.18	0.462	0.778	0.682	0.429	0.55	0.33	0.539	0.633	1.103	0.37	0.63	0.559	0.449	0.568	0.496	0.434	0.134	0.295	0.98	0.28	0.856	0.37	0.198	0.557	1.151	1.023	0.562	0.192	1.088	0.88	0.222	0.561	0.437	0.59	0.255	0.732	0.361	0.704	0.697	1.455	1.586	0.38	0.148	0.2	0.826	0.31	0.25
LAPTM5	0	1.477	0.131	0	0.153	0	1.534	0.911	1.107	1.501	0.502	0.307	0	0.05	0	0.844	0	0.928	7.252	6.24	1.864	4.512	5.686	4.891	0	3.248	0.122	2.295	0.378	0.099	0.073	0.067	0	0.158	0	0	4.622	3.055	0.164	0.415	0.352	0.696	0.029	0.225	0	0.101	0.407	0	0
SDC3	1.303	1.051	2.994	2.854	1.271	2.202	3.681	1.424	4.63	5.385	3.749	1.663	3.254	2.827	2.488	1.046	1.184	1.79	0.119	0.057	2.65	0.425	0.845	0.567	2.869	5.632	6.303	5.203	7.178	4.089	5.818	5.792	4.774	4.132	1.519	2.674	3.808	5.173	2.208	4.24	1.489	3.674	3.499	3.374	2.55	3.741	2.942	2.665	3.805
PUM1	3.27	3.584	2.451	3.559	3.319	2.228	3.842	3.658	3.134	3.837	4.207	2.874	3.857	4.183	4.103	3.533	3.819	5.046	4.14	3.523	3.21	3.677	2.605	2.82	3.2	3.051	3.83	3.344	3.355	3.157	3.729	3.67	3.146	1.852	2.391	3.452	3.994	3.442	3.181	4.274	3.545	2.091	4.932	3.727	3.319	3.327	3.607	3.257	3.357
NKAIN1	0.87	0	0.116	0.564	2.596	0	0.152	0.244	0.429	0.157	0.151	0.05	0.081	0.621	0.24	0.052	0.157	0.282	0.107	0.23	0	0.243	0.511	0.041	0	0.205	0.501	0.051	0.09	0.794	0.245	1.284	0.104	0.288	0.432	0.616	0.086	0	0.202	1.266	0.194	0.785	3.785	0.06	0.365	0.282	0.055	0.489	0.4
SNRNP40	3.659	3.366	2.78	3.299	3.382	3.222	4.686	4.057	3.054	4.16	5.049	3.217	3.994	5.544	3.599	4.022	4.249	1.876	5.928	3.617	4.221	3.991	3.022	2.864	3.816	3.046	3.779	2.628	3.283	2.581	4.416	4.285	3.272	1.767	2.568	3.531	4.446	3.596	3.367	4.821	3.568	3.083	4.871	3.975	3.021	3.058	1.348	3.011	3.442
ZCCHC17	3.33	4.853	3.691	3.457	3.53	2.775	5.217	3.745	3.701	4.837	4.822	3.168	3.349	4.484	2.925	3.731	3.498	5.244	5.117	4.631	3.675	4.088	3.458	2.743	3.349	4.514	5.356	4.459	4.747	2.559	4.892	5.393	4.568	3.569	2.597	3.058	4.115	3.544	3.589	3.686	2.944	2.789	5.178	3.6	2.703	3.61	3.273	3.258	3.646
FABP3	0.694	0.538	1.4	0.531	0.561	0.476	1.022	0.564	0.526	0.819	0.711	0.349	0.379	0.791	0.602	0.355	0.288	0	0.646	1.049	0.364	0.553	0.457	0.134	0.357	2.358	2.197	0.743	0.771	0.477	1.124	1.001	0.67	0.24	0.393	0.42	1.269	0.61	0.565	0.349	0.296	0.249	1.501	1.518	0.527	1.451	1.69	0.568	0.46
SERINC2	2.005	1.383	2.02	0	6.27	2.418	4.673	4.067	2.153	2.108	2.787	2.899	4.827	4.634	3.91	6.489	5.42	0.141	1.952	0.472	0.617	1.342	3.403	2.809	0.202	3.273	2.395	0.506	1.884	3.219	3.357	3.544	0.466	0.61	2.129	4.671	7.53	1.935	2.124	2.519	5.525	2.406	1.957	2.208	2.728	4.671	3.024	2.175	2.817
LINC01225	0	0	0.177	0	0.091	0	0	0	0.26	0	0	0.22	0	0	0	0	0	0.434	1.2	0	0	1.165	0.36	0.135	0	0	0.052	0	0	0.107	0	0	0	0.332	0	0	0.178	0	0	0	0	0	0.042	0	0	0	0	0	0
LINC01226	0	0	0.147	0	0	0	0.056	0.03	0.117	0.028	0	0.05	0	0.016	0	0	0	0.303	1.458	0	0	0.674	0.418	0	0	0	0.073	0	0	0.072	0	0	0	0.181	0	0	0.106	0	0.016	0	0	0.093	0.059	0	0	0.067	0	0	0
TINAGL1	0	1.076	0.248	0.231	1.571	0.203	0.106	0.368	1.566	0.214	4.738	4.649	3.384	2.832	1.785	5.924	6.012	0.355	1.012	0.202	0	0.32	0.522	0.073	0	0.349	0.427	1.719	0.599	0.151	0.215	0.069	0	0.143	0.209	2.861	6.006	3.961	3.804	0.226	4.033	1.391	0.095	0.91	4.86	5.596	3.395	3.595	3.585
HCRTR1	0	0	0.201	0	0	0.165	0	0.055	0.153	0.09	0.08	0	0	0.102	0	0.052	0	0	0	0.071	0	0.149	0.449	0	0	0	0.219	0.034	0	0.118	0	0	0	0.104	0.065	0.062	0.141	0	0.086	0	0.061	0.614	0.081	0	0.096	0.036	0	0	0
PEF1	3.785	1.921	3.938	4.232	3.982	3.297	5.624	4.336	4.092	4.644	5.071	3.683	3.995	4.151	3.833	4.085	4.425	1.326	5.792	3.715	3.714	4.169	4.138	3.507	3.355	3.58	4.908	4.096	4.041	3.208	4.533	4.636	3.957	2.941	3.098	3.475	4.871	3.892	3.649	4.349	3.616	3.874	4.633	3.799	3.339	4.03	3.947	4.022	4.295
COL16A1	0.069	0.089	1.717	0.916	0.08	0.254	0.256	3.501	0.166	1.54	0.503	0.033	0.153	0.146	0.052	1.672	0.103	0.315	0.024	0.024	0	0.1	0.618	0.155	0.188	0.762	0.26	2.073	0.219	0.132	1.354	1.77	1.711	0.302	0.119	2.281	1.053	0.637	0.502	0.133	0.061	0.241	0.074	0.054	0.32	0.316	0.035	0.102	0.027
ADGRB2	0.506	0.035	0.924	2.102	1.847	0.615	1.404	3.177	1.513	2.538	1.433	0.125	0.102	0.855	0.278	0.15	0.103	0.107	0.891	0.076	0	1.35	0.479	0.328	0.51	1.013	0.448	0.225	1.144	1.146	1.341	1.018	0.097	0.221	0.659	2.391	1.654	0.727	0.603	1.749	0.326	1.278	1.79	0.161	0.866	0.527	0.158	0.976	0.31
SPOCD1	0.18	0.256	2.587	0	1.874	0.565	3.932	3.49	0.21	4.219	1.344	0	0.078	0.335	0.278	0.055	0.038	0.092	0.702	0.036	0.079	0.544	0.44	0	3.607	1.666	1.67	0.079	0.257	0.192	0.324	0.943	0.618	0.21	0	0.638	2.888	2.612	1.052	0.607	0.215	0.286	0.071	0	0	0.894	0.189	0.305	0
PTP4A2	3.852	5.888	4.326	5.349	5.721	3.789	5.553	4.954	4.639	5.222	5.286	4.144	3.984	5.566	3.896	4.627	5.013	5.661	7.115	4.662	4.794	6.184	4.299	3.7	4.933	4.127	4.286	3.993	3.945	3.545	4.809	4.583	3.552	2.935	3.607	4.576	5.333	4.941	4.319	5.344	3.611	4.056	5.344	3.683	3.227	4.065	5.65	3.421	4.45
KHDRBS1	3.847	5.257	3.699	4.662	4.507	4.21	5.287	5.077	3.96	4.573	5.52	4.084	4.719	4.876	4.103	4.852	4.642	5.96	6.213	4.784	4.551	5.051	4.271	3.893	4.74	3.864	4.079	3.982	3.875	4.007	4.698	5.026	4.338	3.184	3.751	4.353	4.616	4.165	3.967	4.996	4.366	4.255	5.328	4.418	3.973	4.379	3.861	4.421	4.162
TMEM39B	2.68	0.911	2.368	3.059	2.011	1.788	3.737	3.227	2.718	3.416	3.073	1.902	1.813	2.976	2.352	2.6	2.409	0.522	4.374	2.058	2.062	3.287	3.082	2.177	2.437	1.688	3.675	2.087	2.49	1.925	2.697	2.954	3.006	1.685	1.605	1.572	3.76	2.252	1.954	3.307	2.133	2.607	3.499	1.849	2.064	2.428	2.985	2.311	2.026
KPNA6	3.032	2.716	3.04	3.719	2.728	2.681	4.061	4.01	3.453	3.858	4.218	2.264	3.592	3.789	3.549	2.962	3.02	1.788	3.915	2.646	2.898	2.847	2.664	2.482	3.194	3.102	3.123	3.34	3.185	2.344	3.715	3.901	2.919	1.787	2.256	3.123	3.958	3.675	2.767	4.147	3.301	2.224	4.131	3.48	2.752	3.393	2.648	3.017	3.519
TXLNA	2.137	1.118	2.965	3.995	2.933	3.179	4.259	4.205	3.539	4.541	4.738	2.706	3.709	2.344	3.65	3.413	2.911	0.499	4.464	2.286	2.998	3.171	2.782	2.828	3.418	3.616	4.492	3.98	4.31	2.965	4.697	4.38	4.022	2.204	2.455	3.353	4.197	3.874	2.876	4.451	3.083	2.939	4.273	3.29	2.871	3.006	1.844	3.413	3.677
CCDC28B	1.415	0.201	2.477	2.99	2.442	1.116	3.698	3.226	2.314	2.86	1.859	0.322	1.204	1.11	0.704	2.139	2.275	0.284	4.76	0.718	3.098	3.259	1.962	1.638	1.941	1.317	1.978	1.46	0.949	0.785	3.233	2.088	2.192	1.447	0.577	2.077	2.023	1.41	0.913	0.926	0.413	1.508	3.93	2.295	1.707	1.763	1.217	1.139	0.469
IQCC	0.983	0.218	0.781	1.384	1.741	0.93	1.658	1.082	0.894	1.708	1.628	0.858	1.24	1.079	1.69	1.411	1.338	0.261	2.725	0.79	1.878	1.799	1.402	0.722	0.939	1.021	1.26	0.97	1.009	0.696	1.543	1.43	0.916	0.433	0.692	1.26	1.516	1.431	0.651	1.794	1.405	0.53	2.196	1.181	0.852	1.094	1.001	1.066	1.066
DCDC2B	0.183	0	0.364	0.388	0.328	0.409	0.233	0.446	0.346	0.691	0.611	0.183	0.334	0.252	0.726	0.596	0.349	0	0.287	0.103	0	0.171	0.446	0	0	0.518	0.453	0.51	0.529	0.385	0.327	0.457	0.296	0	0.411	0.36	0.545	0.528	0.122	0.391	0.506	0.188	0.665	0.185	0.211	0.405	0	0.277	0.266
TMEM234	1.23	0.094	1.918	2.54	1.255	1.103	2.281	2.085	1.965	1.872	2.202	1.188	1.761	1.392	1.42	2.027	1.697	0	2.469	1.411	1.256	1.67	1.777	1.19	2.047	1.488	1.481	1.541	1.917	0.794	2.698	2.152	1.574	0.893	1.096	2.172	1.631	2.191	1.309	1.594	1.658	2.043	2.461	2.009	0.974	1.623	0.57	1.433	2.019
EIF3I	5.301	5.992	4.988	5.38	5.442	4.94	7.289	6.057	5.507	6.024	6.945	5.775	5.643	7.107	5.249	5.724	6.101	5.628	7.163	5.918	6.571	5.62	5.612	5.468	5.942	5.158	5.333	6.287	5.598	5.386	6.659	7.316	6.149	4.661	4.598	5.482	6.558	6.09	5.18	6.589	5.577	4.816	6.8	5.67	5.855	5.78	4.415	5.032	5.669
MTMR9LP	0.205	0.053	0.291	0.709	0.534	0.275	0.908	0.882	0.161	0.915	0.37	0.185	0.087	1.214	0.739	0.355	0.643	0.629	0.173	0.151	0.085	0.382	0.866	0.131	0.111	2.098	2.738	0.843	2.625	0.641	2.551	0.389	0.528	0.456	0.406	0.992	0.474	0.154	0.093	0.414	0.418	0.34	0.537	0.211	0.084	0.081	0.607	0.562	0.39
FAM167B	0	0	0.429	0.998	0.21	0	0.596	0.279	0.286	0.898	0.305	0	0	0.27	0.194	0.109	0.307	0	0.42	0	0	0.564	0.996	0.122	0	2.071	6.492	2.749	4.169	2.02	4.803	4.058	1.909	3.117	0	0.333	0.209	0	0.494	0	0.146	0.211	0.859	0	0.214	0.162	0	0.256	0
LCK	0	0	0.183	0	0.098	0	0.535	0	0.099	0.205	0.081	6.389	0.136	0.132	0	0.075	3.8	1.685	7.536	0	0	6.329	0.271	0.089	0.067	0	0.109	0	0	0.097	0	0	0	0.198	0.081	0	0.089	0	0.085	0	0.144	0.518	0.086	0	0.467	0.328	0.211	0	0
HDAC1	4.438	3.508	3.007	3.309	4.296	2.972	4.444	4.386	3.443	3.977	5.203	4.838	4.751	5.624	4.373	5.047	5.678	3.991	6.092	4.802	4.326	5.344	3.358	2.923	3.968	3.156	4.099	3.603	3.77	2.494	3.793	4.118	3.539	2.461	3.09	3.421	4.419	4.076	3.328	4.763	3.896	3.095	4.638	4.271	3.14	3.981	4.254	3.366	3.996
MARCKSL1	5.905	2.786	4.396	6.122	5.122	4.561	5.13	4.942	6.278	5.775	6.4	6.395	6.209	6.437	4.358	6.851	6.844	4.505	7.925	2.326	6.27	6.754	3.336	3.567	4.091	6.578	7.547	5.583	6.41	5.496	7.184	7.522	7.272	6.011	4.291	5.183	5.463	4.192	2.806	5.449	2.269	4.02	8.36	5.877	5.204	5.518	4.296	4.986	1.537
FAM229A	0.445	0.491	0.564	1.089	0.913	0	0.546	1.19	1.778	1.476	1.274	0.462	0.262	1.134	0.44	0.895	0.779	0.307	2.209	0.691	0.886	1.536	2.203	0.48	0.323	0.268	1.751	0.428	0.853	0.377	1.08	0.82	0.54	0.41	0.22	0.373	0.207	0.447	1.949	0	0.304	2.468	0.98	0.384	0.618	0.79	0.412	1.086	0
TSSK3	0.477	0.156	0.537	0.732	1.269	0.524	0.863	1.629	1.121	2.24	2.466	0.266	0.648	1.05	1.638	0.68	0.965	0.356	1.798	0.681	1.359	1.408	0.859	0.992	0.607	0.996	2.326	1.451	1.692	0.993	1.392	0.958	1.245	0.479	0.513	0.981	1.09	1.114	1.388	1.07	0.87	1.335	1.657	0.849	0.292	0.97	0.079	0.55	1.002
BSDC1	1.921	0.734	2.015	2.678	2.663	2.099	2.968	3.146	3.083	3.318	3.379	2.19	2.606	2.355	2.804	2.678	2.56	0.881	3.025	0.839	3.002	2.091	2.129	2.09	2.199	2.275	2.853	2.287	2.725	1.731	2.836	2.823	2.317	1.05	1.393	1.92	2.65	2.861	3.122	2.794	2.039	1.79	3.367	2.225	2.125	2.613	1.247	2.301	2.538
ZBTB8B	0.121	0.064	0.157	0.1	0.042	0.167	0.053	0.105	0.159	0.051	0.115	0.039	0.034	0.231	0.049	0.052	0	0.12	0.037	0.045	0.047	0.104	0.417	0	0.048	0.084	0.121	0.093	0.18	0.258	0.587	0.186	0.078	0.253	0.068	0.042	0.101	0.089	0.046	0.266	0.118	0.135	1.426	0.233	0.214	0.202	0.027	0.291	0.054
ZBTB8A	0.768	1.142	0.628	0.865	0.804	0.527	0.739	1.561	0.732	1.072	0.651	0.323	0.536	1.267	0.808	0.43	0.737	1.165	0.991	0.216	0	0.682	0.642	0.219	0.506	0.727	0.645	0.308	0.475	0.477	0.748	0.593	0.252	0.364	0.362	0.695	0.564	0.494	0.833	0.615	0.607	0.36	1.25	0.808	0.376	0.585	0.703	0.564	1.059
ZBTB8OS	1.918	3.865	1.702	2.004	2.162	2.692	3.379	2.678	1.961	2.632	3.16	2.572	1.918	3.345	1.323	2.362	2.638	5.491	3.652	2.553	2.537	2.514	2.295	2.494	2.279	1.698	2.331	1.666	2.61	1.111	3.399	3.049	2.241	1.192	1.904	2.271	2.17	2.329	3.391	2.282	2.694	1.712	3.047	1.949	1.988	2.568	3.081	1.39	2.233
RBBP4	2.489	2.056	1.558	2.825	2.397	2.02	2.679	3.009	2.72	3.24	3.883	2.608	2.919	3.981	2.375	3.127	3.139	2.823	5.498	2.566	3.18	3.402	2.84	2.741	2.53	2.106	2.241	2.072	2.641	1.033	3.723	2.81	2.579	1.376	1.834	2.53	3.243	2.627	2.333	3.28	2.081	1.893	3.604	3.22	1.911	2.638	1.932	1.938	2.622
SYNC	0	1.958	2.968	2.645	1.09	1.976	1.673	3.144	1.066	3.028	1.472	0.065	0.34	0.766	0.165	0.067	0.088	3.231	0	2.72	0.154	1.074	1.629	0	0.248	1.715	0.603	0.419	0.29	0.119	0.866	0.123	0	0.596	0.38	1.317	0.606	0.411	4.103	0.139	0	1.128	0.351	0.351	0.529	1.38	0.081	0.673	1.589
KIAA1522	4.217	0.603	2.729	3.15	5.164	1.493	2.848	3.934	3.039	3.529	4.352	3.966	5.268	3.363	4.383	5.383	4.091	0.934	0.28	0.278	2.583	0.47	2.396	2.153	0.157	2.635	3.246	1.853	2.771	2.92	3.453	1.865	1.68	0.794	2.783	3.938	3.332	3.115	4.074	2.883	5.057	2.786	3.777	3.758	3.993	4.889	2.352	3.244	4.887
YARS	2.833	2.582	4.528	5.178	3.15	3.222	4.894	4.648	4.734	4.283	4.889	4.234	4.025	4.877	3.999	4.256	4.613	2.298	5.986	4.779	4.988	4.384	4.952	3.57	4.129	2.923	4.25	3.485	3.823	4.213	4.417	4.935	3.703	2.916	3.401	3.452	4.382	3.674	5.581	4.468	3.713	3.164	4.65	3.713	3.204	3.937	3.412	3.335	3.406
S100PBP	1.379	1.611	1.233	1.959	1.319	0.607	1.681	1.909	1.45	1.939	1.895	0.806	1.283	2.204	1.572	1.578	1.433	1.745	3.702	1.488	1.626	1.823	1.777	1.458	0.993	1.307	1.685	1.331	1.299	0.837	1.973	1.494	1.402	1.021	0.873	1.473	2.054	1.648	2.236	2.009	1.304	0.87	2.503	1.316	0.681	1.41	0.997	0.854	1.352
FNDC5	0.274	0	1.737	0.71	0.285	0.251	0.276	0.842	0.307	0.689	0.659	0.05	0.17	0.213	0.421	0.144	0.123	0.086	0.181	0.184	0.203	0.274	0.592	0.081	0.069	0.141	0.317	0.111	0.068	0.381	0.17	0.229	0.158	0.226	0.19	1.193	0.273	0.242	0.292	0.237	0.132	0.164	0.753	0.204	0.386	0.892	0.824	0.167	0.58
HPCA	0.534	0.131	0.245	0.268	0.052	0	0.142	0.159	0.367	0.311	0.299	0.101	0.203	0.26	0.304	0.683	0.158	0.127	0.102	0	0	0.149	0.508	0.073	0	0.313	0.251	0.289	0.125	0.132	0.239	0	0	0.142	0.157	0.326	0.395	0.165	0.158	0.443	0	0.523	1.547	0	0.202	0.067	0.467	0.408	0
TMEM54	5.4	1.495	4.326	4.285	5.452	4.258	5.659	3.929	4.608	4.128	3.007	6.306	6.5	4.971	5.733	7.005	5.875	0	0.708	0.161	1.435	0.493	0.669	0.669	4.064	4.544	4.65	4.404	3.921	5.033	5.689	3.432	1.023	0.91	3.22	4.687	6.029	5.531	4.126	4.765	5.864	2.603	6.341	1.485	4.129	4.627	3.687	5.494	1.822
RNF19B	1.281	1.169	1.472	3.728	1.302	1.266	2.335	2.11	2.058	1.867	2.736	1.861	2.696	2.164	2.19	3.005	3.351	1.059	2.283	0.501	1.233	1.209	1.567	1.086	1.526	2.411	2.971	2.637	2.987	2.865	3.984	3.063	2.234	1.448	1.012	2.341	2.856	2.237	2.534	2.628	1.914	1.639	2.932	1.544	1.189	1.853	0.987	1.398	1.817
AK2	3.525	4.556	3.708	4.575	4.052	3.356	4.47	3.944	3.701	4.116	4.741	4.312	4.506	4.809	4.222	4.602	4.628	5.499	5.604	5.729	4.943	4.101	4.444	4.127	4.254	3.224	4.613	3.767	4.626	3.416	5.253	4.962	4.383	3.323	3.205	3.555	4.172	3.715	4.98	4.307	3.723	3.235	4.925	3.825	3.902	4.386	4.559	3.575	3.604
AZIN2	0.379	0.447	0.601	2.206	0.327	0.413	1.416	0.92	1.812	1.131	1.452	0.118	0.405	1.14	0.895	0.39	0.537	0.137	1.152	0.296	0	0.503	0.702	0	0.485	0.539	1.178	1.224	0.975	0.955	2.477	1.29	0.735	0.421	0.367	0.607	1.907	1.918	1.106	0.658	0.504	0.636	1.131	0.234	0.414	0.674	0.911	0.503	0.373
TRIM62	2.043	0.269	1.812	1.851	1.722	0.592	1.956	1.69	1.42	1.915	2.113	0.553	1.212	1.702	1.643	0.82	1.039	0.358	1.855	0.647	0.508	1.48	0.896	0.994	1.116	1.836	1.883	2.486	2.33	1.162	3.385	2.109	1.691	0.681	0.331	0.839	1.681	1.937	1.321	1.682	1.624	0.86	1.595	0.798	0.969	1.374	0.282	1.052	1.258
ZNF362	2.045	0.325	2.097	2.54	1.689	1.967	2.108	3.348	2.847	3.013	2.658	0.696	0.881	1.198	1.859	0.544	0.723	0.298	3.385	1.323	0.133	2.64	0.967	0.682	1.628	2.183	2.703	2.257	2.106	1.858	3.578	2.808	2.531	1.575	1.781	2.697	2.001	0.861	2.445	2.465	3.523	1.512	4.052	1.94	1.213	2.147	1.681	1.278	1.976
A3GALT2	0	0.093	0	0	0.205	0.257	0.101	0.117	0.145	0.168	0	0.186	0	0.063	0	0.14	0.118	0.257	0	0.215	0	0.669	0.412	0	0	0	0.235	0.086	0	0.258	0.193	0	0	0.282	0	0.163	0	0	0.265	0	0	1.629	0.457	0	0	0.139	0.092	0	0
PHC2	1.929	1.965	3.578	5.134	2.479	3.528	4.864	4.708	4.758	5.126	5.04	4.421	3.836	4.106	3.272	4.463	5.698	0.807	4.81	2.442	3.083	3.82	2.814	2.729	4.97	4.008	4.912	4.5	4.291	3.278	5.513	5.337	4.486	3.197	2.502	3.697	5.157	5.288	4.741	3.686	3.262	3.146	4.388	2.985	2.689	3.427	4.732	2.82	3.756
LOC101929464	0	0.755	0	0	0	0	0	0	0	0.191	0.29	0	0.456	0.419	0	0	0	0	0	0	0	0	0	0	0	0.225	0.646	0.301	0.246	0	0.64	0.535	0	0	0	0	0.322	0.551	0	0.598	0.332	0	0.176	0	0	0	0	0	0
ZSCAN20	0.296	0.291	0.51	0.609	0.275	0.226	0.688	0.613	0.615	0.784	0.962	0.251	0.663	0.781	0.854	0.428	0.364	0.4	0.361	0.47	0.246	0.264	0.506	0.163	0.378	0.454	0.65	0.443	0.637	0.282	0.929	0.516	0.539	0.333	0.169	0.366	0.828	0.627	0.599	0.793	0.336	0.243	0.95	0.433	0.654	0.418	1.279	0.375	0.382
CSMD2	0.037	0.02	0.123	0.038	0.091	0.112	1.043	0.03	0.11	0.048	0.444	0.19	0.013	0.061	0.012	0.031	0.042	0.085	0.015	0.067	0.019	0.145	0.354	0.02	0.015	0.026	0.133	0.025	0.019	0.09	0.014	0.019	0	0.138	0.015	0.014	0	0	1.636	0.048	0.014	0.308	0.069	0.014	0.035	0.042	0.127	0.022	0
HMGB4	0	0	0	0	0	0	0	0	0.251	0	0	0	0	0	0	0	0	0	0	0	0	0.112	0.322	0	0	0	0.072	0	0	0.105	0	0	0	0.218	0	0	0	0	0.136	0	0	0	0	0	0	0	0	0	0
CSMD2-AS1	0	0	0	0	0	0	0	0	0	0	0	0	0	0	0	0	0	0	0	0	0	0.082	0	0	0	0	0.025	0	0	0.039	0	0	0	0	0	0	0	0	0.04	0	0	0	0	0	0	0	0	0	0
C1orf94	0	0	0.173	0	0	0.082	1.117	0.035	0.145	0	0.183	0.124	0	0.037	0	0.057	0	0.079	0.058	0.059	0	0.194	0.53	0	0	0	0.143	0	0	0.123	0	0	0	0.198	0	0	0	0	0.103	0	0	0.438	0.054	0	0.078	0.096	0.058	0	0
GJB5	0	0	0.175	0	0.828	0	0	0	0.107	0.143	0.084	1.002	0.27	1.901	0.106	0	0.854	0.221	0	0	0	0.24	0.458	0	0	0	0.103	0	0	0.115	0	0	0	0.18	0	0	0	0	0.126	0	2.63	0.284	0.031	0.322	0.21	0.14	0	0	0.217
GJB4	0	0.053	0.142	0.132	0.072	0	0	0.025	0.166	0.152	0	1.293	0.176	0.304	0.077	0.112	1.091	0.069	0.045	0.058	0	0.189	0.6	0	0	0	0.103	0.034	0	0.096	0	0.046	0	0.239	0	0	0	0	0.066	0	0.45	0.341	0.038	0.584	0.077	0.067	0.018	0	0.344
GJB3	0.328	0.073	0.149	0.17	0.229	0	0	0.11	0.206	0.367	0.043	3.938	2.529	2.919	2.651	3.337	4.355	0	0.06	0.111	0	0.243	0.454	0.105	0	0	0.124	0	0	0.108	0.272	0	0	0.174	0.087	1.093	0.123	0.134	0.2	0.977	4.463	0.482	0.086	1.363	1.554	2.242	0.903	1.685	2.598
GJA4	0	0	0.197	0	0.059	0.097	0	0.04	0.16	0.475	0.043	0.059	0.086	0.113	0.222	0.095	0.163	0.216	0	0.162	0	0.233	0.699	0	0	0	0.267	0	0.163	0.221	0	0	0	0.16	0.16	0	0	0	0.212	0	0.145	0.396	0.118	0	0	0.898	0.085	0.12	0.122
SMIM12	1.99	2.139	1.724	2.083	1.983	1.391	2.774	2.142	1.934	2.346	2.427	1.716	2.199	2.425	1.579	1.871	1.961	1.422	3.202	2.783	2.133	2.019	2.337	1.86	1.947	1.741	2.395	1.755	2.036	1.797	2.667	2.679	2	1.302	1.485	1.675	1.958	2.013	2.857	1.869	1.468	1.528	3.029	1.554	2.214	1.925	1.474	1.779	2.123
DLGAP3	0.447	0.08	0.148	0.194	0.122	0.098	0.034	0.084	0.142	0.202	0.068	0.146	0.075	0.101	0.063	0.09	0.199	0.261	0.152	0.21	0	0.255	0.493	0.075	0.048	0.058	0.376	0.046	0.087	0.316	0.128	0.041	0.043	0.212	0.19	0.044	0.09	0	0.141	0.941	0.064	0.513	0.457	0.155	0.314	0.598	0.122	0.037	0.08
LOC653160	0.285	0.29	0.355	0.314	0.302	0.206	0.568	0.905	0.627	1.091	0.779	0.325	0.651	0.937	0.687	0.688	0.239	0.446	1.093	0.282	0.185	0.815	0.621	0.231	0.35	0.565	0.618	0.251	0.294	0.151	0.665	0.401	0.235	0.18	0.287	0.476	0.519	0.567	0.907	0.218	0.397	1.19	0.855	0.16	0.188	0.179	0.693	0.254	0.353
ZMYM6NB	2.344	5.156	2.335	2.344	2.425	2.256	3.817	3.402	3.006	3.919	3.013	3.448	3.085	3.974	2.681	3.6	3.411	4.885	5.046	3.369	2.845	3.216	2.141	1.272	4.327	2.831	2.733	1.944	2.462	1.562	3.983	3.525	2.543	2.927	2.501	3.216	3.361	3.371	5.487	2.702	2.878	2.04	4.671	3.209	2.301	2.449	4.05	2.05	2.887
ZMYM6	0.542	1.013	0.569	0.738	0.887	0.563	0.929	0.957	0.947	1.124	1.191	0.535	0.898	0.991	0.652	0.909	1.117	1.349	1.695	1.134	0.905	1.028	0.889	0.485	0.58	0.775	0.689	0.593	0.8	0.248	1.179	0.991	0.487	0.385	0.574	0.973	0.825	0.896	1.223	1.003	0.638	0.576	1.325	0.7	0.795	0.833	0.368	0.534	0.837
ZMYM1	1.187	2.314	0.614	1.217	0.847	0.77	1.012	1.069	0.661	1.348	1.873	0.633	1.025	2.131	1.257	1.1	1.041	1.641	1.55	0.641	0.939	0.954	0.141	0.084	1.191	0.868	0.813	0.851	1.107	0.696	1.556	1.338	0.609	0.431	0.515	1.234	1.602	1.339	1.58	1.941	0.714	0.495	2.359	1.14	1.041	1.274	1.016	0.857	1.269
SFPQ	4.319	3.884	3.269	3.837	3.965	4.141	4.487	4.898	3.954	4.415	5.085	3.896	4.325	4.879	3.995	4.293	4.05	4.57	5.937	4.326	4.882	4.857	3.651	3.884	4.452	3.658	3.823	4.151	3.999	3.338	4.817	4.89	4.32	3.325	4.078	4.455	4.4	3.885	4.271	4.706	3.992	4.429	4.646	4.495	4.234	4.165	3.176	4.274	4.256
ZMYM4	1.597	2.065	1.464	1.634	1.482	1.118	1.909	2.189	1.786	1.919	2.679	0.906	1.997	2.548	2.052	1.669	1.56	2.117	2.718	1.842	2.303	2.008	1.124	1.108	1.672	1.617	1.138	1.783	1.596	1.109	2.166	2.063	1.25	0.68	1.237	2.262	2.103	2.039	2.69	2.696	1.895	0.953	2.87	1.983	1.534	1.496	0.873	1.496	1.907
KIAA0319L	2.259	1.935	1.658	2.718	3.024	1.675	3.092	3.339	3.218	3.333	3.13	2.53	2.561	2.508	2.293	2.614	2.509	1.612	2.982	1.762	2.296	1.743	1.96	1.645	2.013	2.975	2.715	3.314	2.871	2.218	3.557	2.787	2.7	1.618	1.629	2.827	3.129	3.541	3.319	3.149	2.799	1.777	3.113	2.406	1.971	2.536	2.165	1.697	2.16
NCDN	2.493	0.315	2.654	2.554	2.513	1.963	3.751	3.412	2.599	3.488	2.887	2.234	2.368	2.038	2.858	2.491	1.935	0.41	3.45	2.404	2.415	2.448	2.174	2.544	3.114	2.563	3.576	3.645	3.329	2.542	3.664	3.832	3.671	2.374	1.729	1.98	3.185	2.798	3.136	3.313	2.388	2.101	3.897	1.472	2.489	3.091	3.993	2.62	1.574
TFAP2E	0.157	0.245	0.195	0.172	0.193	0.136	0.281	0.436	0.284	0.559	0.509	0.062	0.164	0.616	0.262	0.176	0.092	0.187	1.277	0.259	0	0.404	0.228	0.146	0.163	0.179	0.966	0.292	0.196	0.111	0.144	0.23	0.329	0.167	0.362	0.136	0.246	0.205	0.465	0.271	0.208	0.588	0.584	0.128	0.25	0.255	0.519	0.196	0.201
PSMB2	2.962	4.05	2.867	3.418	3.49	3.752	5.194	4.271	2.771	4.13	5.251	3.913	4.068	4.824	3.269	4.423	4.089	4.184	5.883	4.737	4.546	4.74	3.253	3.58	3.892	2.886	3.991	3.677	3.602	2.491	4.523	4.248	3.103	1.991	3.23	3.252	4.328	3.777	5.404	4.374	3.724	3.201	4.509	3.655	3.326	4.119	3.523	3.394	3.925
C1orf216	0.987	0.226	1.641	1.59	0.944	1.34	2.69	2.533	2.418	2.414	2.39	1.114	1.753	1.634	2.736	1.736	0.567	0.135	2.782	1.121	1.669	0.872	1.328	1.127	1.972	2.604	2.932	3.211	2.711	2.571	3.025	2.709	2.618	1.286	0.903	1.605	2.597	2.279	2.097	2.448	1.188	1.251	2.652	1.202	0.887	0.998	0.66	1.944	1.043
CLSPN	1.265	3.012	1.095	1.488	1.17	1.868	1.94	2.027	0.516	2.181	2.462	1.154	1.771	2.176	1.823	1.709	1.278	2.771	2.768	1.474	2.32	2.31	1.127	1.092	1.742	1.508	1.559	1.798	1.505	1.207	2.536	1.924	2.062	0.92	1.324	1.414	2.418	1.111	1.963	2.401	1.75	1.282	2.572	1.713	1.282	1.879	1.406	1.751	2.289
AGO4	0.454	0.687	0.508	1.114	0.585	0.54	0.587	0.965	0.73	0.925	0.841	0.399	0.612	0.9	0.855	0.881	0.764	0.712	1.819	1.053	0.574	0.967	0.705	0.192	0.618	0.915	0.852	0.675	0.949	0.614	1.203	0.683	0.59	0.517	0.286	0.832	0.774	1.224	0.901	0.66	0.526	0.546	1.669	0.561	0.218	0.588	0.48	0.381	1.022
AGO1	1.977	1.184	1.621	1.005	1.789	1.68	2.685	2.404	2.292	2.595	3.499	1.724	2.312	2.406	2.932	1.801	1.586	1.614	2.326	1.823	2.96	2.417	0.986	1.401	2.058	2.165	3.36	2.485	2.756	2.045	3.298	2.735	3.018	1.229	1.371	2.383	2.904	2.251	2.336	3.085	2.206	1.2	3.109	1.924	2.008	1.841	0.957	1.711	2.374
AGO3	1.608	2.029	1.137	0.873	1.439	0.925	2.296	2.442	1.095	1.91	2.718	0.814	1.783	2.844	1.873	1.364	1.169	1.869	2.248	1.857	1.492	1.793	1.085	1.218	1.234	0.986	2.843	1.49	1.373	0.8	1.997	2.125	1.944	0.649	0.895	1.788	2.007	1.84	2.516	1.892	1.529	0.714	3.188	1.361	1.009	1.599	1.163	1.333	1.591
TEKT2	0	0	0.106	0.282	0.061	0	0	0.044	0.192	0	0.16	0	0	0.045	0	0	0	0	0.068	0.078	0.139	0.119	0.25	0	0	0	0.141	0	0	0.069	0	0	0	0.132	0	0	0.098	0	0.093	0	0	0.072	0.135	0	0.231	0.117	0	0	0
ADPRHL2	2.299	1.389	2.877	3.813	3.134	2.538	3.816	3.603	3.165	3.287	4.189	2.649	3.288	2.907	2.778	4.19	3.332	0.404	4.802	2.567	2.793	3.124	2.988	2.869	2.619	2.406	3.928	3.166	3.075	2.471	3.566	3.249	3.464	2.185	2.027	2.333	3.54	2.75	3.8	3.388	2.791	3.102	4.15	2.654	2.558	3.195	1.729	2.61	3.207
COL8A2	0.125	0.033	0.865	0.116	0.106	0.088	0.121	1.312	0.294	0.415	0.216	0.094	0.103	0.121	0.145	0.116	0.136	0.11	0.093	0.102	0.071	0.218	0.636	0.047	0.093	0.225	0.371	0.109	0.099	0.271	0.07	0.098	0.086	0.204	0.126	0.077	0.198	0.389	0.291	0.43	0.069	0.448	0.168	0.083	0.148	0.339	0.055	0.196	0.134
TRAPPC3	3.523	4.13	3.727	4.394	3.613	3.685	4.643	4.387	3.822	4.479	5.023	3.665	3.917	4.582	3.359	4.257	3.777	3.376	5.466	5.059	3.722	4.836	4.079	3.571	3.964	2.93	4.185	3.007	3.891	2.947	4.494	4.409	3.214	2.372	3.546	3.37	3.912	3.927	6.461	3.839	3.158	3.551	5.242	3.38	3.019	3.775	4.267	2.972	3.625
MAP7D1	1.714	1.2	3.591	4.146	2.562	3.703	5.381	5.26	3.702	4.646	5.19	2.139	3.445	3.2	2.431	2.787	1.998	0.272	5.033	2.932	2.962	3.748	2.558	2.672	4.458	3.02	4.326	3.294	3.707	3.17	4.53	4.609	3.838	2.068	3.194	3.205	4.719	4.062	5.061	4.598	3.642	3.715	5.502	3.204	3.077	3.826	3.808	4.125	3.354
THRAP3	3.67	3.423	2.66	3.017	3.4	2.998	4.16	4.02	3.174	4.05	4.674	2.948	3.462	5.078	4.036	4.018	3.498	2.409	4.027	3.942	3.849	4.26	3.053	3.127	3.525	3.301	3.519	3.18	3.525	3.22	3.792	3.821	3.562	2.313	3.097	3.358	3.749	3.185	3.719	4.133	3.737	3.265	3.909	4.415	3.091	3.447	3.72	3.361	3.892
SH3D21	0.606	0.102	0.867	0.584	0.333	0.646	0.195	0.801	0.23	0.765	1.346	1.319	1.654	0.48	0.856	0.769	0.963	0.08	0.59	0.139	0.404	0.461	0.459	0.129	0.445	1.062	0.687	0.355	1.44	0.26	1.707	0.616	0.53	0.105	0.221	0.321	0.749	0.988	1.592	1.005	0.58	0.659	0.875	1.682	0.946	1.137	0.595	0.432	0.67
EVA1B	1.136	0.161	3.403	4.113	0.373	2.528	2.226	3.519	3.691	1.613	1.961	0.854	1.139	2.551	1.068	1.494	0.7	0.59	1.301	1.265	1.497	0.918	1.9	0.88	3.187	2.206	2.921	0.65	1.903	0.587	3.294	2.159	1.453	1.345	1.889	0.521	2.592	4.322	4.667	2.188	1.204	2.548	2.823	2.713	1.621	1.914	1.377	1.573	1.46
STK40	1.943	2.11	2.12	3.145	1.956	2.23	2.571	3.506	3.462	2.764	3.734	3.101	3.443	1.875	2.911	2.223	2.672	1.214	4.121	1.859	4.029	2.601	2.997	2.731	2.622	2.369	3.419	2.857	2.977	2.185	3.42	3.31	3.678	1.87	1.069	2.313	3.08	3.596	3.883	3.898	3.756	2.251	2.454	2.702	1.573	2.502	3.052	2.382	2.393
LSM10	3.596	3.042	3.79	5.065	3.895	3.853	5.813	4.458	4.715	4.681	5.269	3.506	3.607	4.856	3.367	3.762	3.573	1.854	5.713	4.095	4.332	4.283	4.97	4.166	4.518	3.521	4.443	3.466	4.201	3.791	5.251	5.42	3.84	3.214	3.445	4.288	4.692	4.089	6.333	4.319	3.698	4.301	5.565	3.606	2.903	3.64	3.734	3.358	4.384
OSCP1	1.253	1.368	1.155	1.054	1.922	0.695	1.67	1.375	1.549	1.735	1.825	0.78	1.112	1.557	0.919	1.062	0.858	0.574	0.88	0.266	0	0.871	0.78	0	0.661	0.818	0.778	0.679	0.88	0.561	1.415	2.378	0.395	0.343	0.672	1.188	1.216	1.016	2.179	1.357	1.311	1.251	1.777	0.848	0.417	0.875	0.892	0.786	1.064
MRPS15	4.156	5.391	3.819	4.754	4.953	4.575	5.128	5.153	4.186	4.867	5.628	4.651	4.712	5.633	4.138	5.221	5.323	4.891	6.664	6.018	5.391	5.489	4.57	4.58	5.119	3.562	3.832	3.422	4.11	3.222	5.641	5.614	3.786	2.702	3.991	4.544	4.766	4.131	6.815	4.455	5.03	4.703	5.438	4.74	4.005	4.84	4.303	4.242	5.044
CSF3R	0	0	0.131	0	0.029	0	0	0	0.066	0.028	0	0.035	0	0.029	0	0.034	0	0.05	0.039	1.882	0	0.25	0.346	0	0	0.058	0.124	0.197	0	0.077	0.067	0	0	0.152	0	0	0	0	0.042	0	0.085	0.297	0.048	0.065	0	0.026	0.049	0	0
GRIK3	0.292	0.042	0.169	0.052	1.837	0.033	0.027	0.047	0.137	2.707	0.029	0.054	0.026	0.034	0	0.036	0.038	0.069	0.011	0.037	0	0.128	0.481	0.016	0.024	0.018	0.149	0.023	0.021	0.105	0	0.06	0	0.143	0.021	0.025	0.011	0	0.055	0.459	0.015	0.235	0.189	0.014	0.042	0.03	0.049	0.015	0
LINC01137	0.317	0.143	0.823	0.713	1.72	0.388	2.41	1.805	1.052	1.165	1.501	0.815	0.761	0.155	0.398	1.038	0.56	0.221	1.22	0.285	0	0.473	1.032	0.167	0.979	0.48	0.814	0.343	0.448	0.713	0.486	0.691	0.362	0.375	1.786	1.379	0.926	0.297	1.055	0.52	0.999	1.372	0.449	0.193	0	0.46	0.983	0.147	1
ZC3H12A	1.831	1.073	1.36	1.511	2.579	1.208	2.71	3.008	0.884	1.642	2.493	2.561	2.198	2.14	1.764	2.806	1.861	0.956	2.018	3.421	1.491	2.011	1.103	1.225	3.117	1.504	2.179	1.511	1.497	2.286	1.693	1.739	1.589	0.439	2.477	1.8	3.256	2.166	3.242	1.843	2.196	2.09	2.239	1.588	1.341	2.591	3.029	0.848	1.602
MEAF6	1.249	1.809	1.237	1.772	2.294	1.273	1.88	1.966	1.592	1.958	2.136	0.98	1.539	1.989	1.234	1.665	1.945	2.101	3.621	1.785	1.816	2.177	2.074	1.087	1.656	1.512	1.736	1.157	1.412	0.862	2.476	1.772	1.441	1.089	0.891	1.698	1.598	1.243	2.811	1.914	1.595	1.114	2.535	1.462	0.632	1.467	0.867	1.084	1.387
SNIP1	1.049	1.599	0.845	1.234	1.141	0.904	1.419	1.623	1.248	1.43	1.807	0.792	0.959	1.586	1.089	1.339	1.259	1.367	2.213	1.311	1.124	1.273	1.156	0.857	1.179	0.88	1.15	1.124	1.043	0.263	1.302	1.363	0.958	0.926	0.713	0.876	1.159	1.039	1.895	1.325	0.888	0.782	2.081	0.892	0.957	0.93	0.996	0.802	0.916
DNALI1	0.275	0.05	0.129	0	3.466	0.286	1.649	0.082	0.153	0.134	0.233	0.062	0.088	0.14	0.098	0.112	0.045	0.131	0.095	0.063	0.104	0.124	0.357	0.043	0.04	0.135	0.121	0.08	0.064	0.062	0.047	0.078	0.107	0.239	0	0.555	0.279	0.077	0.118	0.119	0	0.031	0.194	0.152	0.139	0.091	0.612	0.943	0.191
GNL2	2.621	3.443	2.407	2.802	2.743	2.754	3.133	3.604	2.537	3.328	3.878	2.264	2.536	3.478	2.636	3.137	2.849	3.875	4.351	3.321	3.93	2.942	2.76	2.734	3.02	2.678	2.596	2.924	2.759	1.962	3.878	3.633	2.836	1.892	2.115	2.923	3.19	2.733	3.717	3.747	2.771	2.046	3.783	3.07	2.821	3.086	1.037	2.294	2.788
RSPO1	1.001	1.152	1.312	2.24	1.525	0.266	0.568	0.252	0.798	0.565	0.51	0.272	0.525	0.943	0.345	1.212	0.624	1.164	0.859	1.938	0.226	1.823	1.348	0.932	0.214	0.768	1.814	0.685	0.994	1.622	0.451	0.535	0.357	1.108	1.226	0.376	0.34	0.529	1.608	0.579	0.264	1.261	1.795	0.351	0.507	0.481	2.463	0.237	0.155
C1orf109	1.618	1.855	1.259	2.144	1.73	1.51	2.288	1.103	2.093	1.935	2.628	1.689	2.595	2.251	2.229	1.875	2.28	2.369	3.185	1.992	2.328	1.873	2.847	1.546	1.936	1.591	2.344	1.425	1.575	1.777	2.842	2.202	1.711	1.143	1.228	1.793	2.674	2.158	2.87	2.383	1.455	1.334	3.363	1.784	1.206	1.947	2.002	1.547	1.148
CDCA8	3.374	2.611	2.979	3.748	3.202	3.623	4.769	3.92	1.343	4.385	5.072	2.999	3.621	4.113	3.84	3.581	4.119	1.493	5.783	3.037	3.99	3.642	2.919	2.905	3.408	2.734	4.083	3.299	3.549	3.117	4.342	4.032	3.624	2.127	2.874	3.104	4.481	4.314	3.716	4.782	3.375	2.967	4.62	3.812	2.773	3.421	3.325	3.787	4.143
EPHA10	0.413	0.134	0.191	0.173	0.594	0.173	0.171	0.096	0.279	0.107	0.059	0.195	0.544	0.783	1.078	0.326	0.762	0.217	0.077	0.26	0	0.428	0.738	0.125	0.033	0.061	0.433	0.106	0.054	0.438	0.11	0.099	0	0.269	0.27	0.242	0.08	0	0.311	0.653	0.42	0.539	1.221	0.078	0.119	0.122	1.037	0.342	1.009
MANEAL	2.298	1.62	2.268	0.484	3.232	2.317	3.132	2.363	3.4	2.737	2.211	0.709	3.437	2.735	3.545	2.924	2.805	1.575	4.073	0.285	0.527	2.406	2.946	3.107	1.653	0.731	3.686	1.28	2.7	2.988	4.231	4.147	3.549	2.329	1.997	3.267	0.663	0.906	2.698	3.514	3.507	1.769	4.27	0.946	0.587	0.866	2.218	2.257	3.055
YRDC	2.437	2.854	2.629	3.185	2.208	2.193	4.096	3.017	3.314	2.628	3.753	2.17	3.054	3.927	2.576	2.82	2.9	2.764	4.719	3.012	3.39	3.303	3.519	2.616	3.285	2.495	3.545	3.281	3.016	2.468	4.344	4.398	3.234	2.21	1.848	2.707	3.915	2.356	4.033	3.301	2.54	2.523	4.723	1.803	2.06	2.073	1.677	2.076	1.832
C1orf122	3.906	3.3	4.257	4.693	5.465	4.231	5.1	4.836	5.036	5.094	4.861	3.459	4.228	4.226	3.079	4.063	4.658	0.688	5.272	3.563	3.307	4.581	4.499	3.844	3.836	3.624	3.857	3.902	3.672	2.632	5.061	4.939	4.362	3.94	3.716	4.257	3.822	3.998	6.593	4.394	3.766	4.437	5.552	3.468	3.243	4.516	4.275	3.184	3.627
MTF1	1.365	0.764	1.071	1.611	1.249	0.775	2.19	1.909	1.479	1.618	1.98	0.849	1.7	1.731	1.532	1.468	1.108	0.514	1.567	1.25	0.943	1.201	1.134	0.818	1.136	1.185	1.565	1.997	1.293	0.697	1.555	1.716	1.333	0.703	0.755	1.192	1.716	1.543	1.775	2.215	1.05	0.678	1.714	1.103	1.466	1.124	1.086	1.06	1.353
INPP5B	0.762	0.418	0.78	0.379	0.911	0.941	0.621	1.525	1.508	1.91	1.743	0.78	1.176	1.171	1.503	1.322	1.247	0.521	2.615	1.376	1.539	1.276	1.037	0.877	1.126	1.342	1.026	1.024	1.345	0.988	1.944	1.529	0.854	0.487	0.757	0.953	1.272	0.911	1.309	1.293	0.967	0.73	1.192	1.148	0.973	0.783	0.487	1.066	1.059
SF3A3	3.395	4.377	2.747	3.586	3.388	3.284	4.406	4.217	3.063	3.999	4.614	3.032	3.788	4.61	3.805	3.736	3.968	4.386	5.727	5.343	4.827	4.262	3.522	3.26	4.349	2.943	3.897	3.722	3.708	3.013	4.82	4.894	4.119	2.685	2.798	3.411	4.131	3.461	4.844	4.46	3.257	2.663	4.881	3.711	2.882	3.508	4.02	3.31	3.347
FHL3	1.347	0.774	3.17	2.564	1.842	2.096	3.467	4.813	3.09	4.194	3.588	1.905	2.841	2.984	2.57	2.921	2.717	0.448	2.815	3.096	5.013	1.066	0.742	0.424	2.682	2.617	2.843	2.125	2.636	1.571	3.458	4.626	3.206	2.215	1.693	3.588	3.681	2.997	1.909	2.625	2.518	1.428	3.123	2.522	2.068	3.791	1.403	3.143	2.883
UTP11L	1.91	4.156	1.817	2.687	2.836	2.243	2.897	3.07	2.189	2.839	3.784	2.184	2.608	3.676	1.982	2.72	3.089	6.246	4.777	3.724	3.811	3.021	2.436	2.239	2.905	2.728	1.633	2.103	2.211	1.233	3.788	3.544	2.376	1.561	1.89	2.535	2.31	1.938	4.089	2.727	2.364	1.904	2.983	2.864	2.258	2.533	1.946	1.985	2.459
POU3F1	0	0.094	0.126	0	0.162	0.25	0.09	0.273	0.099	0.329	0.093	0.354	0	0.159	0	0.358	0.143	0.193	0.048	0.175	0.076	0.528	0.46	0.115	0.077	0.519	0.422	0.168	0.373	0.549	2.563	0.584	0	0.153	0.16	0.053	0.04	0	0.224	0.151	0	0.574	0.18	0.103	0.116	0.245	0.233	0.09	0.148
LINC01343	0	0	0.113	0	0	0	0	0.028	0.178	0.038	0	0	0	0.059	0	0	0	0	0	0	0	0.101	0.501	0	0	0	0.119	0	0	0.042	0.104	0	0	0.244	0	0	0	0	0.056	0	0	0.59	0	0	0	0.034	0.03	0	0
RRAGC	2.191	4.037	2.547	3.772	2.659	2.236	3.556	2.534	3.318	3.42	3.475	1.638	2.585	3.02	1.708	2.358	1.785	3.411	3.399	3.183	1.726	2.62	2.701	1.387	2.383	2.694	3.525	1.894	2.585	2.524	3.979	2.979	2.232	1.811	1.247	3.071	2.615	2.601	4.39	2.234	2.217	1.986	4.032	1.722	1.734	2.158	2.739	1.549	2.116
MYCBP	2.965	4.019	1.442	1.272	2.917	1.394	3.024	2.504	1.26	2.518	3.146	2.993	3.127	3.921	2.72	2.743	2.272	4.496	3.983	3.794	2.973	2.211	2.632	2.441	2.66	1.515	1.921	2.113	2.023	1.343	2.775	3.006	2.01	1.277	1.65	3.455	2.371	2.809	2.615	2.299	2.036	1.69	3.528	2.497	1.635	2.584	1.797	1.575	2.558
GJA9-MYCBP	0.197	0.228	0.153	0.533	0.17	0.077	1.324	0.205	0.361	0.314	0.22	0.157	0.667	0.208	0.117	0.332	0.358	0.228	0.13	0.204	0.124	0.472	0.238	0.117	0.069	0.43	0.985	0.193	0.237	0.21	0.307	0.117	0.347	0.226	0.151	0.405	0.168	0.26	0.291	0.125	0.266	0.451	0.473	0.065	0.18	0.152	1.145	0.25	0
GJA9	0	0	0	0	0	0	0	0	0	0	0	0	0	0	0	0.121	0	0	0	0.071	0	0	0.147	0	0	0	0	0	0.09	0	0	0.106	0	0	0	0	0	0	0	0	0	0	0.101	0	0	0.102	0	0	0
RHBDL2	0	0.862	0.157	0	0.701	0.479	0.691	0.689	0.289	0.556	0.247	0.094	0.296	0.048	0.134	2.015	0.068	0	0.087	0.106	0	0.093	0.501	0.072	0	0.101	0.315	0.096	0.067	0.075	0.2	0.305	0.113	0.25	0.198	0.218	0.267	0.203	1.393	0	0.274	0.408	0.057	0	0.449	0.353	0.217	0.423	0
AKIRIN1	2.087	3.049	2.9	3.543	3.013	2.407	3.577	4.175	4.123	3.375	4.323	2.244	3.391	3.521	2.878	3.832	3.44	3.632	4.189	3.756	3.646	2.718	2.994	2.229	3.594	3.227	3.174	3.352	3.567	2.83	4.367	4.106	2.773	2.313	1.971	4.879	3.814	3.009	4.604	4.858	3.295	2.323	4.955	3.25	3.097	3.248	2.264	2.701	2.51
NDUFS5	7.538	9.349	6.554	7.401	7.859	7.412	8.285	7.141	6.912	7.315	7.985	6.709	6.674	8.505	5.632	7.498	7.203	10.259	8.903	9.767	7.635	8.28	7.001	7.45	7.495	5.404	7.267	6.064	6.679	6.607	8.227	7.815	6.242	5.389	7.078	8.583	6.896	6.926	9.027	6.883	6.864	6.991	9.144	7.463	7.087	7.219	7.837	6.201	6.713
MACF1	1.602	2.441	2.196	1.992	0.842	1.932	2.244	3.089	2.309	3.274	3.549	2.016	1.448	2.354	2.054	1.596	1.675	1.578	3.016	1.373	2.337	1.175	1.038	0.732	2.086	1.993	2.181	2.26	2.397	1.584	2.375	2.741	2.541	1.047	1.443	4.269	3.197	2.546	3.651	2.149	2.495	1.32	4.786	2.187	1.219	2.245	2.132	2.02	2.907
KIAA0754	1.616	1.002	1.931	2.194	0.553	1.86	1.861	2.597	1.171	2.162	2.789	2.724	1.683	2.571	2.091	1.756	1.28	0.397	0.755	0.483	1.377	1.223	0.465	0.666	1.944	1.672	1.926	2.476	2.398	1.492	2.146	1.968	2.501	0.777	1.149	4.213	3.384	2.777	2.161	1.845	2.466	0.56	3.103	2.808	1.305	2.318	1.747	2.293	3.194
BMP8A	0.289	0.036	0.194	0.088	0.411	0.061	0.121	0.171	0.181	0.971	0.177	0.11	0.363	0.854	0.49	0.209	0.28	0.076	0.207	1.269	0.037	0.236	1.387	0.402	0.063	0.631	0.282	0.524	0.504	0.286	0.359	0.297	0.095	0.19	0.404	0.733	0.236	0.109	0.185	0.425	0.288	0.311	0.308	0.409	0.095	0.319	0.047	0.217	0.66
PPIEL	0	0.065	0.253	0.171	1.178	0.149	0.104	0.122	0.251	1.176	0.247	0.043	0.453	0.986	0.454	0.324	0.088	0.246	0.552	3.275	0.15	0.374	0.412	0.147	0.109	0.759	0.188	0.355	0.87	0.414	0.682	0.388	0.103	0.241	0.731	1.033	0.235	0.138	0.649	0.358	0.22	0.232	0.188	0.161	0.118	0.299	0.071	0.2	0.7
PABPC4	3.354	4.019	3.376	3.476	3.783	2.815	4.34	3.942	3.242	4.608	4.258	2.607	3.368	5.558	4.028	4.051	3.331	3.634	5.756	1.149	4.517	3.343	3.666	3.722	3.916	4.025	3.738	4.134	4.527	4.019	5.262	5.461	3.88	2.76	2.683	5.082	4.718	4.573	3.562	5.051	3.576	3.667	4.215	4.701	3.286	4.189	0.885	3.042	3.985
LOC101929516	0.742	0.266	1.114	1.649	0.904	0.633	0.636	0.836	1.444	1.023	0.706	0.944	0.867	1.041	1.074	1.209	0.662	0.237	0.267	0.92	0.913	1.871	0.654	0	0.578	0.624	0.675	0.956	1.34	0	0.864	0.824	0.45	1.025	0.948	0.493	1.045	0.446	1.058	1.073	0.568	0.702	1.032	1.078	0.486	0.571	0.366	0.582	0.824
SNORA55	0	0	0	0	0	0	0	0	0	0	0	0	0	0	0	0	0	0	0	0	0	0	0	0	0	0	0	1.671	0	0	0	0	0	0	0	0	0	0	1.028	0	0	0	0	0	0	2.462	0	0	0
HEYL	0.556	0.095	0.184	0.103	0.049	0	0.039	0.481	0.169	0.089	0.071	0.039	0.136	1.756	0.139	0.075	0.032	0.101	0.113	0.106	0.134	0.113	0.903	0.091	0	0.055	0.08	0.055	0.054	0.079	0.068	0.075	0	0.186	0.942	1.621	0.582	0.103	0.069	1.277	0.402	0.285	1.09	0	0.749	0.206	0.035	0.677	0.132
NT5C1A	0	0	0.159	0	0	0	0	0.072	0.175	0.059	0	0.123	0	0	0	0	0	0.113	0	0.168	0	0.295	0.711	0	0	0.152	0.135	0	0	0.156	0	0	0	0.281	0	0	0	0	0.075	0.153	0	0.22	0.055	0	0	0	0	0	0
HPCAL4	0	0.031	0.18	0	0.061	0.134	0	0.079	0.189	0.057	0.094	0.033	0.042	0.951	0.093	0.051	0.036	0.107	0.041	0.055	0	0.199	0.491	0.029	0	0.105	0.129	0.141	0.158	0.154	0.338	0.205	0.1	0.286	0.059	0.054	0.03	0.05	0.13	0.496	0	0.294	0.053	0	0.171	0.12	0.034	0.094	0
PPIE	2.351	1.523	2.132	2.564	3.289	1.736	2.297	2.729	2.714	3.136	3.531	2.548	2.6	3.871	2.496	2.864	2.405	1.063	3.963	2.919	2.853	2.578	2.87	1.824	2.31	2.287	2.951	2.468	2.427	2.224	3.517	3.414	2.779	1.693	1.875	3.834	2.268	2.374	3.04	2.835	2.548	2.2	3.528	2.302	1.87	2.466	2.959	2.123	2.35
BMP8B	0.74	0.115	0.205	0.103	0.653	0.29	0.259	0.366	0.373	1.927	0.538	0.561	0.864	1.178	1.516	0.728	0.837	0.218	0.222	0.712	0.198	0.579	0.871	0.833	0.171	2.81	0.658	2.05	1.991	0.723	0.683	0.501	0.296	0.235	0.968	1.681	0.197	0.241	0.378	1.497	0.752	0.494	0.328	0.664	0.225	0.578	0.874	0.723	0.586
OXCT2	2.054	0.157	1.651	1.258	1.618	0.628	2.015	0.268	1.885	1.525	1.593	1.064	0.888	1.939	1.203	1.9	2.675	0.381	1.631	1.952	0.507	2.579	1.832	1.098	1.327	0.801	1.855	1.925	1.398	1.638	0.615	0.637	0.413	1.402	1.457	0.898	0.967	0.291	1.438	0.854	0.373	1.999	1.505	0.699	0.745	0.426	1.983	0.699	0.31
TRIT1	1.692	2.407	1.459	2.194	1.837	1.411	1.955	1.924	1.607	1.75	2.571	1.437	1.882	3.22	1.813	2.207	2.269	4.683	3.419	2.172	2.582	1.793	2.246	1.338	2.019	1.317	1.434	1.684	1.446	1.393	2.269	2.696	1.472	0.982	1.255	2.579	1.936	1.733	2.118	2.551	1.501	1.553	3.214	1.509	1.238	1.698	1.235	1.153	1.411
MYCL	0.329	0.22	0.407	1.005	0.773	0.253	0.697	0.307	0.828	0.826	0.754	1.19	0.561	1.123	0.91	0.506	0.807	0.365	0.296	0.991	0.784	0.633	1.218	0.454	0.421	0.252	0.33	0.259	0.535	0.878	0.573	0.616	0.354	0.399	0.276	1.322	0.19	0.173	1.244	2.81	0.399	0.79	1.882	0.858	0.464	0.565	0.2	0.392	0.481
MFSD2A	0.287	0.655	0.811	1.225	1.028	1.515	3.237	2.726	4.866	2.851	4.526	0.927	3.012	0.973	1.506	1.225	0.979	0.366	2.406	1.207	0	1.728	1.564	1.475	1.122	1.14	1.758	0.053	0	0.492	1.935	2.308	0.561	0.211	0.475	1.14	2.194	1.976	1.016	1.553	0.824	1.967	1.108	1.117	0.908	1.265	0.569	0.989	0.172
CAP1	3.935	6.667	6.072	5.794	5.024	4.703	5.746	6.065	5.033	6.124	6.186	4.775	5.018	5.902	4.397	5.126	5.194	5.622	6.433	6.539	4.491	4.986	4.749	3.553	6.074	5.428	5.235	5.356	6.106	4.262	6.364	6.17	5.457	4.255	4.123	6.668	5.661	5.442	6.933	5.826	4.875	3.972	5.774	4.69	4.259	5.556	4.742	4.831	5.35
PPT1	4.409	4.056	3.304	4.711	5.021	2.66	4.528	4.499	4.654	4.602	4.688	3.687	3.76	4.138	4.28	4.233	4.296	4.113	5.296	4.752	3.696	3.596	4.294	3.675	4.17	4.074	4.211	4.102	4.41	3.243	5.331	5.155	3.894	3.021	2.433	4.684	4.166	3.133	3.682	4.77	4.361	4.056	4.659	3.746	3.185	3.365	3.647	3.428	2.926
RLF	1.245	1.234	1.096	0.947	1.104	0.786	1.31	2.01	1.015	1.634	2.28	0.629	1.459	1.765	1.486	1.09	1.714	1.289	1.066	0.8	1.589	0.908	0.603	0.674	1.082	0.918	1.122	1.042	1.475	0.763	1.549	1.404	1.013	0.481	0.656	2.195	1.35	1.182	1.177	1.468	1.381	0.532	1.236	1.597	0.999	1.141	0.78	0.919	1.457
ZMPSTE24	2.608	3.958	1.986	2.669	2.746	1.928	3.467	2.963	3.043	3.259	3.616	2.186	3.266	3.734	2.553	2.738	3.006	3.631	4.037	2.832	2.632	1.752	2.557	1.72	2.556	2.304	2.227	2.129	2.367	1.45	3.118	3.138	2.22	1.739	1.661	4.409	2.923	2.383	3.181	2.792	2.69	2.469	2.699	2.296	1.844	2.565	1.736	1.575	2.509
COL9A2	1.318	0.048	0.136	0.191	1.91	0.175	0.141	0.205	0.857	0.731	0.746	0.094	0	0.633	0.097	0.077	0.073	0.068	0.693	0.499	0	0.238	1.652	0.619	0.049	0.508	0.336	1.514	0.212	0.228	0.473	1.027	0	0.142	0	0.125	1.017	0.26	0.128	0.899	0.862	0.452	1.181	0	1.004	2.181	0.095	0.961	0.088
SMAP2	2.163	1.231	3.102	3.082	2.594	2.412	4.744	4.006	2.455	3.75	3.681	3.207	2.773	2.419	2.086	2.033	2.839	1.143	4.915	3.222	4.586	3.375	4.518	3.365	2.951	2.379	3.689	3.292	3.707	3.015	3.449	4.762	3.822	2.285	1.26	2.892	2.689	3.146	1.769	2.907	2.051	1.806	3.679	1.822	2.063	2.312	1.818	2.116	2.219
ZFP69B	0.744	1.045	0.878	0.908	0.569	0.356	0.864	1.036	0.246	0.798	0.78	0.195	0.635	0.084	0.592	0.218	0.513	1.156	1.122	0.233	0.862	0.818	0.54	0.194	1.117	0.262	0.354	0.685	0.337	0.171	0.804	1.119	0.986	0.63	0.304	1.592	0.611	0.756	0.212	1.197	0.648	0.424	2.038	0.718	0.264	0.446	0.197	0.305	0.511
ZFP69	1.2	1.58	0.618	1.044	0.078	0	0.897	1.269	0	0.726	0.059	0.693	0.924	0.043	0.761	0.266	0.938	2.771	2.339	0.646	0.528	0.6	0.81	0.498	0.775	0.538	0.766	0.674	0.669	0.463	1.319	0.613	1.082	0.756	0	1.532	1.085	0.809	0.47	1.096	0.126	0.291	2.287	0.371	0.411	0.365	0.33	0.372	0.791
EXO5	1.66	2.447	0.964	1.609	1.636	0	1.497	2.038	0.694	1.522	1.156	0.382	0.076	0.303	0	1.383	0.736	2.227	3.151	1.719	0.333	2	1.176	0.608	0.184	0.073	1.143	0.936	1.04	0.189	1.874	0.829	0.913	0.545	0.418	2.218	2.026	1.273	1.448	1.594	1.452	0.681	2.939	1.271	0.302	0.917	1.991	1.304	1.51
ZNF684	0.472	1.028	0.425	0.827	0.473	0.211	0.792	0.651	0.4	0.725	1.066	0.228	0.333	0.983	0.186	0.327	0.887	1.169	1.796	0.652	0.247	0.573	0.525	0.337	0.381	0.497	0.72	0.334	0.472	0.247	0.968	0.596	0.695	0.579	0.203	1.105	0.414	0.216	0.398	0.636	0.313	0.392	1.399	0.31	0.407	0.469	0.143	0.296	0.416
RIMS3	0.408	0.086	0.788	0.773	0.191	0.183	0.152	1.325	1.385	0.727	0.614	0.331	0.529	0.926	0.639	0.031	0.128	0.095	2.37	0.097	0.192	1.051	1.237	1.071	0.239	0.386	0.318	0.147	0.272	0.35	0.14	0.128	0.261	0.244	0.291	0.759	0.135	0.408	0.27	0.76	0.075	0.297	0.921	0.223	0.269	0.258	0.22	0.643	0.41
NFYC-AS1	0.422	0.283	0.22	0.437	0.507	0.547	0.232	0.252	0.28	0.565	0.487	0.14	0.357	0.276	0.393	0.557	0.301	0.657	0.905	0.427	0.452	0.471	0.389	0.267	0.213	0.251	0.404	0.304	0.413	0.276	0.63	0.425	0.409	0.38	0.37	0.535	0.298	0.484	0.452	0.212	0.292	0.245	0.047	0.311	0.361	0.375	0.795	0.473	0.25
NFYC	2.818	2.409	1.853	3.048	2.953	2.55	4.277	3.378	3.028	3.402	3.87	3.044	3.251	3.715	3.391	3.111	2.978	1.87	5.466	3.092	3.13	3.905	3.416	3.135	3.308	2.579	4.655	3.557	3.783	3.6	4.204	4.065	3.817	2.094	2.663	5.136	3.717	2.802	3.264	4.784	3.728	2.794	4.869	3.007	2.824	3.466	2.415	3.076	2.547
KCNQ4	0.99	0.138	0.202	1.116	0.78	0.172	0.046	0.109	0.162	0.087	0.088	0.148	1.044	1.198	1.337	1.268	0.232	0.293	0.682	1.116	0.793	1.069	0.677	0.516	0.102	0.683	0.282	0.091	0.175	0.148	0.181	0.1	0	0.161	0.147	0.535	0.229	1.388	0.227	0.413	0.107	0.677	0.66	1.432	0.096	0.305	0.755	0.365	0.057
CITED4	1.185	0.155	0.51	5.423	4.352	1.158	0.547	0.4	1.74	0.584	1.227	0.895	0.548	1.21	0.593	1.298	0.33	0.375	0.214	2.377	0.275	0.846	0.696	0.089	0.196	0.172	4.124	0.479	0.208	0.543	0.265	1.729	3.339	4.645	2.716	3.758	0.9	0.257	1.226	1.089	4.187	3.923	0.623	1.34	0.825	2.818	3.061	1.594	1.112
CTPS1	3.337	4.134	2.973	3.492	2.417	2.968	4.401	3.556	2.504	3.561	4.041	2.509	3.548	4.259	3.291	3.438	2.776	3.392	5.838	3.868	3.479	4.15	3.427	2.747	3.641	2.904	3.981	3.005	3.336	2.579	4.572	4.491	3.411	1.739	3.35	5.804	4.71	3.136	3.625	3.922	2.863	3.043	4.777	3.043	2.312	3.533	4.029	3.595	3.024
SLFNL1-AS1	0.294	0.144	0.421	0.179	0.39	0.417	0.331	0.808	0.292	0.813	0.897	0.13	0.468	0.557	1.137	0.37	0.142	0.111	0.461	0.383	0.691	0.732	0.59	0.662	0.104	0.374	0.819	0.768	0.507	0.418	0.662	0.525	0.792	0.301	0.766	1.933	1.109	0.84	0.255	0.754	0.701	0.418	0.253	0.621	0.586	0.98	0.283	1.489	0.723
SLFNL1	0.36	0	0.252	0	0.136	0.077	0.281	0.585	0.106	0.474	0.601	0.186	0.379	0.446	0.772	0.13	0.125	0	0.324	0.217	0.207	0.399	0.252	0.463	0.125	0.166	0.445	0.502	0.325	0.097	0.231	0.37	0.346	0.137	0.668	1.16	0.954	0.468	0.111	0.403	0.419	0.329	1.135	0.289	0.4	0.719	0	1.332	0.392
SCMH1	1.816	1.575	2.205	3.083	2.194	2.118	3.305	3.263	2.857	3.617	2.956	1.502	2.351	2.71	2.867	2.98	2.048	0.58	4.515	2.825	2.501	3.302	1.566	2.125	2.318	2.043	3.123	2.573	1.926	2.511	3.184	2.769	2.942	1.424	1.521	4.283	3.047	3.191	2.775	2.875	2.37	2.467	3.466	2.197	1.694	1.905	1.153	2.077	2.649
FOXO6	0.731	0.194	0.366	0	1.32	0.204	0.142	1.298	1.683	0.335	0.507	0.209	0.075	0.808	0.568	0.793	0.194	0.437	0.25	0.223	0.108	1.233	0.616	0.933	0.117	0.21	0.301	0.497	0.13	0.228	1.283	0.135	0	0.087	0.282	0.904	0.922	0.936	0.399	1.249	0.363	0.763	0.596	0.37	0.611	0.716	0.135	1.278	0.406
EDN2	0.582	0.16	0.28	0	0.699	0	0	0.274	0	0	1.017	0	0	0.188	0.153	0.087	0.418	0	0	0	0	0.182	0.832	1.137	0	0	0.098	0.069	0	0.104	0	0	0	0	1.479	0.516	0.312	0.894	0.345	0	0	0.253	0.071	2.129	3.027	6.034	0	0	2.013
HIVEP3	2.142	1.904	1.225	0.452	2.581	1.433	2.346	3.462	3.185	2.738	3.771	1.17	0.228	2.1	0.299	1.373	1.575	0.565	1.421	1.39	0.177	2.397	1.108	1.607	1.866	1.55	3.049	2	1.345	0.341	1.632	2.642	2.234	1.031	0.639	2.458	1.906	3.249	1.672	1.656	1.491	0.969	1.097	2.911	0.663	1.235	1.36	1.162	1.657
GUCA2B	0	0	0	0	0	0	0	0	0	0	0	0	0	0	0	0	0	0	0	0	0	0.168	0	0	0	0	0.1	0	0	0.104	0	0	0	0	0	0.37	0	0	0	0	0	0	0	0	0	0	0	0	0
GUCA2A	0	0	0	0	0	0	0	0	0.237	0	0	0.744	0	0	0	0.238	0	0	0	0	0	0.155	0	0	0	0	0	0	0	0	0	0	0	0	0	0.627	0	0	0	0	0	0.456	0	0	0	0.266	0	0	0
FOXJ3	2.455	2.324	2.212	2.122	2.529	1.852	3.558	3.091	2.261	2.934	3.345	2.643	2.94	3.202	2.935	2.719	2.863	2.412	3.248	3.074	3.09	3.226	2.015	2.455	3.063	2.243	3.544	3.295	3.151	2.878	3.384	3.281	2.742	1.406	2.076	3.856	3.257	2.602	2.953	3.506	2.775	1.319	3.785	2.909	2.207	2.499	3.343	2.49	3.192
RIMKLA	0.208	0.031	0.099	0.126	0.114	0.224	0.047	0.037	0.387	0.067	0.67	0.396	0.173	0.383	0.459	0.464	1.215	0.266	0.495	0.033	0.032	0.614	0.42	0.031	0.013	0.019	0.166	0.015	0.065	0.329	0.05	0.04	0	0.153	0.254	0.717	0.013	0.034	0.09	0.252	0.347	0.411	0.172	0.761	0.033	0.135	0.563	0.084	0.105
ZMYND12	0	0.483	0.091	0	0	0.114	0.058	0	0.09	0.041	0	0.07	0	0.156	0	0.082	0.156	0.201	0.05	0.303	0	0.117	0.222	0	0	0.101	0.067	0.124	0.263	0.064	0.428	0.108	0	0.118	0	0.166	0.109	0.192	0.115	0.275	0	0.558	0.05	0	0.175	0	0.024	0	0
PPCS	2.695	3.687	2.136	3.188	3.176	1.481	1.694	2.345	2.643	2.179	3.537	2.455	2.411	3.78	2.104	2.962	2.598	3.847	3.462	3.152	0.898	2.099	2.751	1.533	2.365	2.235	2.608	1.766	2.636	2.154	3.419	2.893	1.853	2.202	1.886	4.119	1.958	2.431	4.442	2.289	3.449	2.61	3.889	2.062	1.749	2.72	2.835	1.336	2.245
CCDC30	0	0.025	0.109	0	0.131	0.072	0.054	0.029	0.107	0.126	0.114	0	0.079	0.145	0	0	0.035	0.207	0	0.034	0	0.032	0.092	0	0.045	0.085	0.098	0.027	0	0.042	0	0	0	0.104	0.042	0.227	0	0.047	0.089	0	0.051	0.179	0.323	0	0	0	0.025	0	0.183
PPIH	2.661	3.395	1.658	2.563	3.197	2.761	4.218	3.273	1.892	3.026	4.18	2.75	3.006	4.741	2.643	3.511	3.573	2.425	5.692	5.604	4.763	4.58	3.116	3.107	3.208	2.32	2.552	2.288	2.278	0.887	3.573	3.465	2.959	1.749	2.897	4.139	2.911	2.352	4.282	2.932	2.617	2.557	2.759	3.79	3.071	2.961	2.308	2.722	2.705
YBX1	6.765	7.303	7.113	7.623	6.161	6.948	8.016	7.814	7.596	7.973	8.465	7.292	7.501	8.394	7.435	7.347	6.924	7.693	9.414	7.927	7.884	7.962	7.479	7.407	7.633	6.516	7.345	6.125	7.371	6.345	8.657	8.749	7.235	5.472	6.365	8.376	8.131	7.644	7.269	8.201	6.748	6.983	8.21	7.656	6.998	7.411	5.633	7.201	7.554
CLDN19	0	0	0.206	0	0.029	0	0	0.039	0.18	0.95	0	0.044	0	0.02	0.14	0.042	0	0.038	0	0.043	0	0.119	0.673	0	0	0	0.06	0.036	0	0.056	0	0	0	0.183	0	0.101	0	0	0.064	0	0	0.449	0.032	0	0.06	0.104	0.02	0.061	0
P3H1	0.923	1.779	4.067	4.549	1.238	2.589	5.027	5.995	2.825	5.846	4.46	0.902	1.72	2.689	1.839	1.071	1.989	0.325	4.366	2.833	2.662	2.908	1.731	1.707	2.747	2.951	4.218	3.646	3.85	1.812	3.816	4.994	3.481	1.701	1.674	4.624	4.149	3.704	2.735	4.18	1.391	2.871	4.07	3.457	1.167	1.995	2.454	2.212	2.975
C1orf50	2.38	2.529	1.486	2.221	2.466	1.695	2.987	2.223	1.997	2.251	2.369	1.791	1.7	2.417	1.726	2.1	2.202	2.248	3.756	3.263	1.958	3.322	2.387	1.797	1.724	1.416	2.121	1.171	1.763	1.03	2.361	2.033	1.337	0.995	0.98	2.925	1.942	1.655	3.362	1.96	1.795	1.216	3.285	2.013	1.259	1.991	2.661	1.349	1.608
LOC100129924	0.58	0	0.174	0	0.106	0	0	0	0.245	0.06	0	0	0	0.513	0	0.129	0.695	0	0.12	0	0	0.087	0	0	0	0	0.057	0.084	0.174	0.066	0	0.146	0	0	0.294	0	0.318	0	0.156	0.223	0	0	0.782	0	0	0.125	0	0	0
SVBP	1.842	5.037	1.764	2.464	1.985	3.313	2.491	2.744	3.167	2.752	3.315	2.706	1.428	3.123	1.647	2.945	2.404	5.562	4.784	3.298	3.48	3.209	1.813	1.75	2.19	1.351	2.465	1.025	1.496	1.308	2.328	2.122	1.292	1.275	2.121	3.012	1.781	2.351	2.64	2.336	2.168	2.601	3.462	2.617	1.439	2.142	3.46	2.117	2.889
ERMAP	0.953	0.669	0.396	0.928	1.145	0.516	1.285	1.169	1.233	1.294	0.864	0.642	0.826	0.705	0.592	1.179	0.717	1.35	1.295	0.764	2.385	0.586	0.687	0.245	0.299	0.666	0.534	0.479	0.453	0.213	0.657	0.655	0.451	0.387	0.499	1.873	1.047	0.95	0.98	1.033	1.02	0.53	0.579	0.636	0.365	0.514	0.356	0.368	0.981
ZNF691	1.91	0.961	1.22	2.266	1.756	0.831	2.088	1.842	2.221	2.195	2	1.176	1.558	2.415	1.257	1.655	1.966	0.316	3.434	2.124	2.047	2.518	2.38	1.115	1.363	1.575	2.164	1.357	1.663	1.812	2.298	2.125	1.563	1.31	0.741	2.632	2.017	1.744	2.028	2.089	1.28	1.762	2.87	1.551	1.151	1.265	1.034	1.309	1.225
LOC339539	0.447	0.068	0.578	0.302	0.324	0.164	0	0.035	0.135	0.059	1.027	0.046	0	0.412	0	0.746	0.104	0.417	0.086	0.174	0	0.518	0.805	0.303	0.314	0.161	0.254	0.032	0.563	0.411	0	0.102	0	0.225	0.097	0.309	0.071	0.206	1.163	0	0	0.48	0.483	0.108	0.119	0.261	0.346	0.135	0.146
SLC2A1	4.157	3.816	4.639	2.076	2.287	3.606	4.99	4.736	5.261	4.364	6.694	3.335	5.672	3.868	3.967	5.522	5.295	4.451	3.812	2.049	3.834	2.083	2.477	2.86	4.166	2.656	3.826	4.054	4.47	2.923	2.936	4.479	3.252	1.734	3.039	4.298	4.685	6.012	3.348	2.876	5.193	5.073	2.254	4.76	3.422	4.042	3.848	2.695	4.489
SLC2A1-AS1	0.576	0	0.296	0	0.766	0.488	0.288	0.236	0.371	0.316	0.618	0	0.763	0.283	0.179	0.817	0.444	0.656	0.085	0	0.196	0.171	0.498	0	0	0.461	0.196	0.134	0.381	0.345	0.204	0.266	0.246	0.219	0.543	0.544	0.121	1.132	0.091	0.206	0.607	0.354	0	0.226	0	0.214	0.139	0	0.213
FAM183A	0.455	0.252	0	0	1.094	0	0	0	0	0	0	0.223	0	0.211	0	0.613	0	0.781	0	0	0	0	0	0	0	0	0	0	0.334	0.068	0	0	0	0	0	0.87	0.397	0	0.427	0.617	0	0	0.154	0	0	0	2.347	0	0
EBNA1BP2	4.028	7.259	4.181	5.455	4.506	4.711	5.248	4.785	3.833	4.262	5.423	4.119	4.427	5.35	4.313	4.996	4.692	7.29	6.309	5.602	5.094	4.668	4.081	4.635	5.056	3.523	3.857	5.468	4.53	3.216	5.352	6.291	5.153	3.847	4.372	6.106	5.296	4.853	6.087	5.617	4.667	4.229	5.344	4.998	4.71	5.052	5.024	4.785	4.456
CFAP57	0	0.093	0.117	0.192	0.281	0.082	0.291	0.051	0.185	0.194	0.074	0.164	0.235	0.187	0.098	0.253	0.189	0.064	0.14	0.102	0	0.083	0.319	0.043	0.163	0.084	0.191	0.239	0.118	0.125	0.053	0.109	0.052	0.239	0.113	0.142	0.307	0.137	0.368	0.202	0.068	0.076	0.538	0.069	0.13	0.061	0.202	0.104	0.063
TMEM125	1.653	0	0.235	0.179	3.356	0.305	0.067	0.097	0.143	0.164	0.089	3.117	3.07	1.623	2.969	3.05	2.279	0.266	0.088	0.114	0	0.255	0.678	0.069	0.086	0.054	0.438	0.045	0	0.255	0.264	0.107	0.258	0.178	0.092	0.138	0.333	0	0.147	0	2.405	0.459	0.18	0.273	1.749	2.378	0.098	0.14	0
C1orf210	2.175	0	0.31	0	2.732	0.369	0	0.081	0.27	0.095	0.08	3.271	1.802	1.396	1.957	2.716	2.301	1.582	0	0	0	0.133	0.439	0	0	0	0.367	0.075	0	0.272	0.237	0.138	0.153	0.236	0.084	0.121	0	0	0.108	0	1.368	0.48	0.121	0.245	1.564	2.468	0.106	0	0
TIE1	0.198	0.047	0.179	0.131	0.149	0.527	0.412	0.219	0.145	0.504	0.314	0.241	0.071	0.205	0.134	0.241	0.18	0.132	0.72	0.233	0.121	0.399	0.371	0.083	0.112	0.277	0.542	0.215	0.235	0.372	0.502	0.213	0.198	0.111	0.174	0.141	1.336	0.196	0.462	0.195	0.099	0.397	0.399	0.094	0.082	0.237	0.177	0.33	0.057
MPL	0.316	0.106	1.271	0	0.188	0.454	0.192	0.093	1.649	0.259	0.263	0.151	0.227	0.459	0.288	0.299	0.277	0.576	0.108	0.106	0.063	0.329	0.539	0.136	0.081	0.143	0.47	0.229	0.244	0.25	0.348	0.175	0.155	0.569	0.174	0.312	0.253	0.212	0.27	0.282	0.127	0.26	0.604	0.149	0.11	0.478	0.499	0.248	0.236
CDC20	5.383	3.598	4.647	5.246	4.526	5.348	7.107	5.828	2.57	5.928	6.923	4.612	5.709	6.724	5.889	5.399	5.297	2.113	7.429	5.137	5.243	4.994	3.167	4.192	5.831	3.92	6.025	5.437	5.462	4.471	5.999	6.616	5.101	2.71	5.011	6.404	6.98	6.05	4.352	6.621	5.475	5.135	6.812	5.741	5.053	5.682	5.762	5.768	6.09
ELOVL1	4.738	2.722	4.883	5.21	5.446	4.524	7.124	5.331	4.066	5.52	5.588	4.871	5.637	5.085	4.716	5.557	5.088	0.74	5.207	4.106	3.867	3.42	3.977	4.363	5.322	4.768	6.617	5.09	5.235	5.047	5.726	6.126	4.963	3.15	4.322	6.518	5.89	6.11	5.601	5.031	5.39	4.499	6.442	4.927	3.519	4.929	5.293	4.469	4.85
MED8	2.417	3.509	3.36	3.933	3.273	2.357	4.414	4.033	3.018	3.95	3.886	2.578	2.599	3.39	2.22	3.084	2.939	3.008	4.19	2.977	2.908	2.635	3.851	2.628	2.999	2.84	3.179	2.988	3.132	2.024	4.155	3.83	3.026	2.238	2.134	4.076	2.888	3.168	3.935	2.944	2.783	2.712	3.713	2.593	2.386	2.755	3.414	2.468	2.326
SZT2	1.235	0.278	1.222	1.435	1.299	1.178	1.625	2.308	1.124	2.505	2.364	0.84	1.641	1.276	1.947	1.308	0.87	0.154	1.91	1.043	1.118	1.644	0.864	1.21	0.987	1.542	1.679	2.095	2.061	1.052	2.105	1.807	1.512	0.537	0.806	2.805	2.19	1.952	1.941	1.969	1.531	1.059	1.391	1.55	1.083	1.331	0.96	1.502	1.717
HYI	0.868	2.629	1.579	1.836	2.274	3.509	3.223	2.979	1.27	2.386	2.426	1.471	0.54	1.918	1.899	2.178	0.286	0.554	5.097	2.359	0	3.367	0	0	2.544	2.199	3.081	2.13	2.161	0	3.697	0.894	2.037	0.771	0.551	4.258	3.823	3.453	5.729	1.955	0.357	2.209	1.68	2.121	0.393	1.953	2.949	2.677	1.351
PTPRF	4.458	3.282	3.593	3.508	4.359	3.781	3.632	3.93	3.581	3.001	4.033	4.345	4.607	4.395	4.147	4.329	3.96	1.999	3.881	0.568	0.753	0.613	0.797	0.573	4.133	1.62	3.528	5.101	2.467	2.739	1.742	3.981	4.368	1.795	3.632	5.756	6.345	5.089	5.109	5.44	4.723	2.367	4.206	4.668	2.945	3.66	2.973	4.657	4.601
KDM4A	2.223	0.916	1.583	1.777	1.389	1.183	2.062	2.259	1.945	2.224	2.74	1.385	2.582	2.441	2.266	1.746	1.757	0.901	2.254	2.12	1.762	1.768	1.276	1.131	1.852	1.761	2.081	2.189	2.071	1.432	2.09	2.314	1.884	0.624	1.126	2.994	2.081	2.246	2.157	2.867	1.465	1.16	2.661	2.528	1.826	2.099	0.875	1.576	1.674
KDM4A-AS1	0.681	0.123	0.758	0.445	0.486	0.589	1.03	0.676	0.256	0.989	1.033	0.272	0.217	0.418	0.594	0.508	0.37	0.166	1.284	0.562	0.485	0.734	0.852	0.454	0.511	0.486	1.199	0.63	0.808	0.1	1.335	0.885	0.67	0.467	0.398	1.58	1.035	0.851	0.889	0.955	0.492	0.576	1.471	0.74	0.187	0.267	0.957	0.318	0.442
ST3GAL3	1.145	1.075	2.573	3.2	1.042	1.9	2.822	2.45	3.087	2.752	2.151	0.472	0.43	1.238	1.098	0.66	0.484	0.28	3.754	3.425	1.591	2.102	1.765	1.17	1.327	1.795	3.049	1.784	1.985	1.14	2.392	1.294	1.631	1.155	0.833	3.06	2.422	3.232	3.077	2.263	1.154	1.748	2.315	1.123	0.634	1.182	2.075	1.431	1.66
LOC101929592	0	0	0	0	0	0	0	0	0	0	0	0	0	0	0	0	0	0	0	0	0	0	0	0	0	0	0.125	0.243	0	0	0	0	0	0	0.322	0	0	0	0	0	0	0	0	0	0	0	0	0	0
ARTN	1.227	1.153	1.481	1.674	2.871	0.476	0.584	0.702	0.427	1.15	0.761	0.577	1.071	2.175	0.729	0.148	0.18	0.684	0.465	0.159	0.133	0.376	0.81	0.161	0.125	0	0.817	0.189	0.128	0.143	0.104	0.108	0.252	0.131	0.153	0.987	0.427	3.141	0.696	1.947	4.071	2.256	0.164	0.273	0.385	1	0.337	1.413	1.672
IPO13	1.788	0.54	2.03	2.056	2.354	1.527	3.544	2.893	2.254	3.275	3.431	1.374	2.505	1.656	2.466	1.436	1.219	0.097	3.242	1.944	2.375	2.22	1.549	2.012	1.932	2.394	2.963	2.605	2.791	2.231	3.557	3.406	2.626	1.125	1.36	3.942	2.878	3.129	2.078	3.204	2.466	1.904	2.581	1.277	1.577	2.258	1.162	1.821	2.324
DPH2	2.585	2.217	2.317	3.427	2.606	1.827	4.247	3.175	2.49	2.912	3.822	2.796	3.554	3.554	3.502	3.297	2.545	2.004	4.893	4.221	3.91	3.437	3.367	3.672	3.182	2.407	4.102	4.163	3.557	2.74	3.728	4.069	4.346	2.536	2.179	4.431	3.939	2.906	2.811	4.354	2.687	2.789	4.516	2.52	2.928	2.926	3.124	2.743	2.783
ATP6V0B	4.83	2.972	4.703	6.374	5.996	4.852	7.25	5.71	5.776	5.745	6.479	5.439	4.805	5.816	4.745	5.409	5.604	0.586	7.123	7.413	5.173	5.534	6.778	6.043	5.174	4.936	6.136	5.427	5.585	5.596	7.179	6.608	5.02	3.587	3.771	6.914	5.358	5.259	5.885	5.896	5.026	5.372	5.787	4.177	3.919	5.435	5.898	4.72	4.494
B4GALT2	3.48	0.905	4.613	4.614	3.412	3.604	4.752	4.604	4.047	4.843	4.669	2.756	3.379	3.603	3.808	4.01	2.933	0.172	2.794	2.58	3.607	1.96	3.169	3.369	3.938	2.853	4.194	3.305	3.51	3.341	4.435	4.744	3.983	2.5	3.185	5.398	4.087	4.123	3.544	4.104	3.524	4.188	4.55	3.358	3.031	3.219	2.018	3.543	3.881
CCDC24	1.609	0.24	1.019	1.545	2.501	0.641	1.934	1.285	1.074	1.528	1.408	0.693	1.164	2.358	1.844	1.54	1.254	0.226	1.055	0.142	0.456	0.338	0.701	0.546	1.069	0.942	1.037	1.65	1.275	0.484	1.814	1.829	0.933	0.376	1.328	2.948	1.718	1.321	1.568	1.909	2.108	1.312	2.799	0.552	1.02	1.008	0.366	1.35	1.233
SLC6A9	1.443	0.471	3.278	3.923	1.386	0.278	2.883	1.978	3.996	1.918	2.148	0.954	0.466	1.258	2.159	0.319	1.429	0.377	0.746	0.33	1.765	0.708	3.54	1.202	0.264	0.344	2.269	0.103	0.09	0.123	0.07	0.07	1.448	0.691	0.689	3.356	1.325	1.051	1.75	1.756	1.502	0.787	1.207	0.437	1.843	1.547	0.35	0.646	0.676
KLF17	0	0.141	0.369	0.319	0	0	0.241	0.092	0.171	0.277	0.091	0.035	0	0.017	0	0	0	0.057	0.03	0	0	0.053	0.458	0	0.103	0	0.074	0.038	0	0.055	0.084	0.066	0	0.228	0	0.706	0	0	0.215	0	0	0.264	0.036	0	0	0.03	0.03	0	0
DMAP1	2.888	1.607	2.146	3.217	2.992	2.48	3.884	3.323	3.176	3.27	3.727	2.286	2.54	3.206	2.932	2.853	2.541	0.889	5.008	2.088	2.255	3.578	2.512	2.514	2.069	2.27	4.116	2.695	2.764	2.198	3.616	3.228	2.827	1.488	1.769	4.035	3.369	3.014	2.64	3.343	3.067	2.721	4.118	2.351	2.654	2.877	2.083	3.224	2.214
ERI3	4.715	1.202	4.304	4.951	4.792	4.084	6.456	5.735	4.724	5.683	5.907	4.086	4.548	5.499	4.34	4.775	4.798	0.406	6.496	5.057	4.049	5	4.55	4.218	4.795	3.948	5.888	4.45	5.149	4.325	5.721	5.889	4.875	3.313	4.018	5.927	5.172	5.414	4.801	5.617	4.921	4.18	6.24	3.744	4.452	5.022	5.481	4.446	4.391
ERI3-IT1	0	0	0.694	0	0.341	0	0.576	0.748	0.417	1.078	0.986	0.306	0.744	0.576	0.887	0.579	0.409	0	0.684	0.39	0	0.361	0.911	0.557	0	0.565	1.118	0.595	0.847	0.224	0.58	0.496	0.387	0	0.32	0.835	0.928	1.042	0.633	0.577	0.689	0.809	0.949	0.407	0	0.904	0	0.491	0.619
RNF220	2.537	1.137	2.869	3.341	2.532	2.438	3.822	3.559	3.113	3.659	3.897	3.084	3.235	3.316	3.604	3.282	3.032	0.39	4.569	3.412	2.635	3.779	3.221	2.929	3.092	2.724	3.897	3.265	3.518	3.157	3.579	3.372	3.34	1.795	2.117	3.75	3.503	3.163	3.008	3.751	3.06	2.544	3.548	2.716	2.367	2.491	1.767	2.873	2.614
TMEM53	0.414	0.333	0.745	1.986	0.756	0.752	1.92	1.122	2.221	0.758	1.33	1.7	1.006	1.219	0.79	1.697	1.313	0.482	1.283	0.962	0.37	0.856	1.904	1.292	0.56	1.229	1.464	1.781	1.409	1.913	1.851	1.26	1.234	1.257	0.875	1.55	1.352	1.353	0.97	1.102	0.711	1.253	2.008	0.815	0.619	0.876	0.97	0.806	0.794
C1orf228	0	0.098	0.152	0.351	0.167	0	0.347	0.181	0.312	0.293	0.139	0.195	0.124	0.218	0.266	0.102	0.141	0	5.638	4.011	0	5.2	1.08	0.24	0	0	0.607	0.065	0	0.504	0	0	0	0.31	0.201	0.228	0.154	0.225	0.194	0.173	0.119	0.459	0.65	0	0	0.246	0.592	0	0
KIF2C	3.232	3.448	2.841	3.742	2.698	3.552	4.237	3.462	1.497	4.191	5.049	2.681	3.03	4.617	3.223	3.492	3.954	2.332	5.544	3.083	4.121	3.485	2.833	2.337	2.669	2.446	3.924	2.895	3.117	2.728	4.184	3.924	3.436	1.796	2.588	4.314	4.116	3.976	3.134	4.504	3.524	2.703	4.381	3.508	2.383	3.282	2.873	3.495	3.553
RPS8	9.275	9.909	8.31	8.187	9.375	9.022	9.635	9.106	8.936	9.167	9.491	9.103	8.617	10.244	8.463	9.121	10.033	10.023	11.312	11.184	10.159	10.086	10.102	9.496	9.338	7.821	9.417	7.879	8.194	8.281	9.558	9.548	8.257	7.122	8.67	9.662	8.604	8.86	10.212	8.472	8.574	8.89	10.049	9.95	8.028	8.401	9.772	8.562	8.547
BEST4	0	0.054	0.115	0	0.039	0.144	0.143	0.182	0.287	0.063	0.105	0.108	0	0.226	0.093	0.18	0.123	0.07	0.152	0.044	0	0.24	0.376	0	0	0	0.149	0.097	0.058	0.097	0	0.066	0	0.148	0.061	0.08	0	0.092	0.121	0	0	0.392	0.073	0.079	0	0.069	0.068	0.103	0
PLK3	0.477	0.331	1.156	0.989	0.344	0.829	2.068	1.999	1.498	1.383	1.922	0.868	1.65	3.236	1.375	1.744	1.235	0.096	2.539	0.482	1.385	1.692	1.988	1.912	1.557	2.961	1.113	1.796	2.381	0.716	3.362	2.809	1.109	0.339	0.647	2.176	2.479	1.451	2.583	1.484	1.259	1.284	1.588	1.358	0.466	1.861	0.623	1.302	1.071
TCTEX1D4	0	0.067	0.396	0	0.153	0.103	0.321	0.639	0.321	0.321	0.587	0.078	0.418	0.432	0.402	0.611	0.219	0.235	0.252	0.271	0	0.514	0.749	0.848	0	0.87	0.198	0.547	0.334	0.149	0.637	0.258	0.117	0.219	0.109	0.422	0.544	0.338	1.186	0.298	0.208	0.704	0.086	0.229	0	0.466	0.056	0.394	0
BTBD19	0	0	0.938	0	0	0.107	0.488	1.393	0.588	0.786	1.216	0.132	0.133	0.266	0.176	0.738	0.103	0	0.069	0.127	0	0.327	0.86	0.975	1.217	0.89	0.341	1.418	2.137	0.199	2.143	1.762	0	0	0.403	0.24	0.882	0.443	1.384	0	0	0.32	0.098	0.385	0	0.451	0.168	0.216	0.262
PTCH2	0.079	0.055	0.237	0.097	0.127	0.084	0.083	0.205	0.336	0.308	0.375	0.045	0.074	0.27	0.342	0.091	0.075	0.103	0.129	0.156	0.123	0.213	0.685	0.243	0.059	0.065	0.317	0.105	0.222	0.104	0.261	0.43	0.04	0.121	0.152	0.207	0.178	0.204	0.352	0.199	0.1	0.24	0.66	0.268	0.157	0.135	0.055	0.191	0.104
EIF2B3	2.095	3.194	2.054	2.372	2.439	2.06	4.171	2.77	1.935	2.988	3.375	1.933	2.712	2.47	2.003	2.153	1.571	2.062	4.476	3.669	3.998	3.133	2.546	2.572	2.168	1.997	2.827	2.042	2.538	1.587	3.637	4.167	2.149	1.168	1.675	3.18	3.116	2.645	2.823	3.031	2.247	1.733	3.669	1.753	1.647	2.679	3.524	2.294	1.967
HECTD3	1.984	0.905	2.414	2.322	2.484	1.431	3.571	2.616	1.928	3.458	3.237	2.321	3.242	2.346	2.919	1.779	2.096	0.176	2.481	2.056	2.915	2.224	1.622	1.784	2.492	2.428	3.349	2.944	3.004	2.922	3.312	3.314	3.043	1.238	1.784	3.506	3.262	2.859	2.577	2.468	1.828	1.702	2.776	2.103	1.67	2.479	1.883	2.457	2.681
UROD	3.267	4.585	3.444	4.059	3.764	3.471	5.495	4.394	3.542	4.768	5.074	3.132	3.761	4.32	3.911	3.233	4.003	4.032	5.298	4.18	6.207	3.788	2.941	3.19	4.21	3.763	5.371	4.148	4.999	3.63	4.966	5.399	4.605	2.883	2.804	4.236	4.795	4.896	4.653	3.835	3.246	3.849	4.583	3.402	3.069	3.616	4.684	4.068	3.03
ZSWIM5	1.011	0.07	0.153	0.064	0.467	0.391	0.165	0.155	0.57	0.142	0.577	0.695	0.545	0.249	1.011	0.101	0.213	0.884	0.064	0.06	0.071	0.505	0.474	0	0.098	0.018	0.129	0.021	0.139	0.685	0.03	0.101	0.037	0.228	0.263	1.575	0.093	0	0.247	0.795	0.439	0.637	1.357	0.187	0.065	0.066	1.424	0.088	0.103
LINC01144	0.256	0.114	0.262	0	0.46	0.227	0.162	0.098	0.354	0.233	0.12	0.092	0.305	0.241	0.296	0.281	0.366	0	0.364	0.129	0	0.509	0.519	0.096	0.104	0.106	0.454	0.328	0.234	0.109	0.478	0.228	0.257	0.382	0.264	0.262	0.117	0	0.185	0.333	0.218	0.632	0.313	0.136	0	0.186	0.057	0.164	0.274
HPDL	2.33	0.118	0.283	2.056	0.219	0.283	0.059	0.34	0.251	0.252	0.227	1.994	3.914	0.166	0.185	2.504	0.56	3.486	2.832	3.884	0	1.754	2.218	2.19	0.142	0.798	1.104	1.297	0.255	0.435	0.902	0.368	0.132	0.416	0.749	2.05	0.215	0.256	0.295	2.322	0.267	3.224	0.074	1.073	0.263	0.445	1.565	1.649	0.238
MUTYH	1.678	1.181	1.156	1.424	1.606	1.249	1.842	1.553	1.563	2.562	1.84	1.82	2.11	2.861	2.087	2.052	3.28	1.262	4.571	1.708	1.983	3.375	2.04	2.142	1.59	1.607	2.735	2.075	2.257	1.318	3.141	2.559	2.223	0.678	1.01	2.583	3.04	1.909	1.361	3.05	2.157	2.071	2.336	2.266	1.32	1.513	2.724	1.136	1.611
TOE1	1.958	1.356	1.537	2.442	1.943	1.655	3.065	2.49	1.452	2.35	3.084	1.986	2.713	3.049	2.499	2.305	2.492	1.265	4.388	3.245	2.727	3.32	2.108	1.967	2.34	1.603	2.939	2.513	2.651	1.757	3.113	2.953	2.941	1.564	1.59	2.901	2.159	1.421	2.712	3.124	1.866	1.786	2.775	2.101	1.292	1.866	2.39	2.198	1.609
TESK2	1.353	0.608	0.277	0.475	1.536	0.209	0.476	0.437	0.35	0.43	0.73	0.57	0.734	1.352	0.907	0.682	0.872	0.632	1.477	0.424	0.407	1.255	1.2	0.357	0.117	1.789	1.854	0.956	3.188	2.885	3.375	2.09	1.116	0.944	0.132	0.661	0.472	0.151	0.6	0.715	0.489	0.232	1.085	0.23	0.742	0.519	0.699	0.456	0.113
CCDC163P	0.56	0.348	0.579	0.581	0.788	0.852	0.722	0.565	0.71	0.46	1.407	0.754	1.149	0.911	1.357	0.427	0.895	0.972	2.32	0.696	0.991	1.593	1.518	0.667	0.242	0.797	0.413	0.564	0.236	0.159	0.522	0.579	0.266	0.525	0.437	1.487	1.267	0.632	0.473	0.869	0.684	0.593	1.528	0.562	0.497	0.595	0.401	0.595	0.25
MMACHC	1.48	0.524	0.843	1.357	1.401	1.59	1.672	1.53	0.505	1.354	1.352	1.453	2.035	1.672	1.99	1.088	1.69	0.473	1.836	1.742	1.915	1.448	1.197	2.117	1.001	1.848	1.033	2.129	0.962	1.005	2.03	2.478	1.212	1.156	0.792	2.084	1.408	1.488	0.486	1.765	1.333	0.49	2.743	1.813	1.208	1.552	1.284	1.475	1.089
PRDX1	7.294	7.191	6.12	6.858	7.792	6.517	8.827	6.963	7.232	7.069	9.208	7.44	7.673	9.265	6.756	7.847	7.866	6.941	9.239	7.92	7.168	7.891	6.946	6.91	7.135	6.314	6.931	6.744	7.328	5.963	5.273	6.723	0.25	1.652	8.14	8.144	7.747	7.278	8.704	8.005	7.803	8.483	8.747	7.683	7.136	7.144	7.254	6.887	7.719
AKR1A1	3.38	1.827	3.498	4.458	4.59	2.813	5.681	4.699	4.267	4.485	5.166	4.41	4.574	5.244	4.807	4.465	5.11	2.408	6.36	4.293	3.657	4.791	4.774	4.505	4.003	3.732	4.74	4.119	6.031	3.135	4.918	4.267	3.614	2.528	3.034	4.401	4.071	3.684	3.838	3.238	4.281	4.026	5.145	3.577	3.967	3.371	4.54	3.15	3.76
NASP	3.38	4.368	2.279	3.445	3.285	3.392	4.427	4.053	2.901	4.112	4.875	3.574	3.513	4.762	3.829	4.467	4.529	4.381	6.68	4.906	4.643	5.482	3.915	3.714	3.534	2.886	3.484	3.248	3.005	2.796	4.368	4.262	3.692	2.359	3.315	3.872	3.976	3.346	3.586	4.275	2.487	3.359	5.287	4.507	3.866	3.548	4.527	3.253	3.483
CCDC17	0	0.377	0.219	0	0.373	0.058	0.296	0.122	0.14	0.33	0.361	0	0.284	0.316	0.46	0.352	0.167	0.307	0.703	0.295	0.184	0.385	0.597	0.063	0.163	0.159	0.455	0.154	0.191	0.462	0.357	0.347	0.195	0.155	0.085	0.336	0.323	0.429	0.425	0.305	0.226	0.231	0.611	0.241	0	0.171	0.686	0.232	0.321
GPBP1L1	3.202	3.001	2.466	3.353	2.509	1.45	3.249	3.061	3.027	2.907	3.57	2.781	3.481	4.051	3.327	3.278	3.378	2.636	4.376	2.83	3.115	2.966	2.648	2.043	3.106	2.475	2.92	3.103	3.007	2.596	3.422	3.493	2.654	1.647	1.751	3.416	3.314	3.069	3.039	3.525	2.733	1.749	4.166	2.817	2.521	2.802	2.366	2.666	2.411
RPS15AP10	2.053	2.389	1.05	0.573	1.292	1.188	1.287	0.783	1.067	1.227	1.064	1.475	1.178	2.132	1.176	2.19	2.237	3.474	2.059	4.004	0.681	3.534	1.705	2.123	0.917	0.784	1.211	0.679	0.96	0.532	1.373	1.309	0.601	1.351	2.004	0.735	0.825	1.005	3.206	0.4	1.109	1.588	2.001	0.852	0.572	1.061	2.767	1.278	0.649
TMEM69	2.72	4.276	2.427	3.738	3.722	2.548	3.086	2.809	2.591	3.07	3.405	2.405	3.438	4.278	2.925	3.683	3.689	4.236	4.91	4.295	4.157	3.297	3.993	3.085	3.295	2.959	3.309	2.967	3.266	2.562	4.213	4.121	3.135	2.765	2.039	3.108	2.753	3.358	3.796	3.327	2.945	2.58	4.825	3.224	2.95	2.75	2.17	2.81	2.651
IPP	0.757	0.721	0.717	0.875	0.932	0.644	0.977	1.196	0.725	1.51	1.568	0.773	1.35	1.474	1.274	0.658	0.751	0.684	1.075	0.785	0.874	0.912	0.788	0.417	0.728	1.389	1.031	0.706	0.981	0.378	1.465	1.142	0.532	0.406	0.694	1.777	1.12	1.132	1.077	1.472	1.056	0.555	1.309	1.216	0.671	0.879	0.553	0.33	1.058
MAST2	2.409	0.986	2.571	3.231	2.393	2.067	3.508	3.412	2.318	3.801	3.587	1.978	2.948	3.136	3.341	2.451	2.284	0.318	2.364	0.905	2.293	2.149	1.175	1.601	1.795	2.474	3.656	3.012	2.769	2.17	3.035	2.999	2.887	1.079	1.614	3.28	3.641	3.424	2.3	3.591	2.362	1.814	3.84	2.364	2.041	2.707	1.248	2.278	3.47
PIK3R3	2.74	0.409	0.871	2.662	1.851	0.559	1.726	1.503	1.18	1.527	2.444	0.605	1.232	0.287	1.263	1.204	0.846	0.876	3.43	0.765	0.687	2.723	1.598	1.894	0.506	3.338	1.419	2.926	3.858	0.662	3.085	1.64	0.652	0.437	0.16	1.829	0.717	0.728	0.843	2.06	2.14	0.808	2.142	1.994	1.911	2.022	0.508	0.547	0.719
LOC101929626	0	0.357	0	0	1.113	0	0	0.284	0	0	0.934	0	0	0	0	0.478	0	0.755	0.669	0	0	0.534	1.138	0.703	0	0	0	0	0	0	0.454	0	0	0	0	0.556	0	0	0	0	0	0.33	0	0.724	0	0	0	0	0
TSPAN1	0.499	0.078	0.239	0.605	2.245	0.362	0.43	0.12	0.383	0.251	0.885	2.019	2.632	1.713	2.338	5.867	2.072	0.287	0.382	1.158	0	0.694	0.473	0.49	0.226	0.544	0.653	0.962	0.965	0.237	0.998	0.436	0.23	0.275	0.193	0.854	0.671	0.486	0.879	0.496	5.619	1.388	0.249	0.495	1.721	2.958	2.582	0.429	4.642
POMGNT1	1.907	1.485	2.769	3.297	2.845	2.724	3.816	3.963	3.587	3.86	4.302	2.461	3.108	3.288	3.175	2.97	2.731	0.85	3.993	1.645	2.866	2.64	1.502	2.478	3.117	3.793	3.438	4.139	4.605	2.67	5.139	4.749	4.388	2.538	2.103	4.426	4.05	3.756	3.411	4.041	3.484	2.905	3.806	2.404	2.403	3.166	3.443	2.988	3.168
LURAP1	0	0	0.456	0.646	0.585	0.634	0.1	0.333	0.545	0.328	0.254	0	0	0.213	0	0	0	0	0.132	0	0.111	0.207	0.444	0	0	1.951	0.81	0.644	1.453	0.741	2.408	1.462	1.306	0.826	0	0	0.326	0.313	0.062	0	0	0.298	0	0	0	0.234	0.052	0.541	0.8
RAD54L	2.194	0.625	1.273	2.259	1.444	2.187	2.648	2.196	0.816	2.707	3.013	1.442	2.486	2.383	2.653	2.717	2.616	0.553	4.878	2.246	2.766	3.532	1.626	2.032	2.031	1.781	2.813	2.479	2.331	1.678	2.957	2.512	2.698	1.204	1.402	2.618	2.884	2.087	1.898	3.044	1.809	1.771	2.954	2.105	1.487	1.917	1.897	2.614	2.269
LRRC41	2.336	0.636	3.263	4.108	3.24	2.9	4.255	4.305	3.685	4.222	4.554	2.128	4.395	3.051	3.921	2.404	2.341	0.183	4.419	2.29	3.499	3.347	2.913	2.591	2.683	3.404	3.402	3.39	3.926	2.159	4.593	4.577	3.661	2.192	2.323	4.064	3.55	3.724	3.551	3.57	3.348	3.737	3.506	3.607	2.152	2.935	1.935	3.14	1.907
UQCRH	6.657	8.31	5.216	6.074	7.209	6.585	7.533	6.482	5.662	6.558	7.263	7.016	6.688	8.356	5.823	6.924	7.91	9.876	8.973	10.12	8.199	7.934	7.365	7.678	7.324	5.601	6.465	5.822	6.795	5.807	8.072	7.795	6.995	5.995	6.536	7.387	6.147	6.36	8.212	6.66	6.458	6.296	8.063	7.399	6.314	1.337	8.001	6.274	0.541
NSUN4	1.913	0.853	1.527	2.368	1.839	1.164	2.398	1.591	1.591	1.785	2.029	1.909	1.97	2.475	1.557	1.552	1.875	2.068	2.908	2.645	2.189	2.22	2.292	1.892	1.633	1.692	2.624	1.82	1.763	1.454	2.749	2.156	1.942	1.262	1.162	2.262	1.843	1.315	2.178	1.943	1.412	1.161	2.94	1.959	1.228	1.569	1.689	1.872	1.812
FAAH	2.46	0	0.123	0.487	2.386	0.166	1.526	0.339	0.369	0.425	1.076	2.681	2.613	2.517	2.67	2.458	1.79	0.163	0.789	0.562	0.205	0.766	0.667	0.478	0	0.089	0.248	0.172	0.128	0.242	0.271	0.361	0	0.099	0.218	1.959	0.589	0.145	0.278	1.183	0.13	0.669	0.435	1.372	0.792	1.566	1.735	0.433	1.442
FAAHP1	0	0	0	0	0.241	0	0.167	0.07	0.293	0.113	0.114	0	0.157	0.197	0	0	0	0	0	0	0.17	0.122	0.864	0	0	0.16	0.084	0.123	0	0.175	0.409	0.179	0	0.293	0	0.614	0.113	0	0.242	0.252	0	0.353	0.317	0	0	0.116	0	0	0
LINC01398	0	0	0.296	0	0	0	0	0	0.171	0	0.074	0	0	0.074	0	0	0	0.166	0	0	0	0	0.355	0	0	0.096	0.086	0.077	0	0.265	0	0	0	0	0	0.126	0	0	0	0	0	0.238	0	0	0	0	0	0	0
DMBX1	0.469	0.043	0.156	0	0.865	0.108	0.102	0.441	0.225	0.095	1.111	0.539	0	0.805	0.647	1.442	0.151	0.069	0.036	0.058	0.907	0.116	0.513	0	0	0.032	0.083	0.027	0.26	0.455	0.387	0.071	0.053	0.205	0.624	0.607	0.048	0.291	0.094	0.651	0.92	0.475	0.864	0.49	0.293	1.077	0.03	0.48	0.805
MKNK1-AS1	0	0	0.206	0	0.05	0.105	0	0.076	0.123	0.11	0.131	0.052	0.17	0.088	0.144	0.108	0.053	0	0.031	0.079	0	0.076	0.456	0	0	0.071	0.073	0.065	0.075	0.033	0	0.051	0.131	0.247	0	0.214	0.076	0.109	0.066	0	0.106	0.192	0.019	0.122	0	0.1	0	0.061	0.093
KNCN	0	0	0.053	0	0	0	0	0	0.179	0	0.032	0	0	0	0	0.037	0	0	0	0	0	0.074	0.517	0	0	0	0.055	0.052	0	0.062	0	0	0	0.239	0	0	0	0	0.04	0	0	0	0.024	0	0	0.035	0.022	0	0
MKNK1	2.369	2.604	1.068	1.551	2.723	0.988	2.295	2.424	2.035	2.483	3.227	1.654	2.084	2.931	2.167	2.404	2.108	2.564	3.393	3.162	2.175	2.074	2.078	1.441	1.151	2.151	3.106	2.214	2.161	2.14	2.546	2.099	2.071	1.081	1.356	2.929	2.221	1.946	2.489	2.157	2.621	1.786	3.675	2.059	0.868	2.168	2.779	2.185	2.088
MOB3C	0.55	0.336	0.777	1.15	1.105	0.642	1.952	2.306	1.316	1.912	2.017	0.898	1.476	1.299	1.207	2.297	0.853	0.126	0.698	0.573	0.992	0.584	1.444	0.835	0.783	1.337	1.765	1.304	0.979	0.963	1.251	1.191	1.501	0.655	0.352	1.497	1.047	1.203	1.696	1.104	2.23	0.682	1.467	0.274	0.507	0.779	0.557	1.228	1.291
ATPAF1	3.726	4.082	2.561	2.583	4.045	2.254	4.181	2.985	3.687	3.642	3.952	2.944	2.721	4.489	3.695	3.08	3.188	4.831	4.777	3.703	1.83	3.751	3.359	2.562	1.91	2.777	3.432	2.926	3.131	3.279	3.897	3.774	3.151	2.317	2.119	3.576	3.148	3.178	4.02	3.429	2.844	3.02	4.096	3.185	2.47	2.528	3.943	1.989	2.985
TEX38	0	0	0.369	0	0.249	0.25	0.465	0.248	0	0.452	0.351	0	0	0.432	0.435	0	0	0	0	0	0	0.203	0	0	0	0.385	0.28	0.265	0.167	0.055	0.283	0.327	0.436	0.363	0.283	0.33	0.254	0.235	0.174	0	0	0.554	0.8	0	0	0.496	0.119	0.263	0.375
EFCAB14-AS1	0.639	0.203	0.784	0.869	0.227	0	0.273	0.611	0.811	0.656	0.631	0.65	1.102	0.697	1.546	0.699	0.292	0	0	0	0	0.411	0	0	0.45	0.525	0.586	0.951	1.536	0.956	0.646	0.566	1.075	0.608	0.778	0.465	0.834	0.973	0.581	0.523	0.407	1.421	0.212	0	0	0.896	0	0.774	0
EFCAB14	2.481	3.06	2.268	2.587	3.444	1.965	3.242	3.236	2.972	3.507	3.207	2.56	2.871	3.688	3.024	3.232	2.97	2.656	3.434	2.644	2.155	2.963	2.204	2.012	2.645	3.027	2.771	2.644	3.146	1.751	3.299	2.852	2.364	1.747	1.865	3.704	2.781	3.275	3.492	3.188	3.088	1.73	2.667	2.871	2.064	2.99	2.179	2.407	2.978
CYP4B1	0.344	0	0.096	0	0.072	0	0	0.036	0.138	0	0	0	0	0.022	0	0.055	0	0	0	0	0	0.168	0.261	0	0	0	0.072	0	0	0.054	0	0	0	0.112	0	0	0	0	0.033	0	0.74	0.358	0.019	0.131	0.745	0.179	0.023	0	0
CYP4Z2P	0	0	0	0	1.303	0	0	0	0	0	0	0	0	0.035	0	0	0	0.072	0.068	0	0	0.049	0.196	0	0	0	0.049	0.042	0	0.06	0	0	0	0	0	0	0	0	0	0	0	0	0.063	0	0	0	0.028	0	0
CYP4A11	0	0	0.12	0	0	0	0	0	0.112	0	0	0	0	0	0	0	0	0	0	0	0	0.036	0.472	0	0	0	0.065	0	0	0.054	0	0	0	0.179	0	0	0	0	0.03	0	0	0.234	0.025	0	0	0	0.03	0	0
CYP4X1	0	0	0.077	0	1.304	0	0	0	0	0.03	0	0	0	0.028	0	0	0	0.049	0	0.051	0	0.101	0.289	0	0	0	0.038	0.039	0	0.066	0	0	0	0.15	0	0.084	0	0	0.044	0	0	0.479	0.021	0.079	0.364	0.551	0.03	0	0
CYP4Z1	0	0	0	0	0.331	0	0	0	0	0	0	0	0	0	0	0.056	0	0	0	0.048	0	0.073	0.224	0	0	0	0.048	0	0	0.041	0	0	0	0	0	0	0	0	0	0	0	0	0.029	0	0	0	0.042	0	0
CYP4A22	0	0	0	0	0.046	0	0	0	0.084	0	0.035	0	0.083	0.03	0	0.046	0	0.102	0	0.048	0	0.092	0.394	0	0	0	0.087	0	0	0.043	0	0	0	0.138	0	0	0	0	0.056	0	0.144	0	0.045	0	0	0	0.044	0	0
LINC00853	0	0	0.339	0	1.316	0.229	0	0	0.473	0.232	0	0.259	0.375	0.863	0.279	0.359	0.402	0.47	0.226	0	0	0.389	0.662	0	0.282	0.25	0.583	0	0	0	0.665	0	0.251	0.894	0.445	2.454	0	0	0.176	0	0.772	0.49	1.449	0.381	0	0.177	0.74	0	0.364
PDZK1IP1	0	0	0	0	0.219	0	0.346	0	0	0	0	0.579	2.959	0	1.181	3.421	0	0	0.545	0	0.258	0.071	0	0	0	0	0.409	0	0.395	0.063	0	0	0	0	1.7	4.182	0	0.853	2.834	0	0	0.655	0	4.464	0	2.119	2.877	0.272	3.366
TAL1	0.108	0.036	0.209	0.093	0.057	0.13	0.151	0.08	0.184	0.087	0.079	0.121	0.147	0.195	0.065	0.106	0.094	0.106	3.534	0.1	2.86	2.612	0.466	0.097	0.09	0.029	0.111	0.04	0.072	0.132	0.05	0.093	0	0.213	0.107	0.047	0.059	0.049	0.167	0.091	0.041	0.212	0.387	0.109	0.127	0.098	0.614	0.092	0.071
STIL	2.04	3.001	1.351	1.907	1.745	1.675	2.494	2.151	0.733	2.779	3.213	1.48	2.523	3.244	2.703	2.379	2.503	2.032	2.305	2.085	2.312	2.442	1.152	1.334	1.944	1.514	2.265	1.783	2.21	1.107	2.56	2.238	2.003	0.901	1.531	2.794	2.59	2.337	2.172	3.33	2.149	1.191	2.572	2.287	1.673	2.084	1.12	2.613	2.314
CMPK1	2.513	4.138	3.223	3.112	2.542	2.9	3.679	3.704	3.783	3.936	4.42	3.469	4.277	4.352	2.545	3.433	3.658	3.652	4.931	3.793	3.457	3.345	3.413	2.454	3.103	2.741	2.802	2.582	2.826	2.049	4.104	3.901	2.788	2.349	2.177	3.722	3.063	3.343	4.394	3.08	2.723	2.837	4.146	2.671	2.133	2.959	2.707	2.611	3.088
LINC01389	1.334	0.399	0.289	0.33	1.088	0.644	0.408	0.465	0	0.918	0.482	0	0.416	0.388	0.316	0.292	0	0	1.643	0	0	0.409	0	0.214	0	0	0.378	0	0	0.135	0.508	0.139	0	0	0	1.45	0	0.61	0.567	0	0.403	0.1	0	0	0	0.104	0.602	0.183	0
FOXE3	0	0.129	0.188	0	0.1	0.181	0.152	0.242	0.246	0.161	0.235	0.107	0.092	0.236	0.158	0.14	0.097	0.282	0.134	0.251	0	0.514	0.655	0.054	0	0.068	0.364	0.079	0.06	0.235	0.088	0.188	0.111	0.233	0.158	0.183	0.058	0	0.294	0.316	0.103	1.173	0.264	0	0.109	0.238	0.239	0.087	0.13
FOXD2-AS1	0.935	0.348	0.898	1.128	0.665	0.468	1.032	1.337	1.574	1.71	1.474	0.378	1.082	1.089	0.866	0.761	0.339	0.126	2.286	0.957	1.891	0.912	0.938	0.409	0.733	1.09	1.805	2.497	1.369	0.746	1.381	2.552	1.541	1.132	0.773	1.677	1.385	1.186	0.828	1.894	0.6	1.026	2.1	0.93	0.235	0.328	0.397	1.024	1.428
FOXD2	0.322	0.115	0.323	0.212	0.896	0.384	0.41	0.588	0.435	0.968	0.381	0.226	0.22	0.537	0.372	0.383	0.255	0.305	0.583	0.217	0.535	0.529	0.586	0.133	0.391	0.379	1.046	0.993	0.464	0.465	0.791	1.06	0.845	0.427	0.308	0.924	0.327	0.342	0.365	0.868	0.174	0.973	0.477	0.303	0.136	0.21	0.476	0.695	0.684
TRABD2B	0.073	0.03	0.139	0.068	0.036	0.052	0.03	0.037	0.168	2.503	0.039	0.046	0.02	0.172	0.135	0.029	0.021	0.028	0.016	0.044	0	0.145	0.605	0.046	0	0.108	0.315	0.529	0.069	0.259	0.339	0.529	0	0.181	0.205	1.07	0.014	0	0.521	0.054	0.026	1.111	0.092	0.616	0.036	0.048	0.081	0	0.026
SKINTL	0	0	0	0	0	0	0	0	0.111	0.092	0	0	0	0.074	0	0	0	0	0	0	0	0.073	0.161	0	0	0	0.027	0	0	0.074	0	0	0	0	0	0	0	0	0	0	0	0.059	0	0	0	0	0	0	0
SLC5A9	0	0	0.088	0	0	0	0	0	0.147	0.3	0.045	0	0	0.073	0	0.045	0	0	0	0.101	0	0.102	0.254	0	0	0.075	0.081	0.881	0.1	0.092	0.35	0.216	0.125	0.165	0.168	0.261	0	0	0.017	0	0	0.216	0.025	0.045	0	0	0.034	0	0
SPATA6	0.179	0	0.144	0.39	0.371	0.048	0.556	0.187	1.582	1.348	0.716	0.084	0.214	0.786	0.274	0.057	0.169	0.711	0	0.092	0	0.135	0.222	0.114	0.124	0.739	0.475	0.76	0.533	0.671	1.004	1.225	1.073	0.637	0.084	0.662	0.238	0.165	0.051	0.593	0.198	0.394	1.14	0.402	0.276	0	0.85	0.243	0.783
AGBL4	0	0	0.107	0	0.044	0	0.033	0.025	0.103	0.158	0.035	0.117	0	0.054	0	0.025	0	0.161	0.041	0.062	0	0.052	0.251	0	0	0	0.122	0.069	0.047	0.139	0	0	0	0.204	0.042	0.047	0	0	0.054	0	0	0.226	0.085	0	0	0.027	0.076	0	0
BEND5	0	0	0.564	0	0.081	0	0.058	0.526	1.326	1.593	0.758	0.06	0	0.054	0	0.077	0	0.171	2.592	0.161	0	1.84	0.227	0.089	0	0	0.236	0.095	0.857	0.13	0.641	0.254	0	0	0	0	0.059	0	0.05	0	0	0.539	0.037	0	0.149	0.063	0.047	0	0
LOC101929721	0	0	0	0	0	0	0	0	0	0	0	0	0	0	0	0	0	0	0	0	0	0	0	0	0	0	0	0	0	0	0	0	0	0	0	0	0	0	0	0	0	0	0	0	0	0	0	0	0
AGBL4-IT1	0	0	0	0	0	0	0	0	0	0	0	0	0	0	0	0.202	0	0	0	0	0	0	0	0	0	0	0.218	0	0	0.15	0	0	0	0	0	0	0	0	0	0	0	0	0.112	0	0	0	0	0	0
ELAVL4	0	0	0.079	0	0.038	0	0.032	0	0.068	0	0	0.035	0	0.032	0	0	0	0	0	0	0	0.146	0.32	0	0	0	0.121	0	0	0.058	0	0	0	0.114	0	0	0	0	0.03	0.15	0	0.218	0.09	0	0	0	0.089	0	0
DMRTA2	0	0.091	0.223	0.599	0.081	1.884	0.54	2.544	0.173	0.185	0.034	0.471	0.908	0.115	1.09	0.158	0.091	0.295	0.05	0.252	0	0.566	0.498	0.091	0.083	0.102	0.208	0.073	0.044	0.179	0.214	0.054	0.407	0.325	0.162	0.074	0.064	0	0.166	0.243	0.055	2.092	0.091	0.066	0.079	0.164	0.107	0.358	0
FAF1	1.949	2.845	2.486	3.233	3.029	2.521	3.545	3.627	0.059	3.312	0.049	2.446	3.05	3.43	2.984	3.126	3.113	1.858	5.447	4.002	3.778	3.69	0.091	0	3.181	2.486	2.378	3.013	2.841	1.942	4.109	3.324	2.882	2.07	1.728	4.061	3.22	3.003	3.828	3.523	2.846	2.073	3.29	3.019	2.227	3.161	2.922	2.817	3.094
CDKN2C	1.96	2.961	3.205	4.43	3.18	3.371	4.933	3.613	0	5.964	0.073	1.113	0.769	1.678	2.07	1.652	2.609	1.874	6.433	3.028	2.613	3.626	0	0.164	2.396	2.619	3.018	2.088	2.619	1.302	2.914	2.847	2.8	2.303	1.647	3.067	2.217	3.284	2.883	1.912	2.169	2.757	3.63	1.934	1.124	1.632	1.708	2.463	2.531
C1orf185	0	0	0	0	0	0	0	0	0	0	0	0	0	0	0	0	0	0	0	0	0	0	0	0	0	0	0.124	0	0	0.085	0	0	0	0	0	0	0	0	0	0	0	0	0	0	0	0	0	0	0
RNF11	2.228	2.433	3.363	2.852	2.727	3.257	2.989	3.411	3.664	3.272	3.682	1.386	2.258	3.463	2.073	1.867	2.279	2.15	3.158	1.616	1.231	2.099	2.39	1.192	3.058	2.296	1.821	2.565	2.645	1.156	3.131	3.197	1.965	1.895	1.282	3.791	3.308	3.092	4.149	2.869	2.706	1.738	2.729	2.584	2.001	2.806	2.263	2.603	3.054
TTC39A	3.11	0.066	0.331	0.241	4.779	0	0.305	0.209	0.757	0.168	0.491	1.648	1.753	2.114	1.403	1.724	0.509	0.58	0.091	0.132	0	0.123	1.043	0.396	0	0.432	0.108	0.673	0.892	0.24	5.264	2.136	0	0.263	0.346	1.993	0.322	0.669	0.246	0.492	0.992	0.367	0.087	0.554	0.433	0.251	0.15	0.106	0.328
TTC39A-AS1	0.685	0	0	0	0.82	0	0	0	0	0	0	0	0	0	0	0	0	0	0	0	0	0.103	0.399	0	0	0	0.076	0	0	0.059	0	0	0	0	0	0	0	0	0	0	0	0	0	0	0	0	0	0	0
EPS15	2.101	3.251	1.559	1.84	1.798	1.631	2.275	2.203	2.343	2.367	3.006	2.102	1.936	2.57	1.662	1.876	1.988	3.114	3.17	2.268	2.251	1.773	1.626	0.998	1.918	2.162	2.685	2.206	2.245	2.362	3.341	2.513	2.172	1.707	1.03	3.087	2.639	2.322	2.291	1.972	2.347	1.439	2.513	1.823	1.623	2.214	3.153	2.046	2.355
OSBPL9	3.016	3.593	1.262	1.75	2.908	1.992	3.038	3.237	2.18	2.115	3.476	1.819	3.274	3.368	2.541	2.483	3.028	3.117	3.708	3.269	3.265	1.608	3.081	2.614	2.483	2.745	2.985	2.772	3.438	2.643	4.387	3.337	2.273	1.369	1.786	3.681	3.19	3.292	3.136	2.864	3.206	1.593	3.724	2.288	1.81	2.752	3.369	2.338	2.529
NRDC	3.396	3.131	2.772	3.417	3.631	2.977	4.466	4.233	2.943	4.16	4.779	2.643	3.361	4.525	2.585	3.183	3.194	2.362	5.403	4.447	3.995	4.068	2.899	3.013	3.234	2.971	3.24	3.221	3.141	2.656	3.947	4.155	2.678	1.333	2.848	5.518	4.058	4.161	4.758	4.914	3.957	2.929	4.315	3.362	2.393	3.777	3.908	3.579	3.634
RAB3B	0.75	0.015	1.151	1.295	0.054	1.827	1.218	2.113	0.252	0.542	1.115	0.015	0.032	2.596	0.174	0.015	0.069	0.026	0.084	0.049	0.124	0.106	0.359	0.083	0.047	0.06	0.138	0.541	0.016	0.205	0.012	0.026	0.018	0.246	0.966	0.88	3.457	2.364	2.788	0.139	0.219	3.1	1.754	3.113	0.083	0.138	1.112	3.448	1.88
TXNDC12	2.993	4.762	3.211	4.555	3.623	2.375	4.419	4	3.98	3.997	4.406	3.107	3.095	4.762	2.8	3.582	4.589	5.434	4.825	4.894	2.858	3.799	4.255	2.79	3.157	2.945	3.047	2.765	2.973	2.228	3.892	3.681	3.234	3.082	2.633	4.292	3.121	3.304	4.991	3.492	2.568	3.616	4.063	4.177	2.299	3.091	4.391	2.527	3.649
KTI12	2.068	2.627	1.931	3.331	1.31	1.711	3.306	2.709	2.395	2.462	2.96	1.598	2.102	3.083	1.488	2.042	1.425	3.332	3.903	3.221	2.292	2.92	2.432	1.976	2.208	1.882	2.947	2.215	2.457	1.942	3.026	3.183	2.746	1.952	1.177	2.642	2.255	2.046	2.675	2.332	1.825	2.2	3.597	2.076	1.406	1.738	1.492	2.04	2.162
TXNDC12-AS1	0	0	0	0	0	0	0.276	0.335	0	0	0	0	0	0.3	0	0	0	0	0	0	0	0.143	0	0	0	0	0	0	0	0	0	0	0	0	0	0	0	0	0	0	0	0	0	0	0	0	0	0	0
BTF3L4	1.935	3.177	1.597	2.528	2.823	1.931	2.517	2.534	2.693	2.254	2.989	1.414	1.536	3.184	1.879	2.331	2.181	3.184	3.607	2.967	1.795	2.295	2.427	1.647	2.183	1.616	1.382	1.62	1.342	0.638	2.286	2.188	1.397	1.29	1.031	3.107	1.981	1.929	3.63	2.16	2.082	1.316	3.314	2.695	1.544	2.095	2.042	1.676	2.173
ZFYVE9	0.693	0.87	0.94	0.516	0.671	0.838	0.792	1.249	0.76	1.151	1.426	0.294	0.961	1.337	1.216	0.685	0.707	0.4	0.677	0.328	0.908	0.614	0.319	0.315	0.794	0.966	0.614	1.072	1.102	0.537	1.061	1.073	0.892	0.444	0.609	1.938	1.131	0.923	1.255	1.033	0.871	0.561	1.164	1.516	0.93	0.817	0.442	0.948	1.656
CC2D1B	1.168	0.578	0.978	1.346	1.132	1.235	2.176	1.781	1.374	2.102	2.563	0.783	2.013	1.433	1.515	1.6	1.083	0.155	2.395	0.727	1.568	1.891	1.273	1.066	1.421	2.226	2.231	1.854	2.03	1.761	3.166	2.564	1.931	0.683	0.964	2.777	2.413	2.139	1.866	1.991	1.536	1.22	2.144	1.823	0.84	1.412	1.322	1.677	1.501
ORC1	2.115	1.248	0.807	1.62	1.475	1.474	2.576	1.619	0.592	2.017	3.352	2.073	2.709	2.636	2.504	2.435	2.429	1.217	4.34	3.019	3.204	2.745	1.852	2.234	1.916	1.738	2.383	2.287	2.152	1.698	2.604	2.777	2.444	0.994	1.824	3.002	2.389	1.592	1.446	3.295	1.874	1.587	3.151	2.828	1.449	1.636	0.864	2.241	1.927
PRPF38A	2.792	3.206	1.568	1.903	2.782	1.791	2.946	3.088	2.014	2.859	3.492	2.596	2.749	3.878	2.854	2.827	2.87	4.674	5.205	3.51	3.463	3.247	2.473	2.537	2.485	1.683	2.485	2.225	2.167	1.312	3.259	3.228	3.022	1.617	1.54	3.311	2.869	2.229	2.24	2.713	2.393	1.312	3.37	2.817	2.377	2.313	2.191	2.392	2.566
ZCCHC11	0.054	1.947	1.02	1.677	1.686	1.113	1.968	1.984	1.526	2.063	2.314	0.699	1.516	2.494	2.132	1.378	1.575	2.148	3.306	1.518	1.592	2.426	1.568	1.246	1.621	1.369	1.855	1.242	1.6	1.427	2.251	1.754	1.667	0.658	1.092	3.151	2.083	1.589	1.741	2.226	1.851	1.039	3.247	1.764	1.32	1.234	0.778	1.946	1.686
GPX7	0	1.172	2.794	1.704	0	0.58	0.578	2.811	0	2.358	1.766	0.123	0	0.102	0	0	0	2.312	5.853	0.166	0	1.699	4.568	3.794	0	0.26	0.091	0	0	0.077	0	0	0	0.2	0	2.952	1.348	0.586	0	1.397	0	0.479	0.72	3.069	0	0.897	0.046	0.782	0
FAM159A	0	0	0	0	0	0	0	0.172	0.29	0	0	0	0	0	0	0	0	0.287	0.659	0.484	0	0.287	2.939	2.266	0	0	0.114	0	0	0.173	0	0	0	0	0	0	0	0	0.118	0	0	0.641	0.551	0	0	0.119	0.089	0	0
COA7	1.723	0.966	1.67	2.586	1.767	1.692	1.969	1.535	1.545	1.563	1.94	1.731	2.673	2.345	2.109	1.791	1.84	0.69	2.373	1.863	2.986	1.582	2.398	2.392	2.231	1.45	1.44	2.124	1.951	1.902	2.568	2.899	2.077	1.043	1.432	2.811	2.189	1.708	1.41	2.636	1.638	1.417	3.196	2.176	1.534	1.685	1.381	2.459	1.672
ZYG11B	0.956	1.367	1.275	1.149	1.326	1.236	1.388	1.573	1.728	1.764	2.086	0.678	1.431	1.933	1.68	0.65	1.026	1.023	1.424	0.803	1.295	0.623	0.809	0.642	0.818	1.295	1.219	1.404	1.181	0.962	1.885	1.765	1.437	0.981	0.862	2.542	1.569	1.508	1.53	1.729	1.067	0.847	1.753	1.584	0.7	1.189	0.887	1.263	1.885
ZYG11A	0.979	0.631	0.183	0.578	0.85	0	0.048	0.119	0.122	0.095	0.027	0.047	0	0.034	0	0.025	0.044	0.228	0.022	0.089	1.343	0.136	0.529	0.671	0	0	0.638	0.019	0.261	0.074	0.038	0.03	0.307	0.293	0.489	0.585	1.054	0.756	0.04	1.06	0.09	0.408	1.238	0.411	0.861	1.185	0.186	1.505	0.985
ECHDC2	2.045	2.376	1.554	2.226	2.323	0.279	0.066	1.738	0.525	1.544	2.214	1.968	2.136	2.134	0	1.388	0.201	1.03	3.197	1.656	0.386	0.707	0.403	0.412	0.193	0.205	0.693	0	0.15	0.156	0.098	0	0.431	0.49	1.016	3.017	1.573	1.618	2.523	1.647	1.618	1.149	1.95	0.258	0.913	1.209	1.004	1.433	1.86
SCP2	2.927	4.835	3.713	3.781	4.25	2.462	4.238	3.912	3.91	4.284	4.407	3.976	3.982	4.576	2.86	3.767	4.421	5.754	6.528	4.219	3.092	3.944	3.64	2.404	3.077	3.054	3.048	2.219	3.209	2.214	4.191	3.607	2.781	2.958	2.038	4.944	3.298	3.336	4.925	2.509	3.362	2.602	4.308	3.117	2.823	3.771	2.357	2.399	3.251
PODN	0	0.045	1.399	0.399	0.023	0	0.042	0.046	0.265	0.364	0.041	0.065	0	0.06	0	0.064	0	0.178	1.591	0.124	0	0.356	0.623	0	0	0	0.127	0	0	0.185	0.413	0.073	0	0.111	0	0.123	0.909	0	0.076	0	0	0.246	0.045	0	0.184	0.085	0.037	0	0.074
SLC1A7	0	0.048	0.688	0	0.053	0.136	0.278	0.093	0.192	0.283	0	0.185	0.358	0.222	0	0.103	0.176	0.264	1.484	0.183	0	0.443	0.904	0	0	0	0.253	0.103	0	0.136	0.153	0	0	0.276	0	0.17	3.126	0.86	0.09	0	0	0.499	0.1	0	0	0.069	0.061	0	0
CPT2	2.606	1.07	1.474	2.644	3.274	0.964	2.529	2.32	2.57	2.571	3.193	2.594	3.384	2.411	2.894	2.82	3.174	2.083	3.223	2.009	1.799	1.706	2.401	2.127	1.126	2.588	2.398	2.143	2.29	1.684	3.285	2.983	2.265	1.715	1.051	3.275	2.85	1.832	1.815	2.862	1.546	1.907	3.139	2.102	2.02	2.089	1.662	1.322	1.994
C1orf123	3.28	4.946	3.186	3.021	3.603	3.249	4.267	3.534	3.29	4.037	3.853	2.559	2.953	4.111	2.677	3.573	2.91	5.566	5.527	4.461	3.313	4.881	3.007	2.564	2.751	2.783	3.485	2.781	2.832	1.631	3.67	3.533	2.687	2.152	2.682	3.965	3.588	3.04	4.291	3.498	2.886	2.882	4.917	2.655	2.333	2.942	4.111	3.304	2.992
MAGOH	2.512	3.891	2.033	3.184	2.307	4.035	3.855	3.576	2.864	3.452	4.002	3.081	3.685	4.203	2.866	3.652	4.094	3.547	5.893	3.619	3.796	3.839	3.33	3.268	3.93	2.492	2.826	2.595	2.65	1.428	3.801	3.516	2.858	1.514	2.864	3.297	3.546	2.721	3.588	3.536	3.019	3.194	4.481	3.367	3.73	3.431	3.373	3.406	3.087
LOC100507564	0.487	0	0.273	0	0.66	0.658	0.32	0.108	0.547	0.75	0.285	0.63	0.185	0.496	0.327	0.352	0.43	2.345	0.514	1.178	0	2.023	0.743	0.235	0	0.189	0.542	0.267	0.379	0.108	0.492	0.456	0.168	0.439	0.638	1.046	0.125	0.264	1.575	0.667	0.504	0.547	0.063	0.277	0.239	0.447	0.771	0	0.319
LRP8	1.95	1.638	1.362	2.08	1.322	1.191	3.34	2.282	1.76	2.647	3.365	1.733	3.027	2.681	2.253	2.797	2.049	1.824	3.194	2.25	1.58	2.475	1.545	1.89	1.593	2.73	3.856	2.647	2.932	1.7	3.165	2.785	2.688	1.12	1.546	3.127	3.078	2.585	2.155	1.957	2.34	2.212	2.301	1.977	0.815	1.867	1.73	1.976	1.692
LOC105378732	0	0	0	0	0	0.446	0.36	0	0.327	0	0	0	0	0.147	0	0.52	0	0	0	0	0	0.309	0	0.227	0	0.318	0.297	0.163	0.282	0.528	0.339	0	0	0	0.375	0.374	0	0	0	0.502	0.232	0.836	0.447	0	0	0	0	0	0
SLC25A3P1	0	0	0.372	0	0.227	0	0.122	0	0.337	0.172	0.101	0	0.156	0.196	0	0.254	0	0.193	0	0.153	0	0.552	1.095	0	0	0	0.308	0.139	0	0.45	0	0.17	0	0.435	0	0.169	0	0	0.286	0	0	0.475	0.155	0	0	0	0.079	0	0
DMRTB1	0	0.077	0.089	0.143	0.043	0	0.051	0.08	0.122	0.071	0	0	0	0.047	0	0.085	0	0.063	0	0.058	0	0.221	0.606	0	0	0	0.218	0.038	0	0.112	0	0	0	0.194	0	0.078	0	0	0.045	0	0	0.435	0.066	0	0.214	0.181	0.033	0	0
GLIS1	0.088	0.053	1.765	0.815	0.071	0.628	1.292	2.537	0.274	2.809	0.653	0.286	0.067	0.308	0.061	0.139	0.176	0.163	0.045	0.144	0.207	0.255	0.906	0	0	0.05	0.265	0.087	0.096	0.212	0.126	0.353	0.085	0.247	0.069	0.102	0.203	0	0.215	0.33	0.048	0.42	0.1	0.074	0	0.095	0.193	0.087	0.107
NDC1	2.49	3.753	1.723	2.197	3.179	1.989	3.045	2.308	1.345	2.396	3.331	2.669	3.012	3.661	3.066	2.9	3.258	3.636	4.276	3.314	3.018	2.578	2.147	2.332	2.779	1.786	2.319	2.134	2.238	1.844	3.171	2.87	2.375	1.317	1.842	3.769	3.099	2.567	2.587	3.488	2.77	1.765	3.367	3.022	2.11	2.217	2.734	2.4	2.939
YIPF1	1.819	1.333	1.753	1.718	3.45	1.537	3.105	1.898	2.442	2.335	2.422	1.563	1.651	1.837	1.431	1.628	1.551	1.151	3.076	1.813	1.198	1.902	2.571	1.451	1.895	1.839	2.275	1.8	2.091	1.196	2.592	2.36	1.636	1.38	0.845	2.792	1.968	1.982	2.372	2.042	1.625	1.335	2.339	1.636	1.241	1.294	1.952	1.705	1.34
DIO1	0.184	0	0.141	0	0.365	0	0.098	0.102	0.168	0.265	0.222	0.076	0	0.123	0.197	0.066	0	0	0.126	0	0	0.166	0.504	0	0	0.073	0.25	0	0	0.308	0	0	0	0.179	0	0	0.116	0.238	0.101	0	0.148	0	0.605	0	0	0.237	0.047	0	0
HSPB11	1.924	6.895	2.139	2.257	5.705	3.954	3.966	3.751	2.174	4.268	4.8	2.013	2.113	4.542	2.377	4.323	3.791	7.14	6.448	3.399	4.405	4.071	2.74	2.357	3.38	2.87	2.352	2.237	2.737	0.736	4.623	3.746	2.763	2.046	2.929	3.966	3.091	3.086	4.475	3.361	4.324	3.859	3.561	3.583	2.59	3.684	3.668	2.85	4.26
LRRC42	1.655	3.899	2.662	2.85	3.024	2.41	3.015	2.837	2.323	3.054	3.223	1.617	3.361	3.899	2.941	3.536	3.062	3.966	4.258	1.79	2.713	2.426	2.13	1.123	2.657	2.249	2.24	2.205	2.348	1.531	2.95	3.106	2.279	1.495	1.658	3.631	2.921	2.598	3.51	3.319	3.091	1.887	3.981	2.715	2.238	2.875	2.2	3.041	2.981
LDLRAD1	0	0	0.106	0	0.18	0	0.068	0	0	0.044	0	0.076	0.109	0.125	0	0	0	0	0	0	0	0.083	0.486	0	0	0	0.102	0.046	0	0.237	0	0	0	0.191	0	0	0	0	0	0	0.137	0.137	0.048	0.094	0	0	0.196	0	0
TMEM59	3.236	3.56	3.577	4.411	3.379	2.028	4.44	3.837	4.588	5.09	3.733	3.326	3.636	3.704	2.926	3.991	4.623	3.896	4.531	2.425	2.626	2.648	4.704	3.272	2.714	3.05	4.112	3.08	3.862	2.065	4.452	3.993	2.926	2.513	1.901	4.61	3.048	3.227	3.49	3.009	2.903	3.123	2.672	2.147	2.507	3.242	1.326	2.93	1.995
TCEANC2	0.766	0.552	0.784	0.93	0.737	0.469	1.071	0.845	0.704	1.3	1.01	0.942	0.788	0.877	0.773	0.646	0.847	0.401	1.916	0.853	0.872	1.137	1.314	0.564	0.73	0.697	0.734	0.797	0.761	0.482	1.222	0.981	0.932	0.796	0.422	1.099	0.742	0.802	0.627	1.061	0.469	0.608	1.669	0.408	0.45	0.519	0.341	0.664	0.471
CDCP2	0	0.048	0.138	0	0	0	0	0.055	0.213	0.041	0.071	0.078	0	0.027	0	0.061	0	0.153	0	0.062	0	0.182	0.504	0	0	0	0.093	0	0	0.052	0.079	0	0	0.197	0	0	0	0	0.051	0	0	0.1	0.047	0	0.11	0.102	0	0	0
CYB5RL	1.103	0.173	0.481	0.86	0.922	0.556	1.36	0.849	1.079	0.997	1.087	0.841	0.913	1.266	1.276	0.636	0.623	0.373	1.676	0.957	1.211	0.904	1.189	0.837	0.555	0.711	1.453	0.947	1.001	0.774	1.503	0.684	0.847	0.437	0.56	1.007	1.319	1.042	0.526	1.286	0.879	0.724	1.709	0.615	0.565	0.704	1.318	0.927	0.85
MRPL37	4.945	3.155	4.32	5.363	5.082	4.593	6.209	6.032	4.691	5.659	6.335	5.207	5.461	5.406	5.126	5.347	5.587	2.82	7.034	5.344	5.467	5.211	5.007	4.82	5.186	4.442	6.034	4.892	5.784	4.856	6.442	6.322	5.162	3.536	4.021	5.772	5.724	5.17	4.94	5.707	5.255	5.135	6.355	4.681	4.583	5.03	4.601	5.429	4.854
SSBP3	2.05	0.783	1.013	1.819	2.387	1.125	2.692	3.95	1.894	3.768	2.899	3.521	1.993	2.601	1.771	1.561	2.255	1.602	4.639	2.568	3.627	4.185	2.484	2.084	3.484	1.589	2.719	2.051	1.489	1.096	2.505	2.91	2.3	1.286	1.065	3.584	2.912	1.861	1.384	2.824	1.826	1.855	3.848	2.299	2.187	3.021	1.405	2.484	1.972
C1orf191	0.322	0.079	0.188	0.186	0.212	0	0.192	1.191	0.273	0.748	0.494	0.086	0.314	0.217	0.38	0.192	0.153	0.434	0.934	0.441	0.252	0.96	0.649	0.102	0.163	0.157	0.51	0.296	0.094	0.142	0.33	0.286	0.233	0.259	0.108	0.427	0.544	0.213	0.116	0.205	0.102	0.197	0.808	0.154	0	0.387	0.097	0.359	0.205
ACOT11	0.164	0	0.152	0	0.11	0.094	0.364	0.666	0.132	0.402	0.805	1.973	2.21	1.7	1.476	1.967	0.871	0.129	0.138	0.872	0	0.22	0.373	0	0.679	1.301	0.106	0.588	0.601	0.668	0.329	0.072	0.53	0.151	0.531	1.503	0.495	0.081	0.138	1.372	0.885	0.42	1.262	0.063	0.565	0.833	0.087	0.44	0.184
FAM151A	0	0	0	0	0	0	0.08	0.06	0.091	0.045	0.081	0.17	0.173	0.215	0.092	0.225	0	0	0	0.126	0	0.051	0.431	0	0	0.08	0.087	0.042	0	0.126	0	0	0	0	0	0	0	0	0	0	0	0.056	0.031	0	0	0	0	0	0
MROH7	0	0	0.12	0	0	0	0.06	0.109	0.103	0.28	0.025	0	0.26	0.092	0.075	0.061	0.082	0.079	0	0.176	0	0.057	0.265	0	0	0	0.055	0.056	0	0.028	0	0	0	0.205	0.06	0	0.067	0	0.049	0	0.057	0.066	0	0	0	0.042	0	0	0
MROH7-TTC4	0	0	0.039	0	0.116	0	0	0	0	0.062	0.033	0.045	0.124	0.053	0.037	0.062	0	0	0	0	0	0.057	0	0	0.029	0	0.049	0.014	0	0.048	0.047	0	0	0	0	0	0.022	0	0	0.051	0	0.02	0.051	0	0	0.021	0.014	0	0
TTC4	1.906	2.653	2.021	2.709	2.295	1.863	3.86	2.327	1.914	2.534	3.409	1.697	2.635	3.314	1.951	2.072	2.123	2.734	4.24	2.603	2.905	2.721	2.638	1.778	2.698	1.94	2.497	2.081	2.279	1.453	3.135	3.23	2.179	1.461	1.832	3.174	2.872	2.347	3.209	3.11	2.147	1.906	3.478	2.351	1.391	1.955	2.29	2.071	2.241
PARS2	1.37	0.947	0.855	1.623	1.271	0.329	1.509	0.811	1.611	1.368	1.484	1.288	1.827	2.058	1.689	1.516	1.703	0.581	1.895	1.78	1.635	1.352	1.694	0.916	0.674	1.16	1.131	1.079	1.365	1.12	1.886	1.491	1.355	0.967	0.795	1.732	1.751	1.444	1.026	1.854	0.929	0.692	1.557	0.978	1.136	1.086	0.136	1.245	1.002
TTC22	0	0.073	0.195	0	0.152	0.122	0.097	0.122	0.212	0.083	0.082	1.107	1.626	0.209	0	1.233	0.169	0.284	0.05	0.211	0	0.672	0.616	0.519	0	0.061	0.177	0.036	0	0.146	0.06	0	0	0.285	0.124	0.746	0	0	0.289	0.321	1.133	0.848	0.094	0	0.315	0.463	0.384	0.151	0.086
LEXM	0	0	0.112	0	0.089	0	0	0.079	0	0.064	0.072	0	0.094	0.097	0	0.072	0	0.102	0.092	0.12	0	0.118	0.351	0.156	0	0.072	0.043	0	0	0.053	0	0	0	0	0	0.106	0	0	0.039	0	0	0.065	0.038	0	0	0.271	0.066	0	0
DHCR24	4.106	2.625	5.046	4.995	5.815	3.903	4.742	6.147	3.715	6.458	6.775	4.716	5.441	4.33	5.44	4.86	4.567	0.892	4.874	4.307	4.393	3.895	3.438	4.709	4.086	4.301	5.547	4.769	5.052	3.414	5.291	4.459	4.774	2.931	2.082	6.26	5.693	4.365	4.695	4.585	4.457	3.879	3.6	5.325	6.297	6.349	3.472	5.972	6.055
TMEM61	0.19	0	0.244	0	1.512	0	0	0	0.282	0.058	0.249	0	0	1.482	0.167	0	0.133	0.278	0	0	0	0.205	1.571	2.415	0	0	0.156	0	0	0.106	0	0	0	0.173	0.105	0.413	0	0	0.129	0	0.106	0.072	0.048	0	0.182	0.069	1.128	0.149	0.171
BSND	0	0	0.117	0	0.042	0	0	0	0.189	0.089	0	0	0	0.066	0	0	0	0	0	0	0	0.116	0.648	1.112	0	0	0.083	0	0	0.076	0	0	0	0.154	0	0	0	0	0.084	0	0	0.185	0	0	0	0	0.038	0	0
PCSK9	0.284	0.308	0.159	3.171	0.067	0.061	0.276	0.188	0.169	0.247	0.254	3.581	3.542	2.682	1.237	0.19	5.296	0.593	0.062	0.154	2.015	0.364	0.651	0	0	0.734	0.15	0.045	0.702	0.123	2.105	0.392	0	0.237	0.9	3.336	1.654	0	0.257	0.078	0.051	0.96	0.065	0.198	0.078	1.886	2.529	1.375	0.465
USP24	1.222	1.929	1.121	1.564	1.381	1.078	1.878	1.745	1.139	2.005	2.451	1.106	2.009	2.277	1.478	1.908	1.405	2.052	2.621	2.031	1.798	1.842	0.827	0.794	1.541	1.397	1.782	1.855	1.878	1.122	2.052	2.171	1.911	0.775	0.892	3.095	2.321	2.014	1.652	2.434	2.057	0.917	1.98	1.627	1.321	1.571	1.916	1.631	2.214
LOC100507634	0.238	0.553	0.222	0.133	0.629	0.178	0.326	0.218	0.252	0.395	0.245	0.057	0.298	0.362	0.209	0.194	0.246	0.558	0.42	0.279	0.385	0.54	0.301	0.112	0.137	0.25	0.188	0.586	0.376	0.179	0.523	0.642	0.41	0.241	0.085	0.676	0.305	0.32	0.44	0.448	0.611	0.413	1.497	0.156	0.149	0.277	0.377	0.234	0.682
PLPP3	1.038	1.867	1.663	2.861	0.914	0.707	0.286	1.208	0.354	4.169	0.979	0.715	1.05	1.063	0.524	0.934	0.962	3.31	0	0.133	0.079	0.143	0.494	0.309	0	2.019	2.16	3.144	2.943	0.856	1.789	3.354	2.005	1.579	1.214	3.567	0.445	1.338	1.651	1.66	1.328	0.885	0.063	2.238	1.047	0.77	1.398	0.883	1.587
PRKAA2	0.055	0.585	0.269	0.314	0.658	0.659	0.187	0.306	0.497	0.469	1.376	0.02	0	0.672	0	0.008	0	1.537	0.015	0.011	0	0.248	0.14	0	0	0.011	0.047	0.847	0.078	0.39	0	0.65	0	0.171	0.509	1.251	0.243	0.244	0.512	0.672	0.817	0.937	0.017	0.882	0.369	0.943	0.873	0.484	1.237
C1orf168	0.124	0	0.088	0	0.738	0.036	0	0.021	0.047	0.058	0.039	0	0.111	0.02	0.075	0	0	0.032	0.084	0.032	0	0.034	0.233	0.236	0.231	0.03	0.042	0.051	0	0.035	0	0	0	0.082	0	0	0.041	0	0.036	0	0	0.026	0.012	0	0	0	0	0	0
C8A	0	0	0	0	0	0	0	0	0	0.13	0	0	0	0	0	0	0	0.184	0	0.047	0	0.035	0	0	0	0	0.061	0	0	0.031	0	0	0	0.114	0	0	0	0	0.039	0	0	0.123	0.02	0	0	0	0.025	0	0
C8B	0	0	0	0	0	0	0	0	0.078	0.071	0	0	0	0	0	0	0	0	0	0	0	0.109	0.244	0	0	0	0.064	0	0	0.051	0	0	0	0.159	0	0	0	0	0	0	0	0.195	0.031	0	0	0.043	0	0	0
DAB1	0	0	0.155	0	0.05	0	0	0	0.083	1.183	0.733	0.083	0	0.042	0	0.04	0	0.086	0.976	0.055	0	0.323	0.183	0	0	0	0.168	0.035	0	0.129	0	0.305	0	0.18	0	0.078	0	0	0.077	0	0	0.342	0.079	0.045	0.136	0	0.053	0	0
DAB1-AS1	0	0	0	0	0	0	0	0	0	0	0	0	0	0	0	0	0	0	0	0	0	0	0	0	0	0	0	0	0	0.06	0	0	0	0	0	0	0	0	0	0	0	0	0	0	0	0	0	0	0
OMA1	1.512	2.273	0.612	1.065	1.973	0.389	0.988	1.136	0.88	1.639	1.571	1.309	1.769	2.687	1.411	1.66	1.849	2.769	3.109	1.767	1.671	1.668	1.242	1.429	1.258	1.886	1.438	1.113	1.657	1.035	2.804	2.136	1.327	1.121	0.707	1.742	1.497	1.339	1.526	1.823	1.478	0.735	1.52	1.326	0.771	1.152	0.514	0.519	1.239
TACSTD2	4.774	4.169	0.298	0.132	5.837	0.067	0.064	0.117	0.141	0.16	0.1	3.575	1.81	0.311	3.213	5.288	0.622	0.344	0.098	0.255	0	0.494	0.555	0	0	0.07	0.255	0.105	0.095	0.212	0.093	0.124	0.13	1.017	0.206	0.687	1.492	4.243	0.24	0.246	6.122	1.174	0.214	0	3.262	5.222	0.101	0.402	2.904
MYSM1	1.11	1.279	0.674	0.934	1.111	0.751	0.93	1.474	0.825	1.456	1.738	0.517	1.298	2.031	1.418	1.321	1.488	1.788	2.392	1.589	1.394	1.542	0.509	0.562	1.096	1.49	1.734	1.163	1.471	0.948	1.916	1.671	1.625	0.798	0.582	1.337	1.076	1.017	1.623	1.363	0.046	0.922	1.234	1.526	0.713	1.201	0.264	1.135	1.046
JUN	0.76	3.817	3.376	4.391	1.469	3.971	3.191	4.231	4.583	3.921	4.07	1.974	2.487	0.732	1.81	1.936	3.08	3.087	1.302	0.592	2.004	0.807	1.09	1.654	3.644	0.52	1.629	2.49	1.004	0.911	0.633	1.206	1.512	1.467	1.589	2.069	2.963	3.022	4.744	1.872	1.938	2.205	2.428	1.845	2.718	2.772	2.239	3.745	3.345
LINC01135	0	0	0	0	0	0.337	0	0	0	0.073	0	0	0	0	0	0	0	0	0	0	0	0.115	0.523	0	0	0	0.079	0	0	0.137	0	0	0	0	0	0	0	0	0.184	0	0	0	0	0	0	0.341	0	0	0
LINC01358	0	0.793	0	0	0	0.393	0	0	0	0.202	0.219	0	0	0	0	0	0	0	0	0	0	0	0	0	0.534	0	0.114	0	0	0	0	0	0	0	0	0	0	0	1.712	0	0	0	0	0	0	0	0	0	0
HSD52	0	0	0	0	0	0.181	0	0	0	0.083	0	0	0	0	0	0	0	0	0	0	0	0	0.324	0	0	0	0.08	0	0	0.08	0	0	0	0	0	0	0.233	0	0.471	0	0	0	0	0	0	0	0.055	0	0
FGGY	0.619	0.703	0.426	0.423	1.143	0.761	1.648	1.333	0.611	1.591	1.118	1.237	0.554	1.106	0.627	0.835	0.989	4.359	3.262	0.893	1.069	1.11	0.423	0.24	1.027	1.029	1.057	1.512	0.985	0.838	1.489	1.449	0.502	0.513	0.259	0.787	1.51	1.147	1.023	1.557	1.268	0.557	0.571	0.403	0.245	0.831	1.153	0.591	1.058
LOC101926944	0	0	0	0	0	0	0	0	0	0	0	0	0	0	0	0	0	0.356	0	0	0	0	0	0	0	0	0	0	0	0	0	0	0	0	0	0	0	0	0	0	0	0	0	0	0	0	0	0	0
HOOK1	1.448	0.022	0.066	0	1.73	0.049	0	0.019	0.039	0.015	0.014	1.545	2.068	2.29	2.359	1.654	2.012	2.927	0.013	0.026	0.049	0.068	1.311	1.072	0	0.014	0.088	0.6	0.168	0.044	0.018	0	0	0.096	0.276	0.075	0.469	0	0.096	0.394	1.788	0.069	0.032	2.325	0.864	1.678	1.023	0.593	1.487
CYP2J2	2.426	0.129	0.109	0	1.131	0	0	0.08	0.732	0.972	0.47	1.163	1.268	0.347	0.38	0.284	1.09	0.719	0	0.063	0	0.227	0.203	0.159	0	0	0.173	1.328	0.327	0.137	0.572	1.076	1.327	0.641	0	0	0	0	0.346	0.364	1.056	0	0	0.318	0.838	0.985	0.351	0.522	0.532
C1orf87	0	0	0.133	0	0	0	0	0	0.076	0	0	0	0	0.03	0	0	0	0	0	0	0	0.044	0.32	0	0	0	0.02	0	0	0.03	0	0	0	0	0	0	0	0	0	0	0	0	0	0	0	0	0.044	0	0
LOC101926964	0	0	0.168	0	0	0	0	0	0.078	0	0	0	0	0.022	0	0	0	0	0	0	0	0.032	0.216	0	0	0	0.049	0.04	0	0.039	0.065	0.12	0	0.18	0	0	0	0	0.036	0	0	0	0	0	0	0	0.079	0	0
LOC100996570	0	0	0	0	0	0	0	0	0.216	0.176	0.174	0	0	0	0	0	0	0	0	0	0	0.115	0.286	0	0	0	0.168	0.069	0	0.104	0	0.322	0	0	0	0	0	0	0	0	0	0	0.05	0	0	0	0.089	0	0
NFIA	1.451	1.186	0.189	0.053	3.597	0.583	0.154	0.38	0.404	0.053	0.657	0.41	1.765	1.659	2.556	1.78	2.184	0.22	0.084	0.973	1.537	0.251	1.772	2.046	1.562	0.526	0.352	1.279	0.437	1.385	2.348	2.545	1.279	0.816	1.39	3.014	0.738	1.203	1.46	1.995	1.174	1.594	0.359	0.035	1.158	1.745	1.089	0.081	2.098
LOC645030	0	0	0	0	0	0	0	0	0	0	0	0	0	0	0	0.251	0	0	0	0	0	0	0	0	0	0	0	0	0	0	0	0	0	0	0	0	0	0	0	0	0	0	0	0	0	0	0	0	0
MGC34796	0	0	0.213	0	0	0.164	0.068	0	0.1	0.038	0	0	0	0.073	0	0	0.059	0.1	0	0.065	0	0.133	0.522	0	0	0	0.158	0	0	0.149	0	0.08	0	0.283	0.056	0	0	0	0.064	0	0	0.337	0.144	0	0	0.048	0.226	0	0
TM2D1	0.963	3.31	1.171	1.715	3.139	1.621	1.795	2.34	2.206	2.525	2.433	1.906	1.34	2.132	0.681	2.044	2.784	4.263	3.068	2.521	1.843	1.566	1.468	1.343	1.768	1.851	1.277	1.067	1.905	0.751	2.866	2.524	1.427	1.781	1.075	2.534	1.138	2.205	3.798	1.453	1.939	2.432	1.678	1.7	1.245	2.069	1.034	1.058	1.462
INADL	1.424	0.393	0.228	0.112	2.487	0.206	0.355	0.627	0.446	0.303	1.188	1.094	1.639	1.502	1.774	1.42	1.301	0.973	0.023	0.03	0.07	0.052	0.414	0.511	0	0.301	0.349	0.082	0.367	0.328	0.429	0.264	0.194	0.158	0.593	1.346	0.48	0.096	0.588	0.96	1.753	0.522	0.904	1.909	0.963	2.166	0.087	0.368	1.751
L1TD1	0	0	0.104	0	0.022	0	0.024	0	0.123	0	0	0	0	0.033	0	0	0	0	0	0	0	0.033	0.283	0	0	0	0.061	0	0	0.051	0	0	0	0.167	0	0.238	0	0	0.022	0	0	0.067	0.029	0	0	0	0.034	0	0
KANK4	0	0.03	0.151	0.087	0.036	0.042	0.391	0.04	0.422	0.36	0.104	0.036	0	0.031	0.041	0.039	0	0.035	0	0.059	0	0.112	0.454	0.034	0.028	0	0.085	0.014	0.021	0.071	0	0.026	0	0.139	0.024	0.206	0	0	0.169	0.045	0	0.197	0.048	0.162	1.334	0.371	0.054	0	0
USP1	2.515	4.646	1.966	3.208	2.314	2.539	3.05	3.306	2.412	3.572	3.95	2.275	2.771	3.623	2.935	3.174	3.147	4.032	5.332	3.629	2.701	3.447	2.955	2.343	2.915	2.351	2.32	2.228	2.333	1.64	3.454	2.786	2.54	1.691	1.569	2.856	3.003	2.246	3.227	3.313	2.774	2.747	4.647	3.887	2.025	2.941	2.644	2.805	2.998
DOCK7	1.047	2.519	1.399	1.114	1.121	1.38	1.531	2.158	2.366	2.509	2.413	0.602	1.227	2.383	1.586	1.028	1.376	1.917	1.901	0.742	0.636	0.782	0.248	0.394	1.522	2.069	2.13	1.824	2.328	1.243	2.83	2.133	2.102	1.079	0.676	1.96	1.507	1.793	1.833	1.695	1.444	1.168	2.071	1.683	0.918	1.667	0.829	1.235	1.914
ANGPTL3	0	0.064	0	0	0.041	0	0.057	0.118	0	0.096	0.063	0	0.074	0.046	0.056	0.042	0.055	0.127	0	0	0	0.039	0.101	0	0	0.078	0.056	0.031	0	0.052	0.149	0.08	0	0.142	0.074	0.044	0.065	0.05	0.108	0	0	0.159	0.186	0.063	0	0.066	0.05	0.06	0.117
ATG4C	0.861	1.883	0.512	0.997	0.61	0.462	0.84	0.871	1.028	1.424	1.248	0.646	1.004	1.659	0.776	0.474	1.127	1.976	2.753	1.343	0.807	1.029	1.269	0.509	0.932	1.018	0.38	0.652	0.593	0.284	1.483	1.212	0.485	0.554	0.436	1.01	0.788	0.725	0.724	1.131	0.802	0.707	1.251	0.666	0.425	0.861	0.198	0.609	0.682
LINC00466	0	0	0	0	0	0	0	0	0	0.031	0	0	0	0.111	0	0	0	0	0	0	0	0.057	0	0	0	0	0.043	0.04	0	0.049	0	0	0	0.153	0	0	0	0	0.024	0	0.084	0	0	0	0	0	0.04	0	0
LOC100996301	0.587	1.18	0	1.631	1.301	0	0.34	0.697	1.447	1.258	0.863	0	0	0.494	0	0	0	0.371	0	0	0.671	0	0.958	0	0.352	1.319	1.277	1.65	1.585	0.064	2.878	1.576	1.562	1.748	0.776	1.334	0.399	0	0	0.513	0.908	0.609	0	0	0.826	1.041	0.902	1.729	0.649
FOXD3	0.404	0.078	0.223	0.961	0.143	0.092	0.153	0.236	0.276	0.205	0.144	0.149	0	0.156	0	0.057	0.133	0.369	0.038	0.127	0.229	0.622	0.288	0	0.128	0.897	1.382	1.068	0.871	0.153	1.161	0.649	1.434	1.157	0.155	0.297	0.091	0	0.16	0.221	0.162	0.681	0.068	0	0.217	0.214	0.064	0.765	0
ALG6	0.8	1.597	0.357	0.875	1.25	0.13	0.894	1.006	0.698	1.895	1.358	0.909	1.24	1.495	0.68	0.921	0.849	1.46	2.9	0.939	0.79	1.39	1.177	0.845	0.923	1.093	0.617	0.575	0.985	0.264	2.018	1.899	0.78	0.551	0.482	1.234	1.064	0.863	1.32	1.32	1.03	0.493	1.389	1.318	0.235	1.104	0.396	0.55	1.099
ITGB3BP	2.418	4.375	1.276	1.664	2.152	2.23	3.231	2.536	1.315	3.069	3.145	2.096	1.972	4.124	1.779	2.69	3.728	6.361	4.713	3.844	2.845	3.285	2.756	2.605	2.124	1.872	1.691	1.592	1.916	0.668	3.08	2.72	1.537	1.437	2.121	2.208	2.712	2.065	3.107	1.932	1.742	2.251	2.758	2.154	1.439	2.135	2.209	2.072	2.072
EFCAB7	0.46	1.153	0.284	0.614	0.721	0.427	1.046	0.761	0.584	1.406	0.982	0.502	0.439	1.303	0.444	0.462	0.843	2.313	2.218	0.41	0.28	0.867	0.421	0.357	0.536	0.654	0.675	0.569	0.851	0.336	1.394	1.04	0.5	0.42	0.278	0.664	0.478	0.403	0.486	0.63	0.514	0.376	0.646	0.373	0.367	0.573	0.298	0.211	0.641
DLEU2L	0	0.252	0.277	0.161	0.236	0.374	0.096	0.19	0.207	0.584	0.405	0.103	0.286	0.67	0.127	0.372	0.333	0.619	0.959	0.552	0	1.023	0.29	0.238	0.198	0.285	0.433	0.238	0.287	0.235	0.98	0.469	0.129	0.279	0.299	0	0.099	0.25	0.356	0.26	0.231	0.334	0.376	0.072	0.416	0.08	0.212	0.154	0.17
PGM1	1.247	4.253	3.9	3.199	2.581	3.097	3.962	4.573	3.902	5.132	4.127	2.215	2.88	3.781	3.611	3.15	4.054	3.396	4.409	4.285	0	3.121	1.902	1.853	2.05	3.805	5.192	3.199	4.669	3.914	5.298	5.816	4.073	2.784	2.243	3.78	3.937	3.816	3.484	4.08	3.096	2.614	4.128	2.604	2.793	4.107	3.799	2.798	3.996
ROR1	0	3.922	2.787	0.993	0.053	1.601	1.273	2.295	0.842	2.211	1.142	0.078	0.238	0.801	0.479	3	0.747	1.414	0.044	0.055	0	0.156	1.39	1.079	0	1.259	1.366	1.389	1.479	0.639	1.499	2.611	1.225	0.587	1.262	1.663	2.869	2.826	2.74	0.81	1.199	0.262	0.236	0.928	1.644	1.335	1.874	0.294	1.589
ROR1-AS1	0	0.211	0.289	0	0	0.088	0.138	0.115	0.117	0.201	0.057	0	0	0.097	0	0.406	0	0	0	0	0	0	0.483	0	0	0.174	0.248	0.097	0.1	0.05	0.101	0.127	0	0.347	0	0	0.774	0.465	0.316	0	0	0	0.028	0	0.269	0.182	0.051	0	0.112
UBE2U	0	0	0	0	0	0	0	0	0	0	0	0	0	0	0	0	0	0	0	0	0	0.039	0	0	0	0	0	0	0	0	0	0	0	0	0	0	0	0	0.062	0	0	0	0	0	0	0	0	0	0
CACHD1	0.386	0.11	0.171	0.633	0.25	0.621	1.914	0.693	0.454	0.985	2.97	0.572	0.397	1.48	0.736	0.017	0.946	1.148	0.022	0.112	0	0.522	0.202	0.04	1.595	1.54	1.893	1.453	1.691	0.577	1.668	1.678	0.555	0.23	0.256	1.964	0.313	0	0.531	2.567	0.914	0.309	1.847	1.402	1.435	0.994	0.539	0.512	0.129
RAVER2	1.141	1.363	0.272	1.116	1.661	0.864	1.41	1.439	1.295	0.608	1.922	0.574	1.539	3.269	2.147	0.429	1.852	1.466	2.443	2.249	0.539	1.863	0.638	1.011	1.308	1.489	1.587	1.215	1.707	0.9	2.005	1.659	1.705	0.872	0.847	1.888	1.466	0.326	1.214	1.623	1.549	0.866	3.013	1.655	1.176	1.44	1.888	1.349	1.468
JAK1	2.276	4.048	2.866	3.595	4.942	2.595	3.767	3.856	2.808	3.869	3.437	2.955	2.631	3.702	2.493	2.141	3.063	4.117	3.688	1.968	2.031	2.088	2.647	2.059	2.881	2.903	3.086	2.851	3.214	1.891	3.279	3.176	2.828	1.726	2.985	4.147	3.601	3.112	3.831	3.734	2.74	1.83	2.888	0.57	2.623	3.476	2.212	2.964	4.08
LINC01359	0	0	0	0	0.117	0	0	0	0	0	0	0	0	0	0	0	0	0	0	0.099	0	0	0	0	0	0	0.181	0	0	0.08	0	0	0	0.167	0	0	0	0	0.105	0	0	0	0	0	0	0.08	0.12	0	0
AK4	1.862	2.47	1.962	2.002	2.22	1.709	0.112	2.153	2.243	3.337	3.056	0.174	0.479	2.576	1.888	1.771	2.146	2.044	0.063	1.685	1.589	0.443	0.348	0.277	0.933	0.428	1.763	0.715	2.849	1.123	1.935	2.804	2.155	1.163	1.087	0.234	1.736	2.741	1.891	2.042	2.019	1.362	1.607	2.627	1.689	3.052	0.935	1.5	2.462
DNAJC6	0.369	1.239	1.19	0.371	0.706	1.937	0.093	0.155	0.543	1.211	1.274	0.045	0.126	1.023	0.849	0.059	0.658	1.125	0.174	0.04	2.23	0.432	0.424	0.173	0.24	0.881	0.906	1.347	0.208	0.035	0.204	0.223	0.743	0.524	0.348	1.117	0.707	0.698	1.101	0.275	1.161	0.542	0.491	0.189	0.326	1.089	0.145	1.693	0.612
LEPROT	1.935	4.514	3.141	2.296	3.098	2.577	2.989	3.243	2.621	3.139	2.879	1.817	1.692	2.294	1.725	2.456	1.95	2.883	2.576	1.947	2.3	1.217	1.952	1.441	2.422	2.737	2.485	2.603	2.521	1.672	3.27	3.304	2.198	1.718	2.282	3.434	2.44	3.371	3.542	2.38	3.043	2.374	2.95	2.314	1.675	3.526	2.811	2.358	3.037
LEPR	0.34	0.584	0.446	0.449	0.735	0.239	0.237	1.008	0.808	0.421	1.555	0.442	0.21	1.148	0.132	0.146	0.541	0.839	0.921	0.12	2.533	0.181	0.242	0.052	0.438	0.135	0.375	0.151	0.051	0.05	0.122	0.336	0.147	0.193	0.236	1.745	1.53	0.606	0.785	0.208	0.353	0.514	0.238	0.242	0.074	0.389	0.114	0.233	0.87
PDE4B	0.252	0.404	0.276	2.337	0.053	0	0.306	0.533	2.044	1.438	1.719	0	0	4.597	0.178	0	0.78	0.071	0.058	1.054	0	0.085	0.471	0.229	1.27	3.035	2.548	2.145	3.594	1.891	2.601	1.061	2.9	1.453	1.189	2.427	0.67	1.73	0.073	3.626	0	1.463	0.184	0.224	0.263	0.269	0.022	0.06	0.085
LOC101927139	0	0	0	0	0	0	0	0	0	0.319	0.241	0	0	0	0	0	0	0.315	0	0	0	0	0	0	0	0	0	0	0	0	0	0.322	0	0	0	0	0	0	0	0	0	0	0	0	0	0	0	0	0
SGIP1	0	0.015	0.238	0.031	0.009	0.078	0.029	0	0.039	0.012	0.023	0.013	0	0.026	0	0	0.012	0.051	0.037	0.015	0	0.053	0.1	0.015	0	0.159	0.058	0.014	0	0.041	0	0.015	0	0.122	0	0.043	0.071	0	0.027	0.021	0.011	0.11	0.02	0.016	0.124	0.802	0.015	0	0
TCTEX1D1	0	0	0	0	0.025	0	0	0	0	0	0	0	0	0	0	0	0	0	0	0	0	0.099	0	0.048	0	0.306	0.033	0	0	0.024	0	0	0	0.077	0	0	0	0	0.038	0	0	0.034	0.021	0	0	0	0	0	0
INSL5	0	0	0	0	0	0	0	0	0	0	0	0	0	0	0	0	0	0	0	0	0	0	0	0	0	0	0.097	0	0	0.071	0	0	0	0.376	0	0	0	0	0	0	0	0	0	0	0	0	0.075	0	0
WDR78	0.125	0.105	0.208	0.619	0.112	0.11	0.168	0.416	0.242	0.282	0.178	0.059	0.486	0.385	0.272	0.321	0.19	1.216	0.628	0.038	0.143	0.249	0.165	0.149	0.134	0	0.053	0.06	0.095	0.051	0	0.144	0	0.081	0	0.531	0.182	0.33	0.429	0.489	0.218	0.348	0.161	0	0.144	0.481	0.511	0.151	0.412
MIER1	0.825	2.635	1.545	1.563	1.555	1.075	1.585	1.997	1.543	1.857	2.575	1.282	1.689	2.177	1.667	2.123	2.17	2.865	2.81	2.384	1.335	2.752	1.398	1.291	1.719	1.316	1.064	1.136	1.306	0.577	1.59	1.356	0.85	0.945	0.842	1.895	1.592	1.673	3.078	1.523	1.506	1.191	1.733	2.164	1.03	1.899	0.696	1.681	1.902
SLC35D1	0.264	1.071	0.951	0.379	0.804	0.66	1.665	1.701	0.961	1.566	1.312	0.575	1.258	1.034	0.751	0.381	1.204	1.204	1.74	0.564	0.804	1.152	0.577	0.427	0.798	1.028	0.922	0.684	0.872	0.427	0.861	1.106	0.737	0.313	0.472	1.244	0.627	0.905	1.236	1.038	0.576	0.403	1.398	0.62	0.401	0.994	0.705	0.607	0.803
C1orf141	0	0	0	0	0	0	0	0	0	0	0	0	0	0	0	0	0	0	0	0	0	0	0	0	0	0	0.034	0	0	0.023	0	0	0	0.13	0	0	0	0	0	0	0	0	0.027	0	0	0	0.027	0	0
IL23R	0	0	0.054	0	0	0	0	0	0.068	0	0	0	0	0	0	0	0.086	0	0	1.47	1.274	0	0.133	0	0	0	0.038	1.136	0	0.326	0	0	0	0.083	0	0	0	0	0	0	0	0.03	0	0	0	0	0.023	0	0.118
IL12RB2	0	0	0.129	0	0.037	0	0.068	0.118	0.13	0.092	0.126	0.052	0.178	0.078	0.152	0.047	0	0.078	0.042	0.297	0.17	0.111	0.119	0.09	0	1.19	2.355	0.656	1.642	0.672	0.063	0.104	0.922	0.156	0	0.111	0	0.51	0.043	0.066	0.074	0.077	0.041	0.142	0.139	0.511	0.028	0.546	0.145
SERBP1	4.019	5.32	3.675	4.372	3.464	3.808	4.445	4.504	3.815	4.332	4.926	3.945	4.224	5.387	4.188	4.353	4.546	6.074	5.965	5.492	4.741	4.544	3.279	3.524	4.419	3.046	3.802	3.689	3.581	2.941	4.814	4.955	3.921	3.21	3.316	4.428	4.452	3.36	4.7	4.441	3.972	4.368	4.627	4.624	3.966	4.336	3.622	4.018	4.333
GADD45A	0.497	5.19	4.92	4.307	0.841	4.458	4.209	4.919	3.889	2.412	3.59	1.861	1.943	3.795	1.535	3.015	4.552	6.657	1.82	1.14	3.807	1.78	3.203	3.078	3.572	2.157	2.01	1.761	3.551	1.395	3.691	3.709	1.088	1.367	1.487	2.247	3.995	2.405	7.243	2.608	2.974	2.478	0.653	3.471	1.813	4.443	3.431	3.523	3.492
GNG12	1.66	4.571	5.102	4.006	2.632	3.818	4.52	4.606	3.533	4.589	4.516	2.821	3.253	4.068	2.147	3.374	3.445	1.957	0.119	0.172	0.709	0.399	0.423	0.154	4.462	4.289	5.09	4.436	4.5	3.555	5.37	5.655	5.172	3.639	2.903	4.887	3.726	3.851	5.189	3.741	2.808	2.936	0.251	2.526	2.682	4.424	3.676	3.337	5.339
GNG12-AS1	0	0.036	0.17	0.211	0.079	0.073	0.302	0.152	0.149	0.219	0.21	0.104	0.238	0.163	0.134	0.199	0.171	0.194	0.077	0.059	0.144	0.117	0.206	0.122	0.146	0.171	0.399	0.288	0.171	0.106	0.274	0.285	0.155	0.299	0.07	0.176	0.232	0.102	0.268	0.124	0.057	0.207	0.063	0.174	0	0.226	1.187	0.112	0.135
DIRAS3	0	0.071	0.152	0	0.081	0.099	2.861	0.172	0.274	1.497	4.237	0.059	0	0.538	0	0.066	0.426	0.289	0	0.069	1.922	0.3	0.204	0	0	0.898	0.23	0.177	0	0.086	0.406	0.09	0.124	0.355	0.082	6.308	0	0.221	0.251	0	0	0.584	0.033	0	0	0.475	0	0.116	0.126
WLS	0.133	1.615	1.008	2.64	0.1	1.48	4.722	3.09	1.889	3.348	4.047	2.347	2.942	3.015	2.434	3.16	3.089	2.052	0.113	0.066	0	0.166	0.211	0	3.264	1.914	3.266	3.377	2.558	2.045	3.623	4.224	3.071	1.746	0.715	1.743	2.814	3.365	2.112	1.725	2.077	2.153	0.528	2.031	2.838	4.602	2.057	2.799	0.558
RPE65	0	0.035	0	0	0	0	0	0	0.045	0.042	0.11	0	0	0.835	0	0	0.095	0	0	0	0	0	0	0	0	0	0.047	0	0	0.043	0	0	0.067	0	0	0	0	0	0	0	0	0.306	0.019	0	0	0.033	0.036	0	0.262
DEPDC1	1.459	3.534	1.572	1.735	1.522	1.718	2.954	2.684	0.545	2.88	3.767	1.145	1.605	3.671	1.794	1.655	2.125	2.487	3.238	1.432	1.243	0.187	0.804	0.586	2.305	1.755	1.341	1.518	1.788	0.992	2.673	2.89	1.579	1.173	1.25	2.515	2.247	2.727	2.369	2.526	2.303	2.455	2.352	2.588	1.317	2.192	1.847	2.024	1.527
DEPDC1-AS1	0	0.273	0.109	0	0.096	0.282	0.353	0.136	0	0.131	0.378	0.093	0	0.408	0	0	0.266	0.248	0.269	0.141	0	0.046	0	0	0.2	0	0.128	0.066	0	0.03	0	0.232	0.183	0.197	0.111	0.112	0	0	0.126	0.245	0.176	0.115	0	0	0	0.119	0.039	0	0
LRRC7	0	0.014	0.105	0	0.011	0.054	0.033	0.031	0.098	0.302	0.148	0.021	0	0.046	0	0	0	0.015	0	0.023	0	0.065	0.053	0	0.193	0.013	0.048	0.06	0	0.041	0	0	0	0.113	0	0	0.427	0.028	0.05	0	0	0.137	0.017	0.021	0.037	0.807	0.036	0	0
PIN1P1	0.237	0	0.337	0	0.073	0	0.264	0	0.28	0.219	0.122	0.2	0	0.067	0	0.154	0.231	0	0.382	0	0	0.224	0.296	0	0	0	0.67	0.157	0.109	0.366	0	0	0	0.261	0	0	0.144	0	0.136	0	0	0.644	0.091	0	0	0.281	0.543	0	0
LRRC40	0.951	3.057	0.959	1.513	1.225	1.212	1.407	1.578	1.229	1.771	2.237	0.793	1.501	2.257	1.254	1.562	1.744	3.066	3.609	2.158	1.469	1.882	0.673	0.635	1.809	1.265	0.747	0.692	1.142	0.468	1.855	1.027	0.7	0.564	1.056	1.908	1.002	1.468	2.242	1.501	1.135	1.037	2.138	1.767	0.718	1.579	0.797	1.23	0.9
SRSF11	3.057	5.84	2.75	3.068	3.897	3.033	3.903	4.235	3.265	4.709	4.845	2.922	4.086	4.978	4.207	4.062	4.28	5.582	5.896	4.85	4.137	5.102	2.934	2.71	3.604	3.61	3.631	3.129	3.459	2.361	4.639	3.875	3.44	2.517	2.771	4.105	3.46	3.591	4.869	3.855	3.766	3.313	4.506	4.647	3.28	3.919	3.324	3.751	3.302
ANKRD13C	0.799	2.957	0.942	1.145	1.116	0.891	1.413	1.739	1.069	1.77	1.768	0.561	1.13	1.637	1.06	0.89	0.934	1.357	1.892	0.645	0.827	0.86	0.317	0.451	1.123	1.176	1.18	0.949	1.002	0.528	1.279	0.962	0.763	0.488	0.566	1.653	0.847	1.524	1.447	1.335	1.254	0.863	1.033	1.235	0.62	1.235	0.999	1.324	0.942
HHLA3	1.581	0.383	3.049	3.061	1.821	2.282	3.559	2.821	2.076	4.048	2.812	1.369	3.105	2.73	2.288	1.31	2.807	0.899	3.071	1.135	1.487	2.814	1.142	1.288	0.82	1.558	2.228	1.691	1.487	0.43	2.187	1.337	1.031	1.117	1.052	1.476	2.002	2.5	1.675	2.489	2.889	1.084	3.279	2.11	1.761	3.242	2.626	1.98	1.866
CTH	0.323	3.692	0.955	0.454	0.755	0.875	0.607	0.688	0.886	0.702	1.548	0.113	1.057	1.908	0.769	0.555	1.504	1.302	0.503	0.929	1.909	0.643	2.166	0.33	0.339	1.021	0.953	0.952	1.129	0.672	1.366	0.739	0.441	0.39	0.377	0.244	0.609	0.786	0.8	2.197	0.478	0.539	0.765	1.888	0.434	0.945	0.524	0.831	1.722
LOC101927244	0	0	0.082	0	0	0	0.066	0.105	0.09	0	0	0	0	0	0	0	0	0	0	0	0	0.036	0	0	0	0	0.034	0	0	0.037	0	0	0	0.178	0	0	0	0	0	0	0	0	0	0	0	0	0	0	0
PTGER3	0.228	0.286	0.571	0	4.177	0	0.185	0	0.09	0.061	0	0	0	0.034	0	0	0	0.158	0	0	1.49	0.092	0	0	0	0	0.117	0	0	0.106	0	0	0	0.189	0	0	0	0	0	0	0	0.174	0.053	0	0	0.082	0.072	0.133	0
ZRANB2-AS1	0.201	0.166	0.506	0.409	0.611	0.195	0.123	0.267	0.503	0.359	0.341	0	0.136	0.235	0.106	0.463	0.283	0.401	0.497	0.435	0.516	0.806	0.308	0.108	0.192	0.082	0.231	0.187	0.234	0.049	0.256	0.079	0	0.397	0.186	0.187	0.139	0.196	0.644	0.286	0.142	1.194	0	0.126	0	0.33	0	0	0
ZRANB2	1.381	3.758	1.924	2.806	2.854	1.898	2.396	2.678	2.655	2.954	3.371	1.327	2.359	2.826	1.953	2.89	2.503	4.079	4.965	4.124	2.904	3.725	2.285	1.818	2.502	1.866	1.828	2.085	2.426	0.932	3.021	2.379	2.392	1.766	1.315	2.529	1.893	1.896	3.828	2.245	2.027	2.308	2.804	2.582	1.892	2.504	1.464	2.043	1.59
ZRANB2-AS2	0	0.285	0	0	0.119	0	0	0	0.165	0.14	0	0	0	0.198	0	0	0	0.585	0.276	0	0	0.097	0.382	0.211	0.208	0.17	0.158	0	0.17	0.05	0.219	0	0	0.28	0	0.163	0	0.209	0	0	0	0.132	0	0.179	0	0	0	0	0
NEGR1	0	1.246	0.91	0.442	0.031	1.723	0.054	0.262	0.121	0.426	1.1	0.068	0.039	0.031	0.044	0.015	0.035	0.043	0.365	0.051	0.051	0.137	0.09	0.066	0.364	0.059	0.067	0.793	0.038	0.067	0.027	0.253	0.033	0.122	0.033	0.118	0.877	0.419	0.458	0.083	0.26	0.068	0.064	0.036	0.361	0.084	0.05	0.527	0.096
LINC01360	0	0	0	0	0	0	0	0	0	0	0	0	0	0	0	0	0	0.097	0	0	0	0	0	0	0	0	0	0.139	0	0	0	0	0	0	0	0	0	0	0	0	0	0.192	0	0	0	0	0	0	0
LRRIQ3	0	0.356	0.066	0.122	0.116	0	0.06	0.15	0.065	0.03	0.213	0.157	0.07	0.117	0	0.034	0	0.647	0.496	0.087	0	0.197	0.237	0.059	0.06	0.053	0.073	0.134	0.212	0.154	0.36	0.098	0	0.129	0.053	0.098	0.096	0	0	0.17	0.272	0.218	0.19	0.052	0	0	0.043	0	0
FPGT	0.282	1.655	0.494	0.691	1.156	0.202	0.808	0.605	0.811	1.092	1.132	0.429	0.811	0.962	0.581	0.627	0.74	1.19	1.169	0.952	0.542	0.462	0.285	0.175	0.693	0.737	0.491	0.468	0.836	0.388	1.133	0.808	0.519	0.403	0.414	1.426	0.19	0.626	1.186	0.875	0.746	0.54	0.973	0.75	0.35	0.521	0.778	0.296	0.253
FPGT-TNNI3K	0	0.039	0	0.107	0	0	0.038	0	0	0.108	0.146	0.103	0	0.117	0	0	0.078	0	0.096	0	0	0	0	0	0	0	0.02	0.083	0	0	0	0.123	0	0	0	0	0.055	0	0	0	0	0.084	0	0.123	0	0.051	0	0	0
TNNI3K	0	0	0	0	0	0	0	0	0.083	0	0	0.124	0	0	0	0	0	0.08	0	0	0	0.062	0.125	0.061	0	0	0.05	0.08	0	0.036	0	0	0	0.057	0	0	0	0	0.019	0	0	0	0.022	0	0	0	0.023	0	0
ERICH3	0	0.012	0.107	0	0.038	0.021	0.016	0.016	0.098	0.047	0.039	0.018	0	0.018	0	0.016	0	0.045	0.009	0.029	0	0.069	0.122	0.107	0	0	0.064	0.008	0	0.045	0	0.017	0	0.134	0.015	0	0	0	0.034	0	0	0.156	0.017	0	0.019	0.034	0.075	0	0
ERICH3-AS1	0	0	0.085	0	0	0	0	0	0.066	0	0	0	0	0	0	0	0	0	0	0	0	0.019	0.15	0	0	0	0.042	0.02	0	0.022	0	0	0	0.109	0	0	0	0	0.012	0	0	0.019	0.026	0	0	0	0.031	0	0
CRYZ	1.871	3.819	1.387	1.638	2.783	1.809	1.602	1.915	1.948	2.901	3.478	1.593	2.762	3.078	2.102	3.346	2.805	3.504	4.025	1.607	2.224	1.747	1.243	0.745	2.249	1.402	1.324	1.57	1.665	0.853	2.4	1.113	1.471	0.985	2.843	4.458	1.379	2.269	1.406	3.201	1.758	2.201	3.112	2.833	1.298	2.431	0.174	1.925	1.949
TYW3	1.802	5.113	1.589	1.898	1.818	1.531	2.836	2.353	1.126	2.546	2.568	0.95	2.171	3.901	2.404	2.02	1.739	4.262	3.614	3.444	2.558	2.366	1.432	1.261	1.945	1.765	2.911	2.204	2.151	1.763	1.923	2.159	1.94	1.244	1.214	2.535	1.873	2.2	1.96	2.776	1.82	1.432	3.227	2.234	1.346	1.374	2.418	2.215	1.402
LHX8	0	0	0.099	0	0.038	0.059	0.508	0.496	0	2.539	0.046	0	0	0.034	0	0	0	0	0	0	0	0.118	0.12	0.062	0	0	0.203	0.029	2.017	0.049	0	0.07	0	0.136	0.925	0.407	0	0	0.03	0	0	0.447	0.024	0	0	0.037	0.024	0	0
SLC44A5	0	0.023	0.068	0	0.115	0.11	0.051	0.22	0.365	0.085	0.247	0.247	0	0.513	0.065	1.058	0.172	0.826	0.577	0.032	0.233	0.379	0.169	0.087	0.056	0	0.079	0.027	0.047	0.082	0	0.077	0	0.076	0.037	0.408	0.167	0.536	0.053	0.71	1.118	0.395	0.051	0.436	0	0.028	0.058	0.074	0.059
ACADM	1.157	4.34	1.237	2.211	1.848	1.362	1.941	2.177	2.085	2.202	2.934	1.474	2.047	3.132	1.865	1.635	3.16	4.134	5.033	3.094	2.543	3.124	1.289	0.986	2.119	2.546	1.534	1.635	2.275	1.092	3.285	1.783	1.916	1.818	1.015	2.557	1.293	1.806	2.71	1.927	1.226	2.161	2.453	1.651	0.714	1.752	1.31	1.656	1.024
DLSTP1	1.758	0.495	0.663	1.186	1.197	0.76	0.54	0.749	0.738	1.033	0.969	1.015	1.201	1.101	1.246	0.923	1.327	0.396	1.11	1.322	0.545	1.468	0.422	0.458	0.776	0.943	1.355	1.111	1.092	0.884	0.775	0.521	0.989	0.827	1.074	0.79	0.9	0.911	1.469	1.12	0.584	1.066	1.362	0.626	0.51	0.757	2.503	0.93	0.681
RABGGTB	2.736	7.187	2.734	2.842	2.843	2.646	4.665	3.59	2.939	3.419	4.416	2.223	3.669	5.653	3.214	3.346	4.412	6.589	5.364	3.664	3.741	3.604	1.555	1.793	3.709	3.057	3.267	3.327	3.348	2.819	3.996	3.355	3.169	2.49	2.754	3.825	2.857	3.42	5.377	3.094	2.719	3.333	4.702	2.695	1.95	2.819	3.406	3.523	1.684
MSH4	0	0.106	0	0	0	0	0	0	0	0.043	0.03	0.045	0	0.298	0.131	0.043	0.177	0.044	0.048	0	0	0.078	0	0	0	0	0.047	0.022	0.037	0.154	0	0	0	0.063	0	0.048	0	0	0.024	0	0	0.1	0.966	0.215	0	0.074	0.38	0	0
ASB17	0	0	0	0	0	0	0	0	0	0	0	0	0	0	0	0	0	0	0	0	0	0	0	0	0	0	0.066	0	0	0	0	0	0	0	0	0	0	0	0	0	0	0	0	0	0	0	0	0	0
LOC101927342	0	0	0	0	0	0	0	0	0	0	0	0	0	0	0	0	0	0	0	0	0	0.42	0	0	0	0	0	0	0	0	0	0	0	0	0	0	0	0	0	0	0	0.915	0	0	0	0	0	0	0
ST6GALNAC3	0	0	0.267	0.455	0	0	0.391	0.302	0.241	0.975	0.701	0	0	0.47	0	0.104	0	0	0.882	0.077	0	0.074	0	0	0.166	1.466	2.905	0.629	1.155	1.609	3.254	1.855	2.518	1.311	0.061	0.167	0	0	0.044	0	0	0.149	0.081	0.246	0	0.363	0.353	0.416	0
ST6GALNAC5	0.806	0.3	3.406	0.809	0.061	1.418	0.371	0.259	0.12	0.3	0.435	0.125	0	0.904	0	0.059	0	0.473	0	0.071	0	0.199	0.163	0.13	0	0	0.124	0.494	0	0.173	0	0.118	0	0.175	0	0.288	0	0.981	0.273	0	0.531	0.157	0.069	0	0.555	0.04	0.331	0	0
PIGK	0.731	3.543	1.401	1.257	1.462	0.873	2.21	1.982	1.462	2.317	2.276	0.596	1.011	1.769	0.753	0.871	1.664	1.747	2.568	1.804	1.089	0.756	0.688	0.569	1.596	1.593	1.029	1.209	1.624	0.489	1.988	1.31	1.062	0.852	0.668	1.978	0.945	1.559	1.656	1.424	1.231	1.087	1.227	1.266	0.779	1.726	0.721	0.925	0.614
AK5	0.068	0.373	1.148	0.246	0.042	0.492	0.845	0.44	0.436	2.389	0.9	0.054	0.089	0.088	0.091	0.049	0.05	0.222	0.047	0.201	0.094	0.164	0.234	0.052	3.216	0.048	3.202	0.706	1.214	0.096	0.519	0.313	0.643	0.395	0.242	0.171	0.538	0.064	0.804	0	0.047	0.384	0.603	0.09	0.078	0.374	0.47	0.099	0.154
ZZZ3	2.017	4.291	1.404	1.725	1.189	1.258	2.4	2.315	1.764	2.247	2.799	0.968	2.048	2.86	1.964	1.867	1.815	2.284	2.93	1.946	1.38	1.687	0.865	0.685	1.718	1.766	1.98	1.981	2.119	1.192	2.759	1.443	1.935	0.949	0.752	1.982	1.748	2.141	2.195	2.053	1.679	1.037	2.137	1.617	1.378	1.672	1.639	1.598	1.189
USP33	1.208	3.807	1.535	1.861	1.684	1.537	2.423	2.409	2.276	2.563	3.075	1.006	2.244	2.691	1.963	1.837	2.567	2.02	3.509	2.039	1.684	1.849	0.945	0.661	2.018	2.132	1.69	1.98	1.78	1.23	2.469	1.845	1.766	1.173	1.204	2.524	1.713	2.009	2.167	2.451	1.561	1.171	2.211	1.971	1.496	2.657	0.785	1.372	1.301
FAM73A	0.425	1.924	0.749	0.943	0.711	0.671	1.481	1.064	0.963	1.131	1.078	0.256	1.248	0.95	0.805	0.558	0.939	0.591	0.959	0.664	0.284	0.601	0.287	0.135	0.945	1.082	0.676	1.132	1.126	0.521	1.325	1.129	0.925	0.581	0.469	1.368	0.727	1.049	1.739	1.323	1.07	0.508	1.369	0.916	0.656	1.487	0.591	0.687	0.59
NEXN-AS1	0	0.582	0.933	0.117	0.041	1.157	0.709	0.615	0.22	0.411	0.39	0.061	0	0.099	0.067	0	0	0.171	0.03	0.17	0	0.173	0.311	0	0	0.035	0.088	0.046	0	0.121	0.045	0	0	0.226	0	0.397	0.403	0.439	0.55	0	0	0.536	1.126	0.254	0	0.482	0.309	0.921	0
NEXN	0.113	4.212	3.264	0.149	0.191	2.367	2.475	2.7	0.348	1.897	1.887	0.031	0.21	0.415	0.329	0.188	0.147	0.497	1.734	0.466	0.199	2.387	0.114	0	0.105	0.352	0.561	0.144	0.226	0.166	0.227	0.092	0.42	0.431	0.296	1.54	1.306	1.661	1.995	0.278	0.181	0.593	2.092	0.295	0.318	2.518	0.484	1.511	0.613
FUBP1	3.286	3.787	2.184	2.913	3.645	3.058	3.876	4.101	2.289	3.677	4.887	3.366	4.408	3.85	3.625	3.913	3.078	3.945	5.094	2.783	3.999	3.837	1.716	2.863	4.033	3.022	3.037	3.647	3.142	2.537	3.912	3.763	3.082	1.265	3.226	4.135	3.916	3.305	3.141	4.246	3.81	2.758	4.682	3.337	3.663	3.456	2.004	3.419	3.43
DNAJB4	0.082	2.598	2.128	2.444	0.435	1.939	2.066	1.913	1.484	2.648	2.684	0.43	2.116	1.518	0.665	1.056	1.198	0.797	1.269	0.379	0.902	0.558	0.594	0.542	2.009	0.922	0.548	0.626	0.763	0.349	1.55	0.747	0.524	0.517	1.157	1.704	1.039	2.023	3.825	1.343	1.374	1.423	0.476	0.655	0.421	1.285	0.022	1.999	0.394
GIPC2	0	0.023	0.038	0	0	0	0.043	0.046	0.048	0.038	0.038	0.928	1.047	0.025	0	0.968	1.653	0.141	0	0	0	0.056	0	0	0	0	0.058	0	0	0.123	0	0	0	0.174	0	0.035	0	0	0.057	0	0	0.048	0.029	0	0	0.025	0.106	0	0
MGC27382	0	0	0	0.276	0	0	0	0	0	0.478	0	0	0	0	0	0	0	0	0	0	0	0	0	0	0	0	0.072	0	0	0.037	0	0	0	0	0	0	0	0	0.043	0	0	0	0	0	0	0	0	0	0
PTGFR	0	0.111	0.583	1.428	0	0.307	2.033	0.592	0.104	2.763	0.776	0	0	0	0	0.226	0	0.031	0	0.031	0	0.081	0.07	0	0.184	0	0.038	0.05	0	0.036	0	0	0	0.152	0	0	0.018	0	1.025	0	0	0.208	0.015	0	0	0.013	0.018	0	0
IFI44L	0.123	0.081	0.078	4.25	0.015	0	1.234	1.099	0.212	0.967	2.087	0.107	0.985	0.013	0	4.095	0	0	0.033	0.023	0	0.194	0.277	2.043	1.169	0	0.277	0.016	0	0.103	0.018	0.078	0	0.139	0.03	0	0.042	0.267	1.669	0.075	0.284	1.024	0.075	0	0.097	0.044	0.39	0	0
IFI44	0	3.605	0.18	4.63	0.109	0.552	3.625	3.165	0.68	2.945	3.883	0	1.321	0.139	0	6.127	0.195	0	3.412	0.159	0	2.386	0.316	2.414	4.494	0.332	1.687	1.238	1.306	0.052	0.128	1.596	1.346	0.827	0	0	0.064	3.647	4.254	0	1.072	1.632	0	0	0.555	0.196	1.194	0.962	0.13
ADGRL4	0	0	0.077	0	0	0	0.513	0	0.054	0.018	0	0.068	0	0	0	0	0	0.035	0.023	0.029	0	0.053	0.116	0.034	0.457	0	0.074	0.384	0	0.041	0	0	0	0.057	0	0	0.028	0	0.024	0.074	0	0.328	0.028	0	0	0	0.025	0	0
LOC101927412	0	0	0	0	0	0	0	0	0	0	0	0	0	0	0	0	0	0	0	0	0	0	0	0.554	0	0	0.082	0	0	0	0	0	0	0	0	0	0	0	0	0	0	0	0	2.49	0	0	0	0	0
LOC101927434	0	0	0	0	0	0	0	0	0	0	0	0	0	0	0	0	0	0.461	0	0	0	0	0	0	0	0	0	0	0	0	0	0	0	0	0	0	0	0	0	0	0	0	0	0	0	0	0	0	0
ADGRL2	0.55	1.585	1.746	2.53	0.075	0.816	0.035	1.916	1.486	0.684	1.631	0.027	0.07	0.025	0	0	0	0.375	0.087	0.063	0.116	0.054	0.124	0.129	2.591	0	1.239	0.018	0.098	0.087	0.2	1.992	0	0.114	1.197	0.066	1.228	0.111	2.64	0.875	2.581	0.43	0.325	4.16	2.644	2.999	1.931	1.311	2.37
LINC01361	0	0	0.096	0	0.051	0	0	0	0	0.069	0	0	0	0	0	0	0	0	0	0	0	0	0.262	0.209	0	0	0.06	0	0	0.03	0	0	0	0.192	0	0	0	0	0.044	0	0	0	0	0	0	0	0	0	0
LOC101927587	0	0	0.124	0	0.063	0.09	0.061	0.025	0.048	0.059	0.029	0.119	0	0.052	0	0	0	0.085	0.054	0.084	0	0.05	0.181	0	0	0.132	0.298	0.029	0.05	0.215	0.13	0.129	0	0.193	0.048	0	0	0	0.064	0	0.038	0.322	0.054	0	0.085	0.085	0.242	0	0
LOC101927560	0	0.04	0.09	0	0.064	0	0	0	0.128	0.204	0	0	0	0.033	0	0	0	0	0	0	0	0.027	0.254	0	0	0.329	0.098	0.049	0.073	0.043	0.194	0.2	0	0.203	0	0	0	0	0	0	0	0.265	0.025	0	0	0	0.03	0	0.111
TTLL7	0.059	2.323	0.662	0.761	1.033	0.86	0.885	1.474	0.604	1.576	2.832	0	0.075	1.511	0.381	0	0.144	1.331	0.032	0.085	0	0.143	0.078	0.041	0.151	0.062	0.669	0.452	0.475	0.763	1.08	0.348	0.464	0.293	0.249	1.098	0.408	1.305	0.64	0.899	0.446	0.629	0.474	0.316	0.219	0	0.047	0.678	0.122
PRKACB	0.896	3.773	2.009	1.042	1.261	2.022	2.478	2.3	2.345	2.526	3.195	0	0.693	4.353	1.06	0.205	0.075	2.614	4.012	2.087	0.266	2.828	1.767	1.418	2.493	1.462	1.86	2.221	2.005	1.369	2.716	2.691	2.363	2.178	0.893	2.627	1.477	0.576	3.091	1.833	1.754	1.484	1.905	0.916	0.644	0.13	0.999	0.843	1.266
SAMD13	0.163	0.702	0	0	0.218	0	0	0.112	0.349	0.083	0.488	0.311	0.403	1.823	0	0.321	0.347	0.453	1.164	0.428	0	0.416	0	0	0.292	0.344	0.935	0.233	0.255	0.147	0.563	0.288	0.367	0.516	0.133	0.72	0.204	0.19	0.085	0.184	0.383	0.374	0.039	0	0	0	0.051	0	0
UOX	0	0.127	0.127	0	0	0.173	0.097	0	0	0.093	0.055	0	0	0.412	0	0	0	0.13	0	0	0	0.06	0	0	0	0	0.248	0.047	0	0.033	0.073	0	0	0	0	0	0	0.098	0	0	0	0.761	0.038	0	0	0	0.026	0	0
DNASE2B	0	0	0.166	0	0	0	0	0	0	0	0	0	0	0.252	0	0	0	0	0	0	0	0.084	0	0	0	1.458	0.11	0.123	0.139	0	1.864	0.235	0	0	0	0	0	0	0	0	0	0	0	0	0	0	0	0	0
RPF1	1.774	6.129	1.793	2.699	2.792	2.258	3.233	3.027	2.315	2.548	3.845	1.819	1.513	4.833	1.74	2.754	2.764	4.945	4.685	3.189	2.924	2.941	1.904	1.259	2.917	2.184	2.398	2.111	2.521	1.258	3.338	2.655	2.077	1.903	1.796	2.762	1.963	2.41	3.29	2.863	2.545	2.42	3.179	2.666	2.045	2.046	1.595	2.492	1.587
GNG5	3.601	9.521	4.322	5.804	5.529	5.985	5.825	5.769	4.865	5.517	5.872	4.975	4.797	6.297	3.562	5.769	5.826	8.394	7.239	6.735	6.248	5.557	3.967	4.377	6.029	4.642	4.318	4.162	4.852	2.955	6.383	5.193	4.562	4.446	4.994	5.339	4.133	5.657	6.244	4.884	5.381	5.121	6.298	5.565	4.71	6.009	4.606	5.488	4.682
SPATA1	0	0.529	0	0	0.037	0	0.039	0.201	0	0.19	0.162	0	0	0.195	0.071	0.09	0.099	0.134	0	0.074	0	0.043	0	0.091	0	0.109	0.1	0.092	0.157	0.076	0.055	0	0	0.127	0.077	0.085	0.098	0.195	0.046	0	0.117	0.087	0.032	0	0	0.127	0.025	0.069	0
CTBS	0.606	4.651	1.221	1.518	1.868	0.838	2.178	1.891	1.706	1.87	2.154	0.456	1.161	2.43	0.884	1.552	1.667	1.654	1.859	1.68	1.006	0.899	1.15	0.903	1.075	1.558	1.216	1.214	1.762	0.719	2.207	1.827	0.805	1.095	0.839	2.001	1.403	2.081	1.524	1.619	2.124	1.129	0.804	0.749	0.283	1.195	1.64	0.607	0.888
LINC01461	0	0.215	0	0	0	0	0.217	0.228	0.289	0.162	0.182	0	0	0.19	0	0	0	0	0	0	0	0.369	0	0	0	0	0	0	0.358	0	0.236	0	0	0	0	0	0	0.38	0	0	0	0.347	0	0	0	0	0	0	0
LINC01555	0	0	0.114	0	0.024	0	0	0	0.097	0.018	0.038	0	0	0.031	0	0	0	0.042	0	0.077	0	0.051	0.114	0	0	0	0.12	0	0	0.067	0	0	0	0.195	0	0	0	0	0.026	0	0	0.33	0.029	0	0	0.055	0.109	0	0
SSX2IP	0.946	3.698	0.557	1.493	1.008	1.008	1.973	1.088	1.572	1.549	3.054	0.413	1.115	2.952	1.332	1.096	1.853	2.198	1.993	1.282	1.995	1.214	0.539	0.509	0.764	1.159	1.352	1.1	1.117	0.619	1.34	0.896	0.847	0.526	0.775	1.618	0.753	1.285	1.303	1.764	1.121	1.277	1.922	1.102	0.951	1.227	1.419	1.191	1
LPAR3	0	0	0.172	0.61	0.047	0.093	0.403	0.191	0.168	0.037	0	0.085	0	1.869	0	0.043	0.076	0.129	0	0.111	0	0.291	0.299	0	0.499	0	1.678	0.167	2.225	0.743	0.211	0	0	0.197	0.104	0	0.659	0	0.066	1.236	0	0.841	0.036	0.316	1.073	0.566	0.081	1.511	0.687
MCOLN2	0.083	1.256	0.195	0.319	0.678	0.199	1.411	0.095	0.867	0.242	1.926	0	0.172	1.007	1.21	0.027	1.351	0	0.023	0.111	0	0.531	0.13	0	0.641	0.844	0.968	1.327	1.778	0.927	1.387	1.507	1.222	0.736	0.414	0.086	0.036	1.068	0.558	0.613	0.073	1.14	0.243	0.176	0	0	0.969	0.441	0.099
MCOLN3	0.133	2.144	0.181	0.344	0.998	0.443	0.552	1.145	0	0.314	0.053	0.04	0.15	2.511	0.897	0	0.779	0.071	0	0	0	0.045	0	0.048	0	0.525	4.4	1.305	2.763	0.221	1.051	1.186	1.923	1.124	0.322	0.055	0.207	0.346	0.582	0.474	0.929	0.044	0.371	0.11	0.61	0.644	1.18	0.427	0.539
WDR63	0	0	0.052	0	0	0.133	0.327	0.073	0.048	0.044	0.171	0.308	0	0.37	0	0.028	0.073	0	0	0	0	0.074	0	0	0.163	0.28	1.308	0.097	0.257	0.181	0.13	1.007	0.201	0.122	0.047	0	0	0.105	0.118	0	0	0.388	0.034	0.057	0.13	0.109	0.221	0	0
SYDE2	1.442	1.857	0.476	0.443	0.785	0.846	0.774	1.337	0.361	0.324	0.58	0.831	0.355	0.566	0.922	0.392	0.811	0.071	0.111	0.244	0.455	0.436	0.099	0.081	0.512	0.481	0.774	0.969	0.221	0.43	0.375	0.476	0.333	0.276	0.341	1.083	0.542	0.531	0.906	0.665	0.924	0.789	1.512	0.408	0.545	1.132	0.621	1.374	0.685
C1orf52	1.205	3.892	1.351	1.763	1.139	1.112	1.83	2.078	1.799	1.631	2.108	0.921	1.072	2.302	0.945	1.559	1.747	2.634	2.62	2.258	1.436	1.957	0.636	0.554	1.289	0.962	1.197	1.296	1.149	0.684	1.584	1.279	1.05	0.936	0.843	1.393	0.969	1.308	3.069	1.259	1.233	1.252	2.789	1.447	1.168	1.66	1.385	1.31	0.674
BCL10	1.2	4.564	1.564	2.78	1.386	1.5	2.214	2.54	1.847	1.868	2.738	1.247	1.766	2.464	1.061	1.969	2.924	2.396	2.297	1.535	1.436	1.591	1.019	0.529	2.219	1.204	1.446	1.003	1.121	0.713	1.31	1.197	0.983	1.082	0.804	1.461	1.263	2.148	2.974	1.539	1.795	1.041	3.326	1.912	1.094	1.731	1.394	1.678	1.058
LOC646626	0	1.06	0.194	0	0.158	0	0.28	0.115	0.231	0.374	0.161	0	0	0.337	0	0.228	0.64	0.396	0.17	0.176	0.444	0.252	0	0	0.431	0	0.179	0.086	0	0.044	0.178	0.214	0	0	0	0	0	0.417	0.63	0	0.343	0	0	0	0	0	0.254	0.211	0
DDAH1	1.796	6.913	4.174	3.58	2.78	4.514	1.803	4.199	2.296	3	3.491	3.686	4.28	2.673	3.614	3.714	4.017	1.643	0.115	1.506	0.162	0.871	0.453	1.301	2.625	0.049	0.305	2.067	0.127	0.822	0.843	0.9	1.373	0.824	0.737	3.248	2.545	3.394	4.978	2.079	2.241	1.564	4.772	3.587	2.634	3.773	2.336	3.786	1.653
CYR61	1.27	8.931	7.704	6.731	2.87	6.586	4.629	7.872	4.517	3.937	4.975	0.146	0.527	2.102	1.784	0.577	1.139	0.777	1.246	1.01	0.621	0.819	0.249	0.372	4.994	0.764	0.666	5.783	0.742	0.339	0.684	1.251	1.73	0.951	2.782	4.663	5.543	5.251	7.549	4.363	3.612	3.302	6.857	5.121	4.586	7.496	5.026	6.857	4.798
ZNHIT6	0.794	4.157	1.059	1.682	1.245	1.423	1.493	1.612	1.064	1.314	1.942	0.575	1.682	1.774	1.228	0.967	0.975	2.586	2.719	2.171	1.483	1.758	0.822	0.808	1.671	1.047	1.484	1.414	1.384	0.552	1.682	1.43	1.105	0.923	0.993	1.425	1.004	1.758	1.979	1.639	1.426	0.847	2.76	1.578	1.291	1.743	1.631	1.922	0.82
COL24A1	0	0.083	0.043	0.071	0.017	0.03	0.017	0.522	0.066	0.027	0.238	0.03	0	0.024	0	0.012	0	0.036	0	0.055	0	0.028	0.157	0.025	0	0	0.078	0.319	0	0.076	0.031	0.113	0	0.1	0	0.059	0	0.284	0.023	0.348	0.021	0.154	0.021	0.034	0.045	0.073	0.091	0	0
ODF2L	0.425	3.832	0.708	1.443	0.622	0.474	0.596	1.574	0.455	1.27	1.618	0.349	0.771	1.495	0.616	1.182	0.573	2.475	1.513	0.667	0.089	1.375	0.292	0.105	1.263	0.642	1.115	0.441	1.108	0.675	1.054	0.747	0.604	0.443	0.444	1.28	0.94	1.468	0.462	1.133	1.258	0.353	1.755	0.678	0.81	0.997	0.408	1.507	0.686
CLCA2	0	0.025	0.102	0.162	0.039	0	0	0.022	0.034	2.256	0	0	0	0	0	0	0.034	0.04	0	0	0	0.015	0.115	0	0	0	0.05	0	0	0.076	0	0.042	0	0.128	0	0	0	0	0.297	0.039	0.051	0.116	0.019	0	0	0.024	0	0	0
CLCA1	0	0.025	0.073	0	0	0	0	0	0.059	0	0	0	0	0.017	0	0.032	0	0	0.052	0	0	0.057	0	0	0	0	0.033	0	0	0.027	0	0	0	0.113	0	0	0	0	0.028	0	0	0.027	0.026	0	0	0.022	0.022	0	0
CLCA4	0	0.033	0.087	0	0	0	0	0	0.052	0	0	0	0	0	0	0.029	0	0.126	0	0	0	0.057	0.106	0	0	0	0.05	0	0	0.035	0	0	0	0.098	0	0	0	0	0.033	0	0	0.027	0.026	0	0	0	0.029	0	0
CLCA3P	0	0.236	0.082	0	0	0	0	0	0	0	0	0	0	0.045	0	0	0	0.048	0	0	0	0.021	0	0	0.151	0	0.081	0.032	0	0.044	0	0	0	0.123	0	0	0	0.043	0.022	0	0	0.017	0.016	0	0	0	0.048	0	0
SH3GLB1	1.231	5.08	2.085	2.222	1.65	1.703	2.919	3.109	2.493	2.942	2.998	0.962	1.83	2.557	1.335	2.098	1.775	2.43	3.237	1.906	1.316	1.823	1.124	0.736	2.086	1.708	2.457	1.675	1.95	0.732	2.161	1.785	1.686	1.183	1.092	2.691	1.574	2.621	3.268	2.392	1.747	1.296	2.666	1.672	1.064	1.99	1.912	2.144	1.378
2021-09-15	3.562	7.848	3.763	3.751	3.94	3.492	4.997	4.683	4.462	4.914	5.215	3.821	4.473	5.576	3.28	4.874	5.227	6.219	6.384	4.998	3.663	4.482	4.244	3.286	4.501	3.935	3.475	3.401	4.14	2.241	4.655	4.206	3.293	3.008	3.121	4.708	3.687	4.613	5.392	4.413	4.01	3.698	4.317	4.064	2.919	4.239	4.428	3.974	2.598
HS2ST1	1.27	2.921	1.068	1.867	1.61	1.423	2.225	2.006	2.23	2.514	2.329	0.918	1.956	2.035	1.695	2.463	2.016	2.293	3.167	1.642	1.86	1.83	0.788	0.554	1.829	1.546	1.574	1.454	1.941	1.241	2.251	1.785	1.55	1.357	1.095	2.833	1.453	1.966	1.765	2.706	1.688	1.242	2.48	2.021	0.965	1.452	1.616	1.558	0.986
LINC01140	0	1.415	0.194	0.23	0.085	0	0.052	0.095	0.565	0.217	0.542	0	0	0.254	0	0.065	0	0.291	0.332	0.132	0	0.14	0.551	0	0.098	0.186	0.154	0.36	0	0.093	0.097	0.284	0	0.284	0.129	0.788	0.08	0.114	0.237	0.192	0	0.54	0.066	0.608	0	0.166	0.077	0.132	0
LOC101927844	0	0.073	0	0	0	0	0	0	0.148	0	0.077	0	0	0	0	0	0	0	0	0	0	0.057	0.413	0	0	0	0.058	0	0	0.045	0	0	0	0.223	0	0	0	0	0.052	0	0	0.054	0.046	0	0	0	0.05	0	0
LMO4	0.694	3.335	2.662	4.212	3.79	1.616	2.797	2.497	5.173	2.924	3.479	0.562	1.081	1.719	1.403	3.22	2.412	2.273	2.172	2.616	1.256	0.973	1.826	0.977	1.759	1.325	2.245	1.882	1.691	0.682	1.339	2.007	1.408	1.344	1.662	3.585	1.371	2.313	3.279	0.91	1.327	1.829	1.732	3.296	1.911	2.765	1.378	1.778	2.38
LINC01364	0	0.1	0	0	0.072	0	0	0.152	0	0	0.227	0	0	0.061	0	0	0	0	0	0	0	0	0	0	0	0	0	0	0	0.043	0	0	0	0	0	0.14	0	0	0	0	0	0	0	0	0	0	0	0	0
PKN2-AS1	0.074	0.1	0.124	0	0	0.041	0.028	0.021	0.071	0.02	0.049	0.043	0	0.102	0	0.042	0	0.067	0.02	0.041	0	0.045	0.156	0	0.039	0	0.067	0	0	0.054	0	0	0	0.064	0.041	0.13	0	0.065	0.076	0	0.101	0.133	0.039	0	0	0.091	0.051	0	0
PKN2	0.858	3.223	1.163	1.525	1.582	1.4	1.436	1.837	1.712	1.851	2.325	0.726	1.668	2.111	1.818	2.159	2.212	1.527	1.862	1.064	1.088	1.415	0.404	0.496	1.878	1.514	1.228	1.392	1.483	0.712	2.215	1.457	1.238	0.957	1.132	2.321	1.293	1.596	2.302	2.169	2.212	0.998	1.854	2.458	0.89	2.074	1.214	2.12	1.509
GTF2B	1.761	5.502	1.398	2.243	2.583	1.778	3.138	2.676	2.084	2.439	3.414	1.919	2.642	4.156	1.749	2.663	2.861	5.107	4.857	3.697	2.629	3.256	2.213	1.387	2.69	2.078	2.257	2.095	2.471	1.003	3.329	2.499	1.873	1.351	1.43	2.534	1.624	2.273	3.497	2.242	2.253	1.577	3.471	2.213	1.519	2.213	2.065	2.555	1.288
CCBL2	1.491	5.364	0.698	1.319	2.29	1.813	2.343	1.882	2.252	2.305	2.311	0.695	2.546	2.509	2.32	2.034	2.492	3.198	3.943	2.66	1.93	2.151	1.107	0.508	1.35	2.017	1.582	0.652	1.591	0.462	2.202	0.95	1.231	0.894	0.628	1.866	1.321	2.738	2.001	1.987	1.841	1.172	1.828	1.989	1.356	1.948	1.161	1.527	0.922
RBMXL1	1.931	3.628	1.18	2.055	1.621	1.035	1.578	1.172	1.618	1.627	1.908	1.037	1.692	1.924	1.662	1.758	1.529	1.662	2.169	2.186	1.538	1.98	1.086	0.781	1.535	1.232	1.534	2.005	1.53	1.357	1.529	1.663	1.642	1.53	0.986	1.048	1.337	1.138	1.709	1.32	1.297	1.016	2.234	1.557	1.626	1.413	0.962	1.556	0.693
GBP3	0	5.106	1.48	1.172	0.098	1.065	2.617	2.707	0.598	2.712	1.703	0.98	1.668	0.387	1.114	2.124	1.648	0.117	1.544	0.504	0	1.358	0.31	0.401	1.285	1.559	1.839	0.168	0.847	0.036	0.65	0.142	0.992	0.546	0.204	1.261	1.351	2.36	4.51	0.087	1.625	0.286	0.019	0.245	0.596	1.696	1.444	0.881	1.034
GBP1	0	4.678	1.949	4.274	0.219	0.89	3.607	4.758	0.423	3.842	1.81	0.229	0.61	0.038	0	1.218	0.102	0.051	1.597	0.045	0	2.271	0.101	0.406	0.859	0.408	1.665	0.632	0.656	0.181	0.116	1.964	1.489	0.934	0.05	0.192	0.909	0.685	2.974	0.152	0.054	0.494	0.026	0.113	2.412	3.681	0.149	0.704	0.366
GBP2	0.069	2.432	0.369	2.021	0.108	0.044	2.281	2.032	0.719	2.618	1.724	0.972	0.228	0.069	0	1.038	0.068	0.146	0.103	0.154	0	0.141	0.145	0.052	0.174	0.189	1.402	0.29	0.291	0.038	0.31	0.887	1.104	0.891	0.044	2.151	0.373	1.254	0.423	0	0.278	0.129	0.015	0.061	1.59	1.93	0.857	0.105	0.097
GBP7	0	0.063	0.114	0.518	0	0	0.101	0.242	0.081	0.078	0	0.056	0	0	0	0.09	0	0.056	0	0	0	0.133	0	0	0	0	0.046	0	0	0.044	0	0.058	0	0.196	0	0.097	0	0	0.026	0	0	0.23	0.026	0	0	0.029	0.055	0	0
GBP4	0	0.409	0.083	2.136	0.033	0.834	1.481	0.139	0.088	0.091	0.056	0.051	0.103	0.007	0	1.437	0	0	0.609	0	0	1.129	0.251	0.129	0.115	0.023	0.239	0.104	0.156	0.032	0	0.078	0.083	0.125	0	0	0.035	0.144	0.322	0	0	0.082	0.121	0	0.369	0.091	0.025	0	0
GBP5	0	0.184	0.128	2.165	0.029	0.063	0.394	1.318	1.011	0.436	2.756	0.03	0	0.06	0.055	0.115	0	0.095	1.198	0.037	0	0.208	0.313	0	0.431	0	0.126	0.134	0.076	0.044	0	0	0	0.268	0	0.091	0	0.096	0.284	0.076	0.117	0.33	0.082	0	1.563	0.8	0.022	0	0.431
LOC729930	0	0.077	0	0	0	0	0	0	0.196	0.083	0	0.091	0	0.068	0	0	0	0	0	0	0	0.065	0.224	0	0	0	0.057	0	0	0	0	0	0	0	0.098	0	0	0	0	0	0	0	0	0	0	0	0.212	0	0
GBP6	0	0	0.115	0	0	0	0.046	0.054	0.065	0.036	0	0	0.048	0.013	0	0	0	0.028	0.033	0.025	0	0.052	0.137	0	0	0	0.03	0.057	0	0.028	0	0.022	0	0.264	0	0	0	0	0.014	0	0.078	0.237	0.023	0.03	0.04	0.042	0.018	0	0
GBP1P1	0	0.094	0.38	1.405	0	0	0.498	0.488	0	0.597	0	0	0	0	0	0.145	0	0.188	0.413	0	0	0.448	0	0	0	0	0.123	0.065	0	0.046	0	0	0	0.177	0	0	0	0	0.265	0	0	0	0	0	0.146	0.174	0	0	0
LRRC8B	1.5	0.819	0.306	1.02	1.511	0.267	0.516	0.404	0.29	1.354	1.519	0.657	2.228	1.8	1.42	1.677	1.706	1.768	1.473	1.487	1.523	1.191	0.561	0.422	0.852	1.49	0.445	0.419	0.566	0.615	1.35	0.631	0.063	0.141	0.681	1.236	0.429	0.379	0.637	1.479	1.553	0.495	2.724	1.487	1.162	1.52	1.17	0.837	0.39
FLJ27354	0	0	0	0	0	0.655	0.4	0	0.209	0.322	0.161	0	0	0.132	0	0.269	0	0	0.592	0.306	0	0.309	0	0	0.504	0.614	0.103	0.084	0.422	0.341	1.188	0.382	0	0	0	0.333	0	0	0.133	0.463	0	0.106	1.113	0	0	0	0.067	0	0
LRRC8C	0.08	2.319	0.523	0.776	0.064	0.826	1.626	0.99	0.184	0.627	1.257	0.052	0.155	1.513	0.898	0.335	0.098	0.639	1.843	1.715	0.812	0.765	0.403	0.382	1.492	1.498	0.708	0.378	0.903	0.178	1.086	0.696	0	0.161	0.526	0.509	0.868	0.42	1.234	1.073	0.412	0.312	1.297	2.081	0.312	0.319	0.677	0.546	1.008
LRRC8D	1.244	3.58	1.436	2.795	1.26	1.628	2.536	1.794	3.952	1.938	3.391	1.602	2.272	1.228	1.458	1.362	1.664	1.392	2.71	2.446	1.445	1.848	1.813	1.246	1.603	2.086	1.881	1.61	1.901	1.507	2.325	1.806	2.229	1.589	1.772	2.205	1.409	0.935	3.538	1.533	2.204	1.813	3.488	2.809	1.785	2.281	0.698	1.897	2.267
GEMIN8P4	0.431	0.399	0.578	0.488	0.463	0.103	0.622	0.37	0.672	0.509	1.095	0.373	0.524	0.719	0.311	0.563	0.658	0.336	1.457	0.598	0.798	0.721	0.552	0.284	0.275	0.314	0.818	0.48	0.894	0.653	1.453	0.704	0.826	0.56	0.763	0.528	0.225	0.566	0.407	0.651	0.753	0.596	2.816	0.83	0.223	0.878	0.362	0.579	0.203
ZNF326	1.334	2.96	1.261	1.018	1.593	2.196	1.748	2.044	1.149	2.173	2.529	1.627	2.307	2.143	1.986	2.009	2.072	2.523	3.036	2.084	1.745	2.385	0.521	0.873	2.136	1.554	1.507	1.771	1.783	0.94	2.524	1.874	1.88	0.859	1.642	2.001	1.331	1.78	2.357	2.462	2.015	1.915	2.522	2.93	1.597	1.752	1.064	2.233	2.183
BARHL2	0	0.133	0.269	0	0.044	0	0	0.062	0.249	0.107	0.104	0.113	0	0.066	0	0.068	0	0.086	0	0.11	0	0.296	0.309	0	0	0	0.314	0.072	0.183	0.582	0.131	0	0	0.309	0	0	0	0	0.126	0	0	0.449	0.042	0	0.163	0.115	0.036	1.698	0
ZNF644	1.588	4.165	1.352	1.909	1.861	1.389	2.19	2.972	2.196	2.532	3.031	1.1	1.933	2.949	2.219	2.261	2.498	3.301	3.392	2.657	1.601	2.458	0.96	1.08	2.117	1.828	1.844	2.062	2.055	1.482	2.607	1.792	1.911	1.213	1.091	2.343	1.486	1.881	2.663	2.45	2.159	1.296	3.02	2.029	1.655	2.038	1.844	2.28	1.259
HFM1	0	0.083	0.031	0	0.014	0.059	0	0.047	0	0.035	0.034	0.087	0	0.057	0	0.019	0.034	0.346	0.014	0.028	0.182	0.035	0	0	0.022	0.037	0.068	0.061	0.089	0.049	0.058	0.062	0.091	0.072	0.048	0	0.041	0.035	0.039	0	0	0.227	0.073	0.129	0.031	0.028	0.017	0	0.043
CDC7	1.619	3.484	0.357	1.224	1.059	1.091	1.376	1.41	0.34	1.66	1.514	0.897	1.787	2.525	1.784	1.598	1.541	3.197	3.113	1.691	2.072	1.653	0.527	0.438	1.233	1.318	0.938	1.053	1.124	0.78	1.926	1.46	1.622	0.884	0.954	1.607	1.07	1.61	1.213	2.023	1.739	1.198	2.339	2.314	0.864	1.832	1.261	1.883	0.906
TGFBR3	0.205	0.619	0.285	1.031	0.199	0.203	0.388	0.204	0.239	1.159	0.245	1.921	0.331	0.728	1.78	1.228	1.434	0.715	0.056	0.072	1.647	0.081	0.508	0.5	0.49	1.79	1.805	1.384	2.141	0.845	1.986	1.123	1.831	0.877	0.525	0.946	0.331	0.977	0.593	2.058	0.852	0.368	0.416	2.623	0.588	1.034	2.518	1.218	0.475
BRDT	0	0	0	0	0	0	0	0	0	0.033	0	0	0	0.029	0	0	0	0.094	0	0	0	0.078	0	0	0	0	0.057	0	0	0.051	0	0	0	0.113	0	0	0	0	0.023	0	0	0.046	0.032	0	0	0	0.053	0	0
EPHX4	0.161	3.887	0.093	0	0	0.285	1.406	0.429	1.937	0.038	1.529	0.993	0.636	1.414	0.801	0.305	1.122	3.908	0.617	0.127	0	0.579	0	0	0.1	0	0.054	0	0	0.124	0.212	0	0	0	0.102	0	0.569	1.061	0.037	0.38	1.344	0.442	0.04	0.576	0.876	1.059	0.317	0.614	0.303
SETP18	1.631	0.663	1.256	2.284	0.94	0.894	0.969	0.857	1.73	1.172	1.171	1.359	2.12	1.966	2.449	1.517	1.897	0.379	1.215	1.411	0.745	1.672	1.38	1.54	1.42	0.682	0.699	1.331	0.841	0.419	0.923	0.991	0.87	1.803	1.159	0.482	1.481	0.633	1.367	0.851	0.866	1.483	1.209	1.124	0.84	0.578	0	0.734	0.785
BTBD8	0	0.318	0	0	0.078	0	0.059	0.131	0	0.15	0.204	0.132	0.25	0.183	0.329	0.185	0.205	0	0	0.092	0	0.18	0.169	0	0.121	0.061	0.224	0.131	0	0.044	0.254	0	0	0	0.09	0	0.09	0.165	0.035	0	0.135	0.349	0.033	0	0	0	0.04	0	0
KIAA1107	0.247	1.018	0.154	0	0.339	0	0.178	0.231	0.311	0.146	0.241	0.185	0.493	0.45	0.486	0.271	0.591	0.692	0.112	0.06	0.067	0.165	0.222	0.062	0.243	0.074	0.039	0.192	0.089	0.067	0.231	0.075	0	0.137	0.138	0.121	0.218	0.258	0.102	0.224	0.312	0.383	0.138	0.13	0.168	0.045	0.026	0.184	0.062
C1orf146	0	0	0	0	0	0	0	0	0	0.157	0.151	0	0	0	0.26	0.112	0	0	0	0.132	0	0.13	0	0	0	0	0.134	0	0	0	0.231	0	0	0	0	0	0	0	0.335	0	0	0.761	0	0	0	0	0	0	0
GLMN	0.594	3.273	0.376	0.703	0.669	0.595	0.804	1.191	0.441	1.284	1.699	0.347	1.094	2.211	0.654	0.988	1.37	2.052	2.958	1.424	1.205	0.913	0.349	0.242	1.068	0.885	0.561	0.605	0.743	0.236	1.502	0.941	0.746	0.262	0.301	1.414	0.518	1.062	1.181	1.672	1.155	0.644	1.768	1.392	0.409	1.534	0.021	1.052	0.659
RPAP2	0.717	2.731	0.892	0.946	0.933	0.767	1.514	1.16	1.104	1.425	1.83	0.534	1.19	2.052	1.365	0.906	1.379	1.624	2.368	1.408	1.266	1.292	0.857	0.48	1.064	1.197	1.213	0.738	1.178	0.312	1.89	0.95	0.671	0.618	0.627	1.388	0.797	1.329	1.358	1.556	1.117	0.86	1.858	1.523	0.952	1.314	0.907	0.998	0.923
GFI1	0.228	0.062	0.101	0.12	0	0	0.463	0.989	0.201	0.059	0.149	0.098	0.115	0.936	1.083	0.072	0.113	0.235	3.866	4.075	0.085	2.846	0.881	0.699	0.214	0	0.089	0.051	0.102	0.103	0.054	0.05	0	0.198	0.05	0.07	0.125	0.069	0.173	0.272	0.071	0.178	0.32	0	0	0.123	0.061	0.658	0
EVI5	0.574	2.611	0.969	0.455	0.678	1.018	1.165	1.571	1.256	1.673	1.686	0.395	0.962	1.268	1.047	0.53	0.905	1.21	0.267	0.912	0.858	0.538	0.368	0.374	1.236	1.672	1.372	1.629	1.162	0.824	1.371	1.197	1.031	0.73	0.667	1.474	1.074	1.876	1.787	1.245	0.696	0.56	1.699	1.153	0.388	0.908	0.486	1.158	0.977
RPL5	8.429	11.051	6.797	6.751	8.347	7.362	9.299	8.384	7.291	8.215	9.108	7.482	7.758	10.144	7.856	8.023	9.097	10.739	10.581	10.208	8.493	8.786	7.688	7.473	8.676	6.885	8.429	7.668	7.499	7.746	7.803	8.142	7.84	6.025	7.044	7.95	7.873	8.512	8.875	8.331	7.72	7.153	9.696	8.814	7.611	8.213	8.249	8.695	6.807
FAM69A	0.979	4.497	2.156	0.475	0.693	0.575	1.94	2.819	3.028	3.237	2.388	0.992	3.205	2.044	0.695	0.615	1.103	2.565	2.513	0.284	0.351	1.208	0.89	0.833	1.1	1.718	0.809	1.345	1.384	1.104	1.945	1.141	1.35	1.238	1.025	1.125	0.884	1.456	1.187	1.052	0.712	1.762	2.515	0.957	0.321	1.907	0.167	1.342	0.897
SNORA66	0	3.317	0	0	2.128	0	0	0	0	2.576	2.715	0	0	2.747	0	0	0	0	3.625	0	0	2.485	0	0	0	0	1.423	2.013	0	1.357	0	0	0	0	0	0	0	0	0	0	0	0	0	0	0	3.263	0	0	0
MTF2	1.309	4.422	1.099	1.471	1.664	1.007	1.91	2.404	1.368	1.675	2.65	1.075	2.175	3.253	1.634	2.008	2.188	3.313	4.725	2.822	2.434	3.49	0.979	0.859	1.881	1.42	1.531	1.793	1.227	0.969	2.339	1.643	1.21	0.678	0.86	1.796	1.573	1.767	2.327	2.442	1.53	0.966	3.112	2.696	2.121	2.126	1.959	2.01	1.234
TMED5	1.344	4.488	1.539	2.664	1.914	1.679	2.47	2.333	2.167	3.167	3.003	1.685	2.64	2.771	1.702	2.409	2.545	2.602	3.244	2.417	2.153	1.874	1.798	1.458	2.729	2.014	1.706	1.725	1.801	0.83	2.587	1.916	1.595	1.192	1.201	2.543	1.707	2.696	2.897	2.227	1.889	1.463	2.977	2.526	2.285	2.18	1.599	2.364	0.922
CCDC18	0.449	3.036	0.296	0.771	0.467	0.342	0.795	0.976	0.245	1.332	1.501	0.3	0.688	1.634	0.766	0.827	0.962	2.724	2.454	0.683	0.851	0.788	0.446	0.324	0.745	0.693	0.431	0.43	0.688	0.071	1.09	0.623	0.466	0.221	0.53	0.941	0.568	1.076	0.539	1.175	0.625	0.557	0.586	0.573	0.767	1.05	0.527	1.086	0.577
CCDC18-AS1	0.97	1.642	0.326	0.21	1.185	0.123	0.379	0.544	0.539	0.815	0.604	0.077	0.665	1.275	0.561	0.481	0.409	1.129	0.87	0.436	0.815	0.652	1.136	0.8	0.178	0.661	0.54	0.395	0.43	0.276	1.118	0.497	0.367	0.283	0.458	0.854	0.61	1.505	0.574	0.629	0.751	0.343	1.033	0.46	0.505	0.611	0.816	0.193	0.42
DR1	1.53	4.775	2.623	2.991	2.421	2.341	2.81	2.735	2.69	2.833	3.339	1.241	2.377	2.972	2.175	2.382	2.673	2.913	4.149	2.476	2.2	2.708	1.975	1.928	2.709	1.992	1.631	2.256	1.782	0.807	2.609	2.056	2.126	1.725	1.308	2.676	2.168	2.41	3.312	2.574	1.945	2.248	2.628	2.341	3.078	2.546	1.568	2.979	1.906
FNBP1L	1.76	3.725	1.695	1.364	2.198	1.492	0.924	2.356	2.049	1.034	2.946	1.65	2.504	2.653	2.397	2.092	3.006	4.634	1.537	0.105	0.383	1.188	0.451	0.308	1.58	1.359	1.24	1.851	2.105	1.861	2.751	1.599	2.024	1.057	1.218	2.838	1.058	1.75	1.598	2.051	2.015	0.902	3.432	2.7	3.057	2.433	1.591	1.609	1.42
BCAR3	1.042	5.001	2.991	3.622	2.734	2.508	3.016	3.917	3.028	2.696	2.954	1.057	1.093	2.266	1.035	2.398	1.212	1.884	0.316	0.134	0.492	0.323	0.256	0.067	3.105	2.016	2.266	2.469	2.506	0.907	2.682	1.585	2.147	1.369	1.489	2.686	3.015	3.045	3.981	1.852	2.295	2.356	1.175	1.648	1.74	2.38	2.06	3.447	2.297
LOC100129046	0.191	0.348	0.399	0.525	0.392	0.294	0.354	0.824	0.278	0.365	0.424	1.134	1.471	0.235	0.831	0.863	0.677	0.959	0	0	0	0.082	0.97	0.506	0.221	0.206	0.438	0.204	0.368	0.233	0	0.133	0.324	0.292	0.135	0.195	0.473	0.653	0.428	0.129	0.206	0.165	0.062	0.319	0.863	0.36	0.053	0.7	0.311
DNTTIP2	2.554	6.921	2.035	3.291	2.933	1.945	3.286	3.323	2.709	2.964	3.831	1.791	3.648	4.092	2.895	3.171	1.995	5.09	4.483	2.902	3.198	3.099	2.089	1.949	3.203	2.772	2.381	2.904	2.465	1.657	3.257	2.68	2.911	2.312	2.283	3.283	2.634	3.03	3.399	3.652	3.098	2.532	3.175	2.371	2.801	3.256	2.804	2.932	1.954
GCLM	1.021	4.236	1.624	2.029	0.885	1.182	3.27	2.488	2.182	3.205	3.518	0.932	3.117	2.341	0.988	1.644	1.353	2.014	2.999	1.576	1.958	1.972	0.94	0.527	1.186	1.023	1.472	1.281	1.07	1.051	2.161	1.256	1.33	0.741	2.696	2.608	1.81	1.918	4.305	2.332	2.62	3.265	1.78	2.556	0.964	1.875	0.372	1.766	1.539
ABCA4	0.05	0.036	0.18	0.057	0.1	0.1	0.047	0.046	0.065	0.068	0.043	0.038	0	0.041	0	0.032	0.019	0.04	0.118	0.041	0	0.254	0.139	0.02	0.015	0	0.064	0.042	0.043	0.054	0.106	0.017	0.017	0.107	0.032	0	0.11	0.023	0.188	0	0.115	1.122	0.038	0.486	0.368	0.336	0.028	0.047	0.038
ARHGAP29	0.338	5.473	2.044	1.381	1.348	1.6	1.726	0.669	1.186	1.54	3.117	0.016	0.053	3.77	0.793	2.486	0.927	0.462	1.591	0.072	0.065	0.599	0.117	0	0.027	0.036	0.113	1.059	0.587	0.186	1.362	0.37	0.258	0.2	1.084	1.398	2.69	2.223	3.728	0.438	1.417	1.113	0.045	2.524	3.511	3.652	1.866	1.92	3.831
ABCD3	1.737	3.886	1.77	1.436	1.961	2.233	3.154	2.385	2.817	2.948	3.566	2.496	2.27	3.238	2.204	2.667	2.427	3.04	4.618	2.539	1.829	2.716	0.94	0.665	1.824	1.976	2.17	1.974	2.019	1.138	2.78	1.737	1.943	1.177	1.952	3.313	1.863	2.32	2.402	2.368	2.059	2.006	2.963	2.732	1.645	2.673	1.705	2.092	2.717
F3	0	7.629	3.475	0.191	0.401	3.8	4.95	1.835	1.208	2.139	3.533	1.545	1.619	2.359	1.498	0.455	5.269	0.969	0.265	0.459	0.212	0.428	0.175	0	0.562	0.088	0.251	0.463	0.414	0.114	0.317	0.277	0.196	0.256	0.346	2.215	3.975	3.938	5.719	0.413	4.918	1.742	0.229	4.057	0.699	2.676	1.978	5.545	5.737
LINC01057	0	0.11	0.274	0	0.238	0.116	0.125	0.459	0.285	0.171	0.243	0.363	0.533	0.531	0.365	0.199	1.608	0	0	0	0	0.139	0.235	0	0	0.325	0.222	0.537	0.788	0.287	0.65	0.087	0	0.302	0.101	1.169	0.348	0.292	0.409	0.18	0.598	0.079	0.551	0.927	0	0.802	0.287	0.412	0.832
SLC44A3	0.226	0.206	0.157	0	1.03	0.085	0.186	0.703	0.159	0.438	0.314	1.678	1.836	1.36	1.293	1.125	2.797	3.041	0	0.06	0	0.08	0.363	0.077	0	0.815	0.256	0.408	0.872	0.556	0.631	0.128	0	0.196	0.267	2.069	0.205	0.23	0.397	0.531	1.58	0.114	0.36	2.215	0.168	1.737	0.975	0	1.405
CNN3	0.121	8.874	5.324	5.254	5.299	6.144	6.096	6.58	5.972	6.293	7.207	1.15	0.972	5.742	5.246	0.336	4.249	6.362	3.86	0.389	0.292	1.621	1.078	1.379	4.579	4.706	5.581	4.839	4.564	1.315	5.09	4.606	4.504	2.99	2.969	5.266	6.022	5.836	6.388	2.699	4.127	4.647	5.724	5.093	5.213	5.731	3.107	5.461	4.885
LOC729970	0	1.937	0.565	1.29	0.354	0.916	2.032	1.8	1.801	0.813	2.119	2.446	0	0.101	0.694	0.107	0	2.839	0.285	0.634	0	0.229	0.263	0.361	0.294	0.373	1.064	0.398	0.29	2.248	0.796	0.843	0.159	0.227	0.402	1.062	1.153	0.803	1.396	0.222	0.697	1.508	0.757	0.407	0.827	0.876	3.643	0.734	0.346
ALG14	1.803	5.066	1.6	1.329	2.504	1.279	3.248	2.576	1.905	2.434	3.065	2.312	1.996	2.655	1.502	1.727	1.53	5.034	3.752	2.2	1.893	2.257	1.22	1.404	1.381	2.206	2.319	1.648	1.847	1.972	2.604	2.037	1.559	1.051	1.458	2.056	1.289	1.926	3.209	1.002	1.838	1.977	2.59	1.314	0.959	1.723	1.785	1.969	1.794
TMEM56	0.375	2.108	0.253	1.383	1.154	0.337	0.358	1.403	0.539	0.611	1.493	0.066	0.315	1.357	0.967	0.343	1.102	1.445	0.018	0.032	1.196	0.192	0.349	0.1	0.024	0.667	0.205	0.721	0.385	0.607	0.694	0.279	0.852	0.685	0.905	1.625	0.315	0.531	0.866	0.25	0.621	0.416	0.644	0.43	0.159	0.454	0.516	0.58	2.828
TMEM56-RWDD3	0.23	0.952	0	0.265	0.3	0	0.24	0.603	0.234	0.232	0.702	0	0.344	0.461	0.407	0.101	0.307	0.471	0.172	0	0.604	0.199	0	0	0.12	0.304	0.25	0.242	0.21	0.057	0.309	0	0	0.249	0.37	0.714	0.157	0.418	0.219	0.332	0.322	0.056	0	0	0	0.111	0	0.299	0.98
LOC101928118	0	0.129	0.125	0.153	0.187	0.049	0.041	0.247	0.104	0.274	0.198	0	0	0.13	0.144	0.044	0.064	0.045	0	0	0	0.053	0.198	0	0	0.121	0.091	0.104	0.05	0.186	0.254	0.045	0.288	0.279	0.081	0.183	0	0	0.028	0	0.139	0.079	0.019	0.052	0	0.127	0.03	0.13	0.492
RWDD3	1.049	4.285	0.981	1.668	1.599	1.103	1.352	1.572	1.403	1.785	2.469	0.584	0.955	2.245	0.875	1.392	1.604	3.917	3.274	0.9	1.424	2.033	0.579	0.439	1.444	1.125	1.189	0.746	1.078	0.621	2.018	1.284	1.321	1.201	0.945	1.78	0.635	1.693	2.528	1.056	1.096	1.795	1.87	1.336	0.781	1.318	0.073	1.087	1.539
FLJ31662	0	0	0.061	0	0	0	0	0	0.067	0.02	0	0	0	0	0	0	0	0	0	0	0	0.028	0.258	0	0	0	0.038	0.024	0	0.036	0	0	0	0.197	0	0	0	0	0	0	0	0.13	0	0	0	0	0	0	0
LOC100996635	0	0	0	0	0	0	0	0	0	0	0	0	0	0.029	0	0	0	0	0	0	0	0	0	0	0	0	0.042	0	0	0.021	0	0	0	0.197	0	0	0	0	0	0	0	0	0	0	0	0	0	0	0
LOC102723661	0	0	0	0	0	0	0	0	0	0	0	0	0	0	0	0	0	0.145	0	0	0	0.067	0	0	0	0	0	0	0	0	0	0	0	0	0	0	0	0	0	0	0	0	0	0	0	0	0	0	0
LOC101928241	0	0.063	0	0	0	0	0	0	0	0.043	0	0	0	0.04	0	0	0	0	0	0.067	0	0.046	0.271	0	0	0	0.052	0	0	0.052	0	0	0	0.217	0	0	0	0	0.038	0	0	0.047	0.073	0	0	0	0.024	0	0
PTBP2	0.871	2.483	0.733	0.71	0.583	0.713	0.424	1.244	0.693	1.558	1.687	0.363	0.764	1.962	1.184	1.174	0.991	2.758	2.821	0.86	0.9	1.517	0.253	0.205	1.012	0.917	0.578	0.842	0.807	0.332	1.381	0.841	0.733	0.332	0.716	0.92	0.802	1.31	1.196	1.077	0.77	0.774	1.693	1.254	0.657	1.266	0.599	1.576	0.877
DPYD	0	4.881	1.175	0.771	0.031	2.044	2.03	1.821	2.219	3.124	2.408	0	0	0.33	0.086	0.557	0.23	0.159	3.115	0.495	0	1.758	0.907	0.656	1.963	0.049	1.004	1.114	0.078	0.093	0	1.113	1.724	0.954	0.163	1.689	1.029	1.597	1.712	0.133	1.42	0.649	3.172	2.72	0.143	0.139	0.703	0.645	3.407
DPYD-AS1	0	0	0.31	0	0	0	0	0.184	0.4	0.438	0	0	0	0	0	0	0	0	0.178	0	0	0.144	0	0	0	0	0	0	0	0	0	0	0	0	0	0	0	0	0.254	0	0	0	0	0	0	0	0	0	0
DPYD-AS2	0	1.039	0.173	0	0	0	0	0	0	0.475	0.13	0	0	0.067	0	0	0	0	0	0	0	0.32	0	0	0	0	0.507	0	0	0	0	0	0.228	0	0	0	0	0	0.171	0	0	0	0	0	0	0	0	0	0.315
MIR137HG	0	0.583	0.139	0	0	0.535	0	0.154	0.16	0.079	0	0	0	0.017	0	0	0	0.155	0	0	0	0.045	0	0	0.131	0	0.045	0	0	0.045	0	0	0	0.124	0	0.109	0.055	0	0.12	0	0.196	0.063	0.92	0.053	0	0.033	0	0	0.199
MIR2682	0	0	0	0	0	0	0	0	0	0	0	0	0	0	0	0	0	0	0	0	0	0	0	0	0	0	0	0	0	0	0	0	0	0	0	0	0	0	0	0	0	0	5.443	0	0	0	0	0	0
LOC729987	0	0.354	0.103	0	0	0.202	0.046	0.148	0.296	0.06	0.156	0	0	0	0	0	0	0	0	0	0	0.026	0.106	0	0.169	0.073	0.026	0.28	0	0.024	0	0.068	0	0.128	0.046	0.199	0.132	0.664	0.171	0	0	0	0.735	0.072	0	0.093	0	0.218	0
SNX7	0.418	6.477	2.586	3.003	0	1.786	3.405	3.388	3.192	3.074	4.577	1.41	2.126	3.432	1.696	2.445	2.426	4.342	0.645	0	0	0.417	0	0.074	2.436	1.759	2.723	1.511	1.711	1.171	2.191	1.692	2.288	1.697	1.307	3.094	1.697	3.276	2.693	1.83	2.112	2.611	3.023	3.05	0.959	2.214	1.631	2.503	3.05
PLPPR5	0	0	0.092	0	0	0	0	0.031	0.265	0.042	0.105	0.092	0	0.015	0	0.025	0.029	0.05	0	0.03	0	0.086	0.099	0	0	0.034	0.05	0.019	0	0.048	0	0.059	0	0.144	0	0	0	0	0.022	0	0	0.103	0.062	0	0.052	0.051	0.021	0.046	0
LOC100129620	0	0	0.081	0	0	0	0	0	0	0	0	0	0	0	0	0	0	0.075	0	0	0	0.064	0.102	0	0	0	0.054	0	0	0.053	0	0	0	0.202	0	0	0	0	0.053	0	0	0.313	0.191	0	0	0	0	0	0
PLPPR4	0	0	0.603	0	0.02	0.528	0.374	0.076	1.609	0.068	1.899	0	0	0.207	0	0	0	0.028	0.022	0	0	0.04	0.194	0	0	0	0.661	0	0	0.057	0	0	0	0.141	0.042	0	0	0	0.029	0.302	0	0.254	0.028	0	0.05	0.07	0.036	0.03	0
PALMD	0	0	0.147	0.126	0.407	0	0.197	0.033	0.285	3.206	0.285	0	0	0.051	0	0	0	0	0	0.059	0.207	0.067	0	0	0	0.039	0.045	0	0	0.039	0	0	0	0.204	0.201	1.896	0	0	0.035	2.634	0.351	0.319	0.025	0	0.566	1.816	0.025	0	0
FRRS1	0.215	0.268	0.489	0	0.461	0.157	0.186	1.015	0.069	0.123	0.877	0.552	1.418	0.496	0.51	0.454	0.46	0.291	0.166	0.147	1.182	0.129	0	0.237	0.39	0.39	0.601	0.137	0.59	0.136	0.43	0.502	0.87	0.172	0.075	0.489	0.395	0.265	0.037	0.686	0.612	0.052	0.027	0.477	0.519	0.532	0.048	0.514	0.209
AGL	0.91	1.306	0.462	0.228	1.458	0.549	0.804	1.245	0.643	0.968	1.642	0.816	1.568	2.254	1	1.168	1.655	1.961	1.843	1.106	1.535	1.576	0.114	0.19	0.685	0.922	0.846	0.89	0.75	0.339	1.13	0.606	0.859	0.486	0.47	1.658	0.565	0.879	1.041	1.3	1.103	0.516	1.097	1.139	0.599	0.872	0.679	1.318	0.971
SLC35A3	0.719	1.896	0.936	0.945	1.194	0.524	0.821	0.813	0.882	1.08	1.25	0.562	1.938	1.426	1.192	1.418	2.37	1.096	1.967	0.666	0.797	1.013	0.5	0.336	0.316	0.747	0.297	0.708	0.625	0.427	1.086	0.532	0.538	0.394	0.38	1.179	0.387	1.177	1.856	1.111	1.52	0.675	1.021	0.71	0.695	0.733	0.234	2.297	1.572
MFSD14A	2.073	3.67	2.013	2.852	2.322	1.928	2.402	3.028	2.563	2.854	3.43	1.605	2.856	2.711	2.57	3.246	2.726	2.533	4.369	2.885	2.147	2.838	1.58	1.703	2.627	2.42	2.336	2.234	2.012	1.275	2.787	2.131	2.1	1.449	1.566	3.373	2.087	2.725	3.388	2.667	2.567	1.656	2.474	2.162	1.334	1.849	1.685	2.965	2.654
SASS6	0.652	2.963	0.395	0.631	1.168	0.66	0.684	0.763	0.334	0.971	1.576	0.481	0.98	1.963	0.874	1.356	1.288	2.527	2.524	1.368	1.513	1.49	0.377	0.493	0.89	0.692	0.494	0.705	0.556	0.388	1.073	0.655	0.849	0.577	0.494	1.353	0.393	0.895	1.225	1.023	1.038	0.697	1.226	1.264	0.708	0.737	0.333	1.325	1.314
TRMT13	0.536	2.331	0.618	0.816	1.042	0.402	1.063	0.887	0.721	1.262	0.955	0.432	0.768	1.417	0.733	1.051	1.111	2.767	2.474	1.067	1.152	1.384	0.632	0.508	1.289	0.855	0.712	0.841	0.438	0.095	1.065	0.717	0.83	0.611	0.442	1.007	0.703	1.283	1.082	0.878	0.653	0.716	1.086	0.787	0.625	0.465	0.304	0.944	0.71
LRRC39	0	0.255	0	0	0.155	0	0.073	0.17	0.109	0.251	0.426	0	0.105	0.465	0.136	0.131	0.161	0.687	1.422	0.206	0	0.353	0	0	0.133	0.183	0.049	0.064	0	0.125	0.42	0.1	0	0.131	0	0.231	0	0.258	0.213	0.159	0	0.722	0	0	0	0	0	0.136	0
DBT	0.847	1.266	0.626	0.858	1.306	0.422	1.16	0.982	1.072	1.333	1.226	0.651	1.006	1.481	0.934	0.737	0.989	1.108	1.274	1.107	0.75	0.876	0.736	0.322	0.754	0.912	0.787	0.652	0.435	0.253	1.016	0.686	0.634	0.655	0.415	0.833	0.507	1.038	1.259	1.041	0.716	0.453	1.362	0.841	0.674	0.638	0.445	1.205	0.497
LOC100506007	0	0	0.344	0	0.249	0.642	0.15	0	0	0.359	0.134	0.182	0.29	0.346	0.213	0	0	0.362	0.316	0.159	0	0.194	0.362	0.42	0.378	0.148	0.125	0.105	0.178	0.085	0.346	0.221	0.272	0	0	0.424	0	0	0.203	0	0	0.638	0.903	0	0	0	0.093	0	0
RTCA	1.252	5.048	1.822	2.698	1.458	1.631	3.406	2.805	1.799	2.887	3.528	1.391	2.385	3.18	2.006	2.216	2.568	4.897	4.086	2.592	2.34	2.431	1.539	1.386	2.766	2.654	2.318	2.028	2.343	1.252	3.293	2.47	2.205	1.545	1.478	2.856	1.885	3.17	3.766	2.584	1.983	1.587	2.935	1.673	1.846	1.998	1.177	2.871	1.767
CDC14A	0.218	1.506	0.348	0.554	0.608	0.726	0.509	0.614	0.342	0.617	0.541	0.282	0.619	0.88	0.588	0.375	1.363	1.446	1.46	0.846	1.883	0.754	0.393	0.159	0.689	0.463	0.523	0.664	0.336	0.331	0.635	0.692	0.597	0.407	0.337	1.159	0.54	0.977	0.453	1.104	0.504	0.321	1.532	0.835	0.424	0.315	0.263	1.229	0.44
GPR88	0	0.058	0.169	0.123	0.054	0.125	0	0.045	0.112	0.302	0.033	0.078	0	0.056	0	0.037	0.089	0.283	0.072	0.058	0	0.376	0.229	0.052	0.053	0.034	0.091	0.044	0	0.118	0	0	0	0.175	0.049	0.078	0.038	0	0.101	0	0.029	0.691	0.04	0	0	0.07	0.033	0.078	0
VCAM1	0	0	0.072	0.141	0	0	0.409	0.956	0.513	4.346	0.156	0	0	0.017	0	0	0	0.051	0	0.048	0	0.077	0	0	0	0	0.022	0	0	0.033	0	0	0	0.227	0	0.052	2.953	4.176	0.042	0	0	0.057	0.038	0	0	0	0	0	0
EXTL2	0.538	3.009	1.354	1.619	1.091	0.554	1.893	2.458	1.889	2.39	2.331	0.645	1.492	2.29	1.358	1.364	1.428	2.172	2.876	1.21	1.29	1.403	1.062	0.821	2.147	1.891	1.802	1.701	1.528	0.485	1.898	1.369	1.692	1.502	0.716	2.173	0.848	1.699	1.093	1.654	0.956	1.058	2.695	0.771	0.774	0.508	0.986	1.832	1.046
SLC30A7	0.787	2.763	1.053	1.325	1.429	1.087	2.039	2.151	1.529	1.999	2.195	0.927	1.56	1.868	1.487	1.793	1.537	1.604	2.327	1.379	0.722	1.405	0.877	0.661	1.797	1.703	1.287	1.881	1.431	0.675	1.824	1.379	1.582	1.126	0.679	1.901	1.349	1.631	2.307	1.692	1.053	0.873	1.772	1.405	1.185	1.043	0.621	1.695	1.311
DPH5	2.106	3.777	1.538	2.233	2.221	1.461	3.118	1.577	1.867	2.178	2.74	1.116	2.414	3.376	1.36	1.903	2.765	2.796	4.22	3.04	2.372	3.383	1.793	1.382	2.588	1.889	2.009	1.87	1.9	2.015	2.943	2.237	1.444	1.08	1.838	2.268	1.884	2.384	3.155	2.068	1.666	1.699	3.656	1.668	1.141	1.371	1.99	2.555	1.478
LOC102606465	1.158	2.091	1.064	1.705	1.107	1.194	1.628	1.194	0.942	1.75	1.569	0.412	1.525	1.756	0.376	0.935	0.659	3.159	3.707	0.818	0.649	1.942	0.78	0.798	0.536	0.951	0.565	0.365	0.278	0.251	1.387	0.745	0.242	0.185	0.499	1.852	0.903	1.513	0.941	1.136	0.854	0.921	0.979	0.709	0.566	0.861	1.46	1.508	0.566
LOC101928370	0	0.316	0	0	0	0.824	0	0	0.121	0.074	0.589	0	0	0.144	0	0	0	0.346	0.418	0	0	0.336	0	0	0.22	0	0.118	0	0	0.128	0	0	0	0	0	0.162	0	0	0.398	0	0	0.291	2.096	0	0	0	0	0.287	0
S1PR1	0	1.378	0.124	0.799	0.027	1.866	0.324	1.185	0.239	1.755	2.835	0.059	0	0.079	0	0.04	0	0.074	2.855	0.116	0	2.559	0.138	0.357	0.873	0	0.114	0	0	0.091	0	0	0	0.149	0.049	0.587	0.114	0	2.021	0	0.208	0.515	3.251	0	0.704	0.239	0.029	2.705	1.1
LINC01307	0	0	0	0	0	0	0	0	0	0	0	0	0	0	0	0	0	0	0	0	0	0.363	0	0	0	0	0	0	0	0	0	0	0	0	0	0	0	0	0	0	0	0	0	0	0	0	0	0	0
OLFM3	0	0	0.12	0	0	0	0	0	0.06	0.02	0	0	0	0.023	0	0	0	0	0.239	0.055	0	0.059	0.091	0	0	0	0.087	0.087	0	0.082	0.079	0	0	0.185	0	0	0	0	0.022	0	0	0.201	0.026	0	0	0	0.083	0	0
DNAJA1P5	0	0	0.099	0	0	0	0	0	0	0.05	0	0	0	0	0	0	0	0	0	0	0	0.032	0	0	0	0	0.126	0	0	0.066	0	0	0	0	0	0	0	0	0.047	0	0	0.034	0.087	0	0	0	0.051	0	0
COL11A1	0	0.017	0.06	0	0.01	0.043	0.212	0.048	1.856	5.066	4.817	0	0	0.011	0	0	0	0.093	0	0.022	0	0.193	0	0.1	0	3.286	0.131	0.373	1.512	0.105	1.877	0.324	0	0.077	0	0	0.022	0	0.022	0	0	0.726	4.858	0	0.558	0.023	0.022	0	0
LOC101928436	0	0	0	0	0	0	0	0.16	0	0	0	0	0	0	0	0	0	0	0	0	0	0	0	0.441	0	0	0.084	0	0	0.199	0	0	0	0	0	0	0	0	0	0	0	0	0.142	0	0	0	0.155	0	0
RNPC3	0.788	2.559	0.326	0.662	1.469	0.782	1.223	0.873	0.813	1.536	1.625	0.764	0.844	1.534	0.927	1.469	1.356	2.838	2.086	2.142	1.004	2.219	0.73	0.559	0.912	0.792	0.991	1.01	0.992	0.341	1.288	0.967	0.86	0.542	0.65	1.296	0.614	1.213	1.976	1.008	1.032	0.841	2.183	1.07	0.754	0.983	0.747	1.324	0.871
AMY2B	0.113	0.501	0.129	0.324	0.302	0	0.112	0.104	0.593	0.265	0.419	0.218	0.129	0.424	0.144	0.326	0.616	0.537	2.161	0.866	0	0.617	0.318	0.195	0.214	0.226	0.047	0.156	0.084	0.034	0.345	0.238	0	0.135	0.048	0.232	0.063	0.347	0.773	0	0.335	0.321	0.689	0.454	0	0.08	0.04	0.228	0.319
ACTG1P4	2.023	0.374	2.519	1.68	1.565	0.768	3.227	1.728	1.789	1.978	2.264	1.231	2.01	1.338	1.261	1.394	2.078	0.128	2.234	1.626	0.388	2.527	0.876	0.597	1.428	1.497	3.458	1.535	2.293	3.606	0.869	0.883	1.032	1.134	1.402	1.341	2.221	1.036	2.009	1.523	0.855	1.265	3.97	0.8	0.651	0.681	2.307	1.176	0.488
AMY2A	0	0	0.144	0	0	0	0	0	0.106	0	0	0	0	0.038	0	0	0.078	0	0.334	0	0	0.069	0	0	0	0	0	0.036	0	0	0	0	0	0.172	0	0	0	0	0.08	0	0	0.374	0.243	0.085	0	0	0	0	0
AMY1A	0	0.138	0.207	0	0.071	0	0.619	0.131	0.218	0.093	0.154	0.14	0.277	0.054	0	0.059	0.199	0	0.396	0.124	0	0.358	0	0.109	0.094	0.183	0.339	0.125	0.211	0.675	0	0	0	0.201	0.189	0	0.356	0.093	0.196	0	0.079	0.071	0.78	0	0	0.083	0.194	0	0
AMY1B	0	0.143	0	0	0	0	0.049	0	0	0	0	0	0	0.051	0	0	0	0	0	0.11	0	0	0	0	0	0	0	0	0	0	0	0	0	0	0	0	0	0	0.148	0	0	0.04	0	0	0	0	0	0	0
AMY1C	0	0	0	0	0	0	0	0	0	0	0	0	0	0	0	0	0	0	0.174	0.086	0	0	0	0	0	0	0	0	0	0	0	0	0	0	0	0	0	0	0	0	0	0	0	0	0	0	0	0	0
LOC100129138	0	0.069	0.453	0.23	0.141	0	0.267	0	0.402	0.282	0.192	0	0	0.056	0	0	0.184	0	0.18	0.115	0	0.105	0.464	0	0	0	0.284	1.808	0.089	0.083	0	0	0	0.167	0	0	0.079	0	0	0	0	0.179	0.293	0	0	0	0.051	0	0
PRMT6	4.47	1.268	0.932	2.098	2.135	1.023	2.087	1.878	2.192	2.501	2.832	1.289	2.586	1.716	2.016	1.978	1.345	2.278	3.435	2.466	2.411	1.98	0.837	1.121	2.106	0.955	1.851	2.863	1.933	0.81	2.176	2.627	1.871	1.038	0.049	2.529	1.457	0	1.747	2.065	2.224	2.003	2.197	2.375	2.105	1.121	0.942	1.827	2.298
NTNG1	0	2.305	0.096	0	0.036	0.055	0.114	0.237	0.105	3.348	1.575	0.047	0.058	0.031	0	0.029	0	0.143	0	0.046	0	0.136	0.286	0	1.946	0	0.084	0.371	0	0.09	0	0	0	0.196	0	0.076	0.427	0	2.922	0	0.592	0.465	0.042	0	0.076	0.075	0.035	0.912	2.229
VAV3	0.79	0.025	0.149	0.137	3.954	0	0.792	0.04	0.276	1.369	0.411	0.041	0	0.022	0	0	0.056	0	4.522	1.347	0.136	2.254	0.232	0.051	0	0.214	0.313	0.035	2.819	0.062	2.484	1.186	1.988	1.506	1.24	0.207	0	0.057	0.04	0.382	0.308	0.608	0.113	3.517	1.34	0.098	0.048	0	1.678
VAV3-AS1	0	0	0	0	0	0	0	0	0	0	0	0	0	0	0	0	0	0	0.46	0	0	0.172	0	0	0	0	0	0	0	0.092	0	0	0	0	0	0	0	0	0	0	0	0	0	0	0	0	0.12	0	0
SLC25A24	2.317	5.631	1.706	2.569	2.566	1.792	1.832	2.515	1.522	2.246	2.639	1.099	2.556	2.627	2.499	2.856	3.301	2.943	2.133	1.234	1.517	1.289	1.138	0.844	2.929	1.891	2.186	2.174	1.842	0.86	2.264	2.226	1.655	1.068	1.574	2.953	2.305	3.1	3.402	1.971	2.037	1.621	2.859	2.572	1.209	1.928	0.758	2.812	2.324
NBPF4	0.211	0	0.074	0	0.051	0	0	0	0.116	0	0	0	0	0	0	0	0.1	0.107	0	0.077	0.586	0.03	0.171	0.066	0.124	0.047	0.091	0.19	0	0.044	0.201	0.198	0	0	0.048	0.07	0	0	0	0	0	0.042	0.032	0	0	0	0.025	0.258	0
NBPF6	0.349	0	0.084	0	0.084	0	0	0	0.081	0	0	0	0	0	0	0	0.182	0.083	0	0	0.827	0.026	0.287	0.066	0.103	0.089	0.028	0.292	0	0.029	0.142	0.34	0	0.118	0	0.073	0	0	0.025	0	0	0.04	0	0	0	0	0	0.368	0
FAM102B	3.053	3.893	0.678	1.003	0.964	0.675	1.805	0.98	0.874	0.851	1.607	1.172	1.173	1.751	0.753	0.643	2.263	1.168	1.653	0.889	1.278	0.891	0.385	0.165	0.773	1.874	0.848	2.666	3.256	0.749	1.529	1.099	0.592	0.425	0.782	2.55	0.926	1.219	1.109	1.501	0.855	0.801	1.826	0.477	0.218	0.106	0.626	1.929	1.546
HENMT1	2.876	1.902	0.737	2.13	0	0	0.121	0.05	0.138	0.09	0	1.906	2.002	0.028	2.231	2.164	0	1.169	5.133	2.092	0	4.079	0.789	0.103	1.334	0	0.165	0.61	1.921	0.085	0	0	0	0.172	0.411	2.316	0.985	0	0.1	3.115	2.063	0.303	3.275	2.555	1.105	1.287	1.452	1.666	0.997
PRPF38B	3.024	4.83	2.003	2.578	1.95	1.823	2.464	2.642	2.163	2.695	2.717	1.892	2.373	3.43	2.693	2.557	2.635	4.437	4.384	2.974	2.79	3.361	1.951	1.652	2.301	2.217	2.265	3.057	2.816	1.334	2.875	2.74	2.448	1.947	1.814	2.31	1.888	2.052	2.482	2.663	2.291	1.926	2.697	2.888	1.581	1.815	2.143	2.887	2.364
FNDC7	0.071	0.088	0.136	0	0.046	0.1	0.059	0.098	0.157	0.064	0.071	0.044	0.091	0.049	0	0.06	0	0	0.033	0	0	0.116	0.315	0	0	0	0.077	0.091	0.074	0.046	0	0.035	0	0.271	0	0	0	0	0.058	0	0.047	0	0.026	0	0.051	0.05	0.169	0.09	0
STXBP3	2.036	4.402	0.972	1.234	1.764	0.926	1.538	1.614	1.694	1.984	2.423	1.04	1.952	2.476	1.253	1.728	2.175	3.762	3.4	1.705	1.583	1.365	0.797	0.647	1.417	1.873	0.963	1.918	1.913	0.57	2.219	2.121	1.333	0.85	0.784	1.958	0.917	1.882	2.347	1.908	1.228	1.121	1.964	1.589	0.748	1.103	0.799	1.282	1.806
AKNAD1	0	0.158	0.062	0	0.034	0	0	0.035	0.119	0.06	0.162	0	0	0.067	0	0.028	0	0.243	0	0	0	0.063	0.11	0	0	0	0.128	0.056	0	0.055	0.038	0.057	0.047	0.147	0	0.044	0	0	0.026	0	0.065	0.23	0.036	0	0	0	0.028	0	0
SPATA42	0	0	0	0	0	0	0	0	0	0	0	0	0	0	0	0	0	0	0	0	0	0	0	0	0	0	0	0	0	0.093	0	0	0	0	0	0	0	0	0	0	0	0	0	0	0	0	0	0	0
GPSM2	2.864	4.206	1.557	1.839	2.069	1.398	1.885	2.12	1.504	2.874	2.836	1.189	2.236	2.927	2.621	2.329	2.408	2.683	2.65	2.064	1.195	1.524	0.632	0.48	1.333	1.521	1.909	2.203	1.825	0.595	1.966	1.615	1.93	0.982	1.25	1.973	1.328	2.43	1.55	2.224	2.238	1.21	1.89	1.715	1.182	1.288	0.833	1.313	1.893
CLCC1	2.502	3.936	1.752	2.174	1.79	1.505	2.668	2.072	2.349	2.831	3.054	0.672	1.948	1.959	2.346	1.695	1.736	2.172	1.264	2.44	2.395	1.382	1.714	1.328	1.49	1.618	2.504	2.403	2.041	1.466	2.245	2.507	1.882	1.292	1.533	2.683	1.54	2.267	2.589	2.475	1.808	1.081	2.616	2.062	1.16	1.311	1.957	1.828	2.355
WDR47	1.098	2.546	0.903	1.301	0.597	0.79	1.484	1.294	1.374	1.612	1.899	0.19	0.939	1.33	0.878	0.397	0.673	0.831	1.712	0.669	0.286	0.871	0.52	0.122	0.78	1.246	1.579	1.125	1.554	0.308	1.262	1.405	1.054	0.541	0.392	1.007	0.717	1.27	0.993	1.17	0.566	0.37	1.933	1.407	0.496	0.56	0.137	1.408	1.111
TAF13	0.67	3.049	0.583	0	0.753	0.978	0.807	1.497	0	0.883	1.376	0.397	0.588	0.629	0	0.33	0	0.803	0.242	0	1.912	0.218	0	0.302	1.367	0.401	0.295	1.645	0.86	0.184	0.527	0.68	0.538	0	0	1.342	0.349	0.679	1.178	0.878	0.966	0.141	0	2.444	0.703	1.347	0	1.353	1.758
TMEM167B	2.176	4.089	2.399	2.226	2.334	1.735	3.278	2.51	2.963	2.393	2.627	1.346	1.932	2.316	0.917	1.851	1.98	2.295	3.207	2.266	1.951	2.12	1.832	0.952	1.944	1.487	1.925	2.097	2.178	0.631	2.048	2.128	1.364	1.298	0.925	1.613	1.357	2.032	2.533	1.597	1.403	1.261	2.675	1.704	0.952	1.555	2.076	1.435	1.47
SCARNA2	4.071	0.564	3.21	2.562	2.036	6.596	1.109	3.398	1.989	2.414	2.878	3.14	2.872	2.216	3.397	3.361	3.218	0	0.952	2.182	5.268	2.809	1.631	3.959	3.128	2.41	2.138	4.919	4.374	0.21	2.832	2.972	2.31	1.343	2.941	2.692	2.851	3.484	2.046	3.967	3.285	2.393	2.091	4.606	4.248	3.194	1.953	4.274	2.642
C1orf194	0	0	0	0	0.704	0	0	0	0	0	0	0	0	0.08	0	0	0	0	0	0.215	0	0.093	0	0	0	0	0.108	0	0	0.085	0	0	0	0	0	0	0	0	0	0	0	0	0	0	0	0.135	0.077	0	0
KIAA1324	2.314	0.366	0.212	0	3.113	0.292	0.455	0.402	0.19	0.324	0.637	0.264	0.052	0.114	0.046	0.035	0.935	0.073	0.099	0.047	0.067	0.109	0.312	0	0.074	0.059	0.152	0.348	0.057	0.094	0.036	0.061	0.023	0.225	0.107	0.384	0.102	0.055	1.93	0.097	0.07	0.205	0.059	0	0.042	0.072	0.325	0.171	0.117
SARS	5.109	6.755	5.56	6.306	4.024	4.041	5.492	5.3	6.237	5.285	5.591	3.877	4.668	5.588	4.53	4.653	5.643	4.735	6.087	4.684	5.16	4.869	4.546	2.816	4.359	3.834	5.326	5.09	4.992	4.305	4.888	5.483	4.056	3.2	3.426	4.441	4.522	5.015	6.102	4.678	3.809	3.784	5.932	4.129	3.925	4.164	5.398	5.424	4.702
CELSR2	3.295	0.5	0.643	0.655	1.974	0.737	0.738	0.369	2.886	3.16	2.986	0.3	1.535	1.438	2.321	0.737	0.702	0.273	0.74	0.062	1.937	0.786	0.438	0.377	0.025	2.409	2.505	2.697	1.554	1.068	2.483	1.105	1.05	0.483	0.798	2.687	0.636	0.47	0.533	1.263	1.64	1.132	1.526	1.31	2.682	2.178	0.397	2.195	3.874
PSRC1	4.398	4.386	2.626	3.052	2.207	3.338	3.292	2.776	2.64	3.982	4.885	1.681	2.62	3.935	3.283	3.16	3.422	1.522	4.787	2.156	2.753	3.386	0.808	0.92	2.757	2.263	3.098	3.808	3.306	2.134	3.714	3.885	3.366	2.215	2.292	2.462	3.046	4.034	2.679	3.9	2.196	3.516	3.369	3.054	2.16	2.598	2.356	4.172	3.407
MYBPHL	0	0	0	0	0.078	0.116	0	0	0.165	0.089	0.081	0.25	0	0.069	0	0.077	0	0.144	0	0	0	0.372	0	0	0	0	0.11	0.307	0	0.077	0	0	0	0	0	0	0	0	0.157	0	0	0	0.064	0	0	0	0.049	0	0
SORT1	3.038	3.263	2.222	0.454	3.277	2.801	1.63	2.279	3.637	2.919	3.92	1.592	2.614	2.306	2.864	2.496	2.441	1.068	3.529	0.1	2.982	2.367	0.844	1.359	0.022	3.999	3.367	4.649	4.989	2.755	4.264	2.84	2.8	1.476	0.887	3.327	2.348	2.525	1.633	1.376	3.173	0.962	2.51	1.608	2.534	2.517	1.906	2.672	3.178
PSMA5	3.959	6.105	1.871	2.505	3.422	2.616	4.917	3.891	2.066	3.322	4.703	2.827	3.63	4.846	2.776	4.001	3.908	4.331	5.414	4.026	4.134	3.736	1.808	2.643	3.561	2.526	3.102	3.88	3.418	1.936	3.795	4.219	3.108	1.382	2.679	3.597	3.087	3.706	4.364	3.925	3.344	2.404	4.202	3.114	2.971	2.925	1.932	3.697	3.631
SYPL2	0.09	0.027	0.113	0.069	0.137	0.251	0.06	0.051	0.435	0.083	0.086	0.027	0	0.318	0.153	0.036	0.053	0.068	0.028	0.062	0	0.088	0.152	0.074	0	0.148	0.147	0.039	0.037	0.095	0.052	0.203	0	0.192	0.132	0.084	0.102	0.08	0.061	0.33	0	0.146	2.351	0.038	0	0.066	0.054	0.084	0.048
ATXN7L2	1.464	0.3	0.455	1.299	0.639	0.61	1.29	1.486	1.087	1.356	1.477	0.507	1.253	1.148	1.385	1.172	1.034	0.086	2.741	0.722	1.617	2.174	0.583	0.731	1.003	0.776	1.118	1.259	1.058	0.786	1.135	1.489	1.372	0.487	0.374	0.93	0.605	1.225	0.739	1.797	0.88	1.321	2.451	0.952	0.771	0.656	0.796	1.589	1.156
CYB561D1	1.619	0.756	0.98	0.747	1.086	0.485	1.592	1.901	1.558	1.907	1.466	0.821	1.192	0.918	1.121	1.291	0.621	0.28	2.002	0.982	0.67	0.78	0.86	0.419	0.885	1.365	1.758	1.961	1.431	0.861	1.245	1.265	1.106	0.708	0.549	1.053	0.757	1.524	0.983	1.085	0.889	0.777	1.158	0.673	0.912	0.706	1.546	1.02	1.324
AMIGO1	0.825	0.788	0.447	0.289	0.821	0.044	0.109	0.095	0.97	0.335	0.723	0.149	0.691	0.074	1.177	0.17	0.134	0.154	0.126	0.26	0.203	0.321	0.481	0.135	0.137	0.151	0.654	0.814	0.635	0.432	0.062	0.222	0.682	0.41	0.267	0.867	0.214	0.983	0.117	1.241	0.211	0.289	0.557	0.259	0.347	0.215	0.295	0.688	1.072
GPR61	0.271	0.057	0.301	0	0.24	0.066	0.395	0.161	0.178	0.37	0.334	0.207	0.258	0.174	0.237	0.326	0.266	0.107	0.235	0.331	0	0.635	0.367	0.052	0.143	0.117	0.453	0.44	0.318	0.215	0.124	0.136	0.125	0.131	0.074	0.142	0.232	0.124	0.526	0.299	0.086	0.308	0.465	0.094	0	0.044	0.475	0.052	0.087
GNAI3	3.369	5.849	2.877	3.024	2.766	2.359	3.796	3.609	2.928	3.377	4.066	1.989	3.056	4.22	2.409	2.906	3.018	4.193	4.256	2.884	2.785	2.51	1.708	1.34	3.166	2.292	2.776	3.714	3.185	2.165	3.286	2.939	2.572	1.962	1.987	2.848	2.678	3.101	3.272	3.418	2.244	2.153	4.009	2.641	2.495	2.296	2.791	3.077	3.378
GNAT2	0.212	0.148	0.265	0	0.231	0	0.229	0.358	0.173	0.144	0.338	0	0.271	0.18	0.296	0.145	0	0	0.086	0.137	0	0.176	0	0	0	0.151	0.167	0.454	0.369	0.061	0.283	0.256	0.158	0	0.268	0.328	0.109	0.313	0.213	0.244	0.189	0.51	0.063	0.477	0	0	0.33	0.48	0.123
AMPD2	2.71	1.682	3.085	3.298	2.207	2.008	4.646	4.476	2.942	3.809	4.149	1.886	3.106	2.762	3.096	2.323	2.292	0.177	4.741	2.37	2.735	3.233	1.651	1.908	3.483	2.601	3.707	4.787	3.994	2.742	3.354	4.411	3.627	2.052	1.921	3.211	3.317	3.581	3.011	4.43	2.282	3.07	3.811	2.89	2.054	2.191	1.087	2.693	1.453
GSTM4	4.008	3.45	2.689	0.977	3.921	1.623	3.701	0.941	2.492	2.162	5.308	3.506	3.268	2.867	3.57	0.473	0.189	0.508	3.384	4.56	2.716	2.909	1.715	1.918	1.45	4.283	4.604	4.471	4.298	4.992	4.237	4.26	4.391	2.837	1.761	4.181	2.938	3.927	0.709	2.922	0.763	3.752	3.761	3.052	1.303	3.925	1.131	1.166	1.989
GSTM2	0.453	1.717	2.131	0.607	3.992	1.889	2.368	0.278	1.61	0.947	3.169	0.249	0.415	0.694	0.99	0	0	0	2.272	1.033	0.726	3.837	0.389	0.64	0	3.241	1.344	2.045	2.95	1.124	2.144	2.857	0.502	0.41	0.637	3.05	1.472	3.383	0.128	3.129	0	3.222	0.804	1.242	1.852	1.745	0	1.581	0.214
GSTM1	0.553	1.941	2.618	0.571	3.179	2.097	2.223	0.282	1.34	0.682	2.773	0.41	0.395	0.471	0.811	0	0	0	1.601	1.022	0.294	4.052	0.32	1.218	0	3.791	1.457	1.533	2.413	1.165	1.493	2.053	0.587	0.421	0.46	3.371	1.116	2.448	0.119	3.596	0	3.683	0.834	0.684	1.22	0.951	0	1.016	0.178
GSTM5	0.188	0.058	0.166	0	0.171	0	0.169	0.08	0.147	0.103	0.346	0.114	0	0.063	0.129	0	0	0	0.165	0	0.17	0.168	0.226	0	0.091	0.249	0.17	0.166	0.254	0.257	0.18	0.169	0.174	0.206	0.077	0.215	0.186	0.224	0.082	0	0	0.15	0.143	0.185	0	0.131	0.067	0	0.101
GSTM3	2.821	4.506	1.087	1.043	5.725	2.134	3.391	0.427	1.743	2.468	3.017	0.098	0.094	0.03	2.764	0.057	0	0.057	0.205	0.656	0.311	1.41	0.17	0	0	0.908	0.839	1.231	0.747	0.21	1.75	1.431	1.151	0.83	0.469	1.39	0.69	0.046	2.927	1.212	0.435	2.275	1.721	2.384	1.775	2.625	0.972	1.679	0.766
EPS8L3	0	0	0.107	0	0.082	0	0	0	0.08	0	0	3.925	4.099	0.322	1.034	3.498	1.286	2.452	0	0	0	0.042	0.159	0	0	0	0.056	0	0	0.057	0	0	0	0	0.677	0	0.087	0	0.041	0	0	0.661	0.046	0	0	0.037	0.082	0	0
CSF1	0.231	3.797	3.062	3.993	0.433	1.239	4.444	5.553	2.787	5.274	2.39	0.088	1.125	0.792	1.498	0.669	0	0	1.988	0.146	0.756	0.353	0.52	0.325	0.894	1.126	0.701	1.564	0.085	1.586	1.03	1.494	0.63	0.78	1.471	1.857	3.676	4.159	4.144	0.777	0.378	2.179	0.595	2.208	0.908	0.71	1.016	0.553	2.122
AHCYL1	3.942	5.243	3.706	3.355	4.193	2.727	5.397	4.504	4.15	4.554	5.199	3.114	4.445	4.966	4.317	3.721	4.298	3.761	5	4.006	3.449	3.763	2.78	2.156	3.356	3.436	4.18	4.8	4.511	4.654	5.071	4.437	3.403	2.607	3.156	4.056	4.036	4.045	5.089	4.224	3.897	3.138	4.926	3.938	2.743	2.886	4.506	3.293	4.579
STRIP1	1.79	1.294	1.57	2.14	1.628	1.576	2.283	2.167	2.141	2.373	2.448	1.055	2.26	1.67	2.353	1.944	1.507	0.272	3.251	1.452	2.147	1.835	0.786	1.02	1.697	1.853	2.185	3.325	2.488	1.742	2.443	2.42	2.001	0.851	1.119	2.316	1.818	2.032	1.743	2.654	1.606	1.492	2.437	1.957	1.652	1.398	0.675	2.387	2.013
ALX3	0.263	0	0.32	0.486	0.142	0.294	0.31	0.253	0.455	0.435	0.58	0.22	0.573	0.246	0.911	0.19	0.267	0.126	0.419	0	0.274	0.227	0	0.14	0.178	0.398	0.371	1.102	0.46	0.166	0.504	0.29	0.467	0.198	0.108	0.415	0.331	0.522	0.163	0.798	0.323	0.403	0.66	0.552	0.267	0.209	0	0.732	0.526
LINC01397	0	0	0	0	0	0	0	0	0	0	0	0	0	0	0	0	0	0	0	0	0	0	0	0	0	0	0.112	0	0	0.081	0.276	0	0	0	0	0	0	0	0.087	0	0	0	0	0	0	0	0	0	0
UBL4B	0	0	0.089	0	0.132	0	0	0	0.126	0	0	0	0	0.108	0	0	0	0	0	0.11	0	0.115	0.387	0	0	0	0.057	0	0	0.311	0.133	0	0	0.225	0	0	0	0	0.111	0	0	0.082	0.035	0	0	0	0	0	0
SLC6A17	0	0.027	0.169	0	0.607	0.073	0.055	0.069	0.163	0.051	0.046	0.062	0	1.49	0	0.05	0.052	0.083	0.026	0.087	0	0.156	0.246	0.029	1.481	0.497	1.087	1.035	1.327	0.926	3.152	0.845	0	0.221	0.378	0.911	0	0	0.255	2.388	0	0.13	1.435	0.091	0.037	0.15	0.125	1.807	1.08
KCNC4-AS1	0	0	0.178	0	0.108	0	0	0	0	0	0	0	0.382	0.099	0	0	0	0.153	0.253	0.127	0	0.276	0.259	0	0	0	0.207	0.131	0	0.119	0.275	0	0	0	0	0	0	0	0.422	0	0	0.181	0.789	0.379	0	0	0.059	0	0
KCNC4	0.621	0.482	0.864	0.294	0.766	0.622	0.838	0.529	0.453	1.261	0.434	0.661	1.88	1.19	1.483	0.423	1.024	0.336	2.065	1.163	0.382	1.296	0.566	0.502	1.065	1.236	2.556	2.227	1.696	2.035	1.513	2.021	1.103	0.603	0.643	1.791	0.798	0.71	2.423	1.658	0.347	1.173	2.096	2.205	0.273	0.678	1.131	1.465	1.143
LOC440600	0	0.126	0.159	0	0.041	0.11	0.187	0.116	0.15	0.103	0.056	0	0.11	0.149	0.107	0.092	0	0.146	0.184	0	0.106	0.238	0.324	0.065	0	0.039	0.168	0.063	0.091	0.057	0.083	0.083	0.09	0.34	0	0.083	0.048	0.074	0.164	0.108	0	0.053	0.018	0.071	0	0	0	0.073	0
RBM15	2.769	2.431	1.606	2.178	1.862	1.95	2.088	2.918	1.193	2.57	2.888	1.81	2.457	2.917	2.829	2.343	2.259	3.34	2.214	2.303	3.15	2.317	1.274	1.66	1.791	1.828	2.058	2.921	2.732	1.695	2.255	2.139	2.217	0.847	1.523	2.359	2.316	2.309	1.575	3.055	2.316	1.543	2.219	2.6	1.869	1.965	1.493	2.854	2.697
SLC16A4	0.53	0.817	0.553	0	0.483	0.249	2.714	0.355	0.941	1.122	2.475	0.774	0.59	0.436	0.637	0.652	0.421	0.457	0.517	0.294	0.411	0.542	0.221	0.158	0.16	2.387	1.08	2.298	1.528	1.092	1.156	2.48	1.313	1.048	1.414	0.295	0.581	1.449	0.203	0.455	0.261	1.859	0.217	0.815	0.122	0.225	0.186	0.767	0.439
LAMTOR5	4.976	8.25	4.035	3.868	5.296	4.898	6.329	4.554	4.006	4.971	5.553	4.29	4.722	5.702	3.926	4.783	5.414	7.576	6.582	6.496	4.636	6.108	3.385	4.014	4.723	4.952	5	5.515	5.442	4.319	6.046	5.629	4.272	3.473	4.68	4.896	3.968	5.44	6.759	4.427	4.411	4.207	5.916	4.452	3.951	4.183	5.438	4.308	4.508
LAMTOR5-AS1	0.376	0.942	0	0	0.714	0.382	0.678	0	0	0.265	0.163	0.719	0.513	1.008	0	0.241	0.573	0.93	0.724	0.679	0	0.516	0	0	0	0.274	0.249	0.211	0.553	0.152	0	0.562	0	0	0.527	0	0.204	0	0.639	0	0.426	0.209	0	0	0	0.235	0	0	0
PROK1	0	0	0.098	0	0	0	0	0	0.148	0	0	0	0	0	0	0	0	0	0	0	0	0.072	0	0	0	0	0.062	0	0	0.047	0	0	0	0	0	0	0	0	0	0	0	0	0.042	0	0	0	0	0	0
CYMP	0	0	0	0	0	0	0	0	0	0	0	0.134	0	0.069	0	0	0.222	0	0.492	0	0	0.528	0	0	0	0	0.06	0	0	0.043	0	0	0	0.151	0	0	0	0	0.061	0	0	0	0	0	0	0	0	0	0
LOC440602	0	0	0.156	0	0	0	0	0	0.099	0.039	0	0	0	0	0	0	0.09	0	0.048	0	0	0.076	0.329	0	0	0	0.102	0.026	0	0.058	0	0	0	0.133	0	0	0	0	0	0	0	0.039	0.049	0	0	0	0	0	0
KCNA10	0	0.048	0.223	0	0	0	0	0	0.107	0.036	0	0.237	0	0	0	0	0	0	0	0	0	0.08	0.169	0	0	0	0.073	0	0	0.061	0	0	0	0.221	0	0	0	0	0.123	0	0	0.543	0.035	0	0	0	0.027	0	0
KCNA2	0.116	0.094	0.266	0.21	0.172	0.241	0.192	0.169	0.255	0.744	0.079	0.109	0.408	0.049	0.388	0.102	0.121	0.088	0.239	0.126	0.201	0.178	0.473	0.438	0.26	0.351	0.173	0.268	0.067	0.176	0.558	1.185	0.393	0.186	0.101	0.225	0.233	0.162	0.09	0.191	0.241	0.218	0.083	0.182	0.171	0.259	0.123	0.188	0.245
KCNA3	0	0.107	0.242	0	0.076	0.2	0.124	0.084	0.231	0.104	0.054	0.102	0	0.091	0	0.069	0.071	0.434	2.178	0.157	0	2.217	1.955	1.827	0.054	0.046	0.286	0.036	0	0.315	0	0.17	0.042	0.248	0.091	0.046	0.293	0	0.149	0	0.049	0.982	0.097	0	0.187	0.126	0.335	0.06	0
CD53	0	0	0.118	0	0	0	0.148	0	0	0.202	0	0	0	0.029	0	0	0	0	6.057	3.86	2.804	4.305	3.794	2.746	0	0	0.057	0.223	0	0.026	0	0	0	0	0	0.129	0	0.152	0.049	0	0	0.289	0	0	0	0.085	0	0	0
LRIF1	1.717	3.539	1.274	2.071	2.256	1.768	1.79	2.265	1.606	2.226	2.001	1.566	2.004	2.687	0.823	1.841	2.33	3.208	3.544	2.875	3.385	0.213	2.076	0.91	2.346	1.93	1.042	1.735	1.108	0.654	2.346	2.371	0.841	0.89	1.888	2.192	0.523	2.388	3.01	2.245	2.185	1.271	2.104	1.666	1.504	1.403	0.777	2.089	2.494
DRAM2	1.666	4.115	1.469	2.312	2.385	0.644	2.417	2.221	2.037	2.452	2.414	1.632	2.476	2.811	1.937	2.302	2.967	3.483	3.555	2.343	2.009	1.498	1.406	0.577	1.395	2.147	2.105	1.584	2.243	1.079	2.431	2.051	1.223	1.302	1.038	2.142	1.169	2.097	2.576	1.586	1.756	1.365	2.849	1.79	0.829	0.985	1.154	1.409	1.826
CEPT1	1.881	2.626	1.22	2.11	2.402	1.088	1.93	1.788	1.815	2.202	2.116	1.433	2.645	3.188	1.988	1.941	1.909	1.727	4.622	1.347	1.967	2.448	1.517	1.06	1.495	1.54	1.574	2.064	1.855	0.687	2.311	2.151	1.335	1.299	0.75	1.955	1.6	1.65	1.768	1.99	1.482	1.137	1.214	1.881	0.824	1.162	0.58	1.831	1.489
DENND2D	2.279	1.064	0.214	0.131	2.298	0	0.317	0.186	0.138	0.189	0.292	1.338	1.641	2.11	1.268	2.987	1.523	1.315	4.356	0.448	0	4.892	1.78	1.837	0	0.17	0.116	0.472	0.121	0.251	1.295	0.222	0.06	0.177	0.17	0.265	0.374	0.55	1.317	0.688	0.238	0.47	0.026	0.058	0.939	1.198	1.457	0.723	0.559
CHI3L2	0	0	0	2.001	0	0	0.655	0	0.212	1.738	0.962	0.104	0	0.043	0	0	0	0	7.008	0.079	0	5.548	0.256	0.151	0	0	0.17	0.384	0	0.077	0	0.291	0	0	0	0	0	0.193	1.777	0	0	0	0	0	0	0	0.327	0	0
CHIAP2	0	0.036	0.096	0	0	0	0	0	0.074	0	0	0.624	0	0.021	0	0	0	0.052	0	0.061	0	0.043	0.207	0	0	0	0.038	0.034	0	0.045	0	0	0	0.168	0	0	0	0	0.02	0	0	0.025	0.024	0	0	0	0.027	0	0
CHIA	0	0	0.157	0	0	0	0	0	0	0	0	0.798	0	0	0	0	0	0	0	0	0	0.177	0	0	0	0	0.058	0.121	0	0.054	0	0	0	0.225	0	0	0	0	0.049	0	0	0.463	0.062	0	0	0	0	0	0
PIFO	0	0.08	0.123	0.253	1.238	0.065	0.066	0	0.161	0.055	0.065	0.533	0	0.543	0	0.064	0	0.184	0.16	0.06	0	0.253	0.197	0	0	0.06	0.109	0.07	0	0.053	0.086	0	0	0.309	0	0	0	0.126	0.126	0.129	0	0.231	1.143	0	0	0.084	0.024	0	0
PGCP1	0	0	0	0	0	0	0	0	0	0	0	0.299	0	0	0	0	0	0	0	0	0	0	0	0	0	0	0	0	0	0	0	0	0	0	0	0	0	0	0	0	0	0	0	0	0	0	0	0	0
OVGP1	0.218	0	0.229	0.278	0.301	0.116	0.138	0.306	0.612	0.16	0.657	0.696	0.278	0.837	0.154	0.352	0.496	0.348	1.451	0.158	0	0.259	0.454	0.096	0.063	0	0.162	0.152	0.072	0.178	0.069	0.27	0.078	0.158	0.056	0.429	0.072	0.298	0.598	0.326	0.083	0.115	0	0.46	0	0.093	0.734	0.194	0.234
WDR77	3.837	4.012	2.656	3.209	3.34	2.874	4.618	3.48	2.451	3.218	4.432	2.786	3.73	4.302	3.651	3.752	3.221	1.976	5.727	3.551	3.985	4.177	2.126	2.969	3.894	2.94	3.737	4.439	4.071	3.469	4.335	4.626	3.439	1.796	2.872	3.901	4.021	4.279	3.759	4.744	3.207	2.827	4.895	3.302	2.843	2.865	3.066	4.374	3.224
ATP5F1	6.165	8.208	3.794	4.237	5.476	3.982	6.232	5.005	4.141	5.029	5.925	4.685	5.136	6.76	4.612	4.917	5.548	8.287	6.913	6.515	5.652	5.507	3.719	3.835	5.139	4.231	5.253	5.063	5.521	4.536	5.88	6.073	4.741	3.588	3.69	5.264	4.125	5.195	5.79	5.127	4.503	3.989	6.055	4.689	4.06	4.191	5.04	5.118	4.097
C1orf162	0.277	0.267	0	0	0.154	0	0.379	0	0.404	0.266	0.317	0	0	0.288	0	0.241	0.221	0	0.709	4.475	0	0.376	0	0.164	0	0	0.136	0	0	0.094	0.249	0	0	0	0	0	0.189	0.218	0.663	0	0	0.108	0	0	0	0.178	0	0	0
TMIGD3	0	0.113	0	0	0	0	0	0	0	0	0	0	0	0	0	0	0	0	0	0.789	0	0	0	0	0	0.109	0.06	0.089	0	0.064	0.251	0	0	0.37	0	0	0	0	0.073	0	0	0	0.628	0	0	0	0.05	0	0
ADORA3	0	0	0.164	0	0	0	0	0	0.145	0	0.047	0	0	0	0	0	0	0	0	0.387	0	0.037	0.201	0	0	0	0.045	0	0	0.051	0	0	0	0.264	0	0	0	0	0.038	0	0	0.075	0	0	0	0	0	0	0
LINC01160	0	0.13	0.158	0	0	0	0.066	0.142	0.078	0.104	0.06	0	0	0	0	0	0	0	0	0	0	0.055	0.318	0.072	0	0.09	0.241	0.085	0	0.031	0	0	0	0.191	0	0	0	0.098	0	0	0	0	0	0	0	0	0.058	0	0
RAP1A	2.162	4.816	1.45	1.34	1.699	1.306	2.21	2.292	1.757	2.49	2.693	1.011	1.597	2.602	1.193	1.691	1.932	3.507	3.121	2.27	1.524	1.287	1.26	0.807	1.496	1.677	1.092	2.093	1.753	0.344	2.133	2.426	1.351	1.07	0.638	1.933	1.091	2.084	2.385	1.759	1.514	0.846	2.181	1.371	1.109	1.327	0.457	1.577	1.698
FAM212B	0.739	0.212	0.897	0.082	0.648	0.233	0.601	1.263	0.727	1.912	0.992	0.318	0.328	0.478	0.439	0.223	0.352	0.333	0.137	0.137	0.036	0.386	0.398	0.257	0.071	0.485	0.785	1.087	0.443	0.186	0.465	2.348	1.282	0.738	0.222	0.13	0.063	0.376	0.708	0.57	0.208	0.342	0.311	0.297	0.074	0.579	0.315	0.393	0.239
FAM212B-AS1	0	0.276	0.236	0	0.133	0.314	0.06	0	0.145	0.108	0.504	0	0	0.109	0	0	0.117	0.237	0	0	0	0.075	0	0	0	0	0.102	0	0	0.058	0	0.354	0.096	0.296	0.086	0.088	0.056	0	0.158	0.253	0	0.043	0.559	0	0	0.165	0.321	0.121	0
LOC101928718	0.248	0.053	0.088	0	0.092	0	0.066	0.05	0.14	0.149	0.113	0	0	0	0	0	0	0	0	0.046	0	0.223	0.25	0	0	0.068	0.116	0.157	0.072	0.026	0.058	0	0.077	0.119	0	0	0	0.066	0.057	0	0	0	0.055	0	0	0	0.026	0.107	0
DDX20	2.577	4.261	1.172	1.704	1.855	1.231	2.006	1.76	1.437	1.65	2.281	1.021	1.914	2.755	1.724	1.621	1.552	3.063	3.326	2.123	1.964	1.907	0.928	0.76	1.741	1.663	1.553	2.555	1.954	0.784	2.174	2.386	1.557	0.991	0.845	2.001	1.244	1.416	2.233	2.103	1.319	1.156	2.683	1.815	1.29	1.071	1.477	1.735	1.161
KCND3	0.191	0.067	0.274	0	0.079	0.046	0.097	0.063	0.102	0.873	0.041	0.121	0	0.144	0	0.051	0.062	0.142	0	0.056	0	0.331	0.256	0	0	0	0.142	0.759	0	0.435	0.077	0.13	0	0.182	0	0	0	0	0.664	0.07	0	0.475	0.146	0.068	0	0.045	0.165	0.087	0.082
KCND3-IT1	0	0	0	0	0	0	0	0	0	0	0	0	0	0	0	0	0	0	0	0	0	0	0	0	0	0	0.112	0	0	0	0	0	0	0	0	0	0	0	0	0	0	0	0	0	0	0	0	0	0
KCND3-AS1	0	0	0	0	0	0	0	0	0	0	0	0	0	0	0	0	0	0	0	0	0	0.15	0	0	0	0	0.105	0	0	0	0	0	0	0	0	0	0	0	0	0	0	0	0	0	0	0	0	0	0
LOC643355	0.304	0	0.117	0	0	0	0	0.026	0.091	0.098	0.026	0.039	0	0.019	0	0	0	0	0	0.055	0	0.091	0.291	0	0	0	0.039	0.046	0	0.043	0	0	0	0.143	0	0	0	0	0.456	0	0	0.115	0.035	0	0	0.03	0.035	0	0
CTTNBP2NL	1.27	2.08	1.601	1.892	0.693	1.143	1.87	2.648	1.617	1.87	2.595	1.059	1.853	1.599	1.347	2.017	1.901	0.88	0.594	0.259	0.169	0.645	0.134	0	1.795	1.545	1.609	2.614	1.694	0.652	1.324	1.687	1.417	0.772	0.786	1.672	1.269	1.838	2.2	1.673	1.628	0.675	2.488	2.247	1.126	1.45	0.873	2.088	1.976
WNT2B	1.324	0.283	0.315	1.55	0.125	0.111	0.278	0.516	0.342	0.294	0.322	0.109	0.197	0.625	0.246	0.236	0.172	0.249	0.065	0.092	0	0.329	0.256	0.06	0.079	0.233	0.568	0.237	0.198	0.223	0.141	0.361	0.149	0.249	0.13	0.433	0.112	0.488	0.318	0.621	0.269	0.821	0.992	0.497	0.394	0.349	0.509	0.153	0.982
ST7L	0.994	2.152	0.576	1.224	0.974	0.77	1.216	1.036	0.856	1.043	1.06	0.359	0.844	1.185	0.886	0.93	1.136	1.756	1.233	0.586	0.661	0.991	0.397	0.302	0.711	0.523	0.91	0.96	0.828	0.787	1.139	1.549	0.805	0.672	0.591	0.916	0.795	1.135	1.262	1.203	0.765	0.801	1.574	0.597	0.629	0.778	1.405	1.059	0.882
CAPZA1	4.06	7.475	3.686	4.524	3.836	3.841	4.995	4.845	3.607	4.806	5.629	3.779	4.684	5.581	3.984	4.508	4.636	6.236	6.02	5.447	5.063	4.083	3.635	2.992	4.893	4.16	3.875	4.773	4.615	2.551	4.723	4.915	3.635	2.628	3.144	4.445	3.902	4.88	4.994	4.82	4.243	3.52	4.974	4.615	3.222	3.23	3.801	4.423	4.246
MOV10	3.117	0.859	2.009	3.417	2.53	1.981	3.267	3.988	1.833	3.578	3.504	1.271	3.054	3.863	3.746	4.06	2.745	0.146	4.133	0.373	3.324	3.359	0.498	1.196	2.339	2.542	2.49	3.858	3.743	1.941	2.717	3.325	3.021	1.374	1.734	2.989	2.588	3.02	3.592	3.424	3.098	2.279	3.69	2.821	2.088	2.182	1.267	2.816	3.056
RHOC	4.455	2.991	6.895	7.33	6.697	5.336	7.619	6.542	6.085	7.301	7.015	4.428	5.612	5.483	4.226	5.898	5.614	0	5.335	0.778	5.506	3.304	1.604	1.433	6.505	5.167	6.754	7.081	6.489	4.512	5.491	7.363	5.574	4.587	5.137	6.258	5.263	7.051	6.747	5.762	6.284	5.634	6.412	5.498	4.72	5.82	3.927	6.174	6.211
PPM1J	0.91	0.114	0.687	1.383	2.157	0.306	0.429	0.214	0.325	0.441	0.225	0	0.305	1.525	0.489	0.623	0.686	0.143	0.098	0.067	0.748	0.24	0	0	0.542	0.399	0.322	1.432	0.837	0.313	0.247	1.166	0.379	0.189	0.158	0.539	0.139	0.428	0.473	0.918	0.712	0.463	1.475	0.494	0.289	0.486	0.755	0.7	0.486
FAM19A3	0	0.185	0.2	0.772	0	0.164	0.828	0.132	0	0.319	0	0	0	0.66	0	0	0	0	0.295	0	0	0.228	0.353	0	0	1.308	0.095	2.157	1.214	0.062	0.471	1.176	0	0	0.141	0.166	0.142	0	0.335	0	0.179	0.404	0.051	0	0	0.107	0	0	0
LOC100996702	0	1.397	0.46	0.628	0.332	0.27	0.293	0.083	0.499	0.419	0.243	0.083	1.164	0.14	0.429	0.4	0.85	0.21	0.172	0.088	0	0.341	0.511	0.296	0.198	0.317	0.349	0.589	1.021	0.227	0.826	0.195	0.237	0.267	0.057	0.129	0.465	0.478	0.547	0.376	1.013	0.623	1.076	0	0.088	0.629	0.096	1.523	0
SLC16A1	1.322	0.454	3.272	3.633	0.177	2.991	2.838	2.953	5.306	3.885	4.691	0.614	3.752	4.211	3.458	2.634	4.157	3.482	4.387	3.732	3.744	3.152	2.022	2.5	3.143	2.139	1.918	3.468	3.826	1.328	3.243	4.084	2.62	1.924	1.889	3.017	2.704	3.184	4.073	3.334	1.967	2.673	3.446	3.658	2.922	2.533	1.403	3.813	2.863
AKR7A2P1	0.317	0.157	0.524	0.285	0.384	0.468	0.608	0.39	0.367	0.746	0.848	0.376	0.471	0.414	0.53	0.584	0.473	0.136	0.308	0.206	0.221	0.459	0.668	0.405	0.18	0.31	1.254	0.845	1.234	0.635	0.441	0.646	0.19	0.54	0.348	0.265	0.451	0.521	0.227	0.393	0.101	1.046	1.326	0.346	0.355	0.285	0.233	0.979	0.188
LOC100506392	0	0.39	1.142	1.25	0.124	1.475	0.939	1.159	0.539	1.113	1.01	0	1.101	1.131	0.876	0.722	0.961	0.979	1.751	0.241	1.58	1.233	0.497	0.544	0.812	0.72	0.881	1.612	1.431	0.432	1.201	0.921	1.037	0.468	0.432	0.737	0.571	0.975	0.878	0.557	0.223	0.642	1.31	0.354	0.257	0.97	0.543	1.704	0.363
LOC100996251	0	0.042	0.146	0.135	0.041	0.073	0.107	0.307	0.119	0.579	0.249	0.106	0.253	0.282	0.154	0.06	0.073	0.152	0.348	0.149	0.218	0.31	0.165	0	0.065	0.188	0.446	0.293	0.239	0.097	0.322	0.106	0.144	0.31	0.136	0.082	0.168	0.545	0.278	0.08	0.054	0.136	0.031	0	0	0.216	0.231	0.394	0
LRIG2	1.213	1.397	0.692	0.922	0.81	0.731	1.113	1.354	0.96	1.195	1.329	0.331	1.009	0.962	1.235	0.985	0.936	0.368	1.306	0.633	1.207	0.94	0.444	0.369	0.59	0.783	0.819	1.591	1.232	0.67	1.203	1.163	0.652	0.351	0.444	1.09	0.742	1.382	0.755	1.46	0.85	0.566	1.391	1.064	0.714	0.646	0.425	1.423	1.103
LOC643441	0	0	0.072	0	0.045	0	0	0	0.086	0	0	0	0	0	0	0	0	0	0	0	0	0.089	0.233	0	0	0	0.07	0	0	0.06	0	0	0	0.228	0	0	0	0	0	0	0	0.043	0.021	0	0	0	0.057	0	0
MAGI3	1.027	2.084	0.591	0.871	1.347	0.524	1.244	1.091	0.679	1.354	2.298	0.701	1.643	1.295	1.449	1.374	1.234	1.451	1.075	0.443	0.399	0.571	0.284	0.15	0.503	0.363	0.502	1.603	0.856	0.605	0.459	0.453	0.442	0.279	0.714	1.771	0.776	1.286	0.565	0.688	1.222	0.985	0.992	0.916	0.468	0.591	1.006	1.541	1.37
PHTF1	1.642	3.992	0.806	1.237	0.803	0.771	1.814	1.871	1.152	1.931	2.881	0.658	0.886	1.693	0.853	1.181	0.67	2.903	1.161	0.949	0.892	0.147	0.778	0.462	0.683	1.526	1.593	1.78	1.805	1.302	1.797	1.863	1.056	0.681	0.526	1.834	1.325	1.393	1.853	1.155	0.575	0.91	2.234	0.759	0.656	0.743	1.311	1.22	1.12
RSBN1	1.769	2.018	0.977	1.361	0.671	0.599	0.969	0.858	1.305	1.084	1.244	0.542	0.868	1.472	0.861	0.836	1.285	1.081	2.145	1.489	1.277	1.72	0.534	0.473	0.799	0.536	0.797	0.926	0.872	0.385	0.875	0.833	0.503	0.613	0.373	0.903	0.447	1.052	1.595	1.142	0.713	0.445	1.308	0.992	0.588	0.579	0.388	1.075	0.82
AP4B1-AS1	1.543	0.117	0.34	0.53	0.368	0.252	0.269	0.327	0.32	0.341	0.416	0	0.467	0.223	0.243	0.312	0.125	0	0.306	0.154	0.374	0.418	0.147	0.212	0.262	0.168	0.423	0.468	0.357	0.224	0.202	0.388	0.214	0.372	0.291	0.278	0.249	0.392	0.142	0.383	0.131	0.086	0.235	0.256	0	0.122	0.15	0.274	0.114
PTPN22	0.3	0.907	0.107	0	0.036	0	0.204	0.299	0	0.072	0.026	0.22	0	0.031	0	0.058	0.052	1.414	2.894	1.807	0.128	1.644	0.371	0	1.965	0	0.1	0.143	0.122	0.081	0	0	0	0.088	0	0	0.042	0.93	0.044	0	0	0	0.016	0	0	0	0.061	0	0
BCL2L15	0.362	0.086	0.122	0	0.053	0	0.085	0.05	0.099	0.053	0.072	1.636	1.386	0.141	0.254	0.741	0.518	1.307	0.149	0.113	0.056	0.152	0.19	0	0	0.017	0.156	0.025	0	0.092	0	0.043	0	0.149	0.179	0.536	0	0	0.052	0	0	0.02	0.022	0.512	0	0.128	0.173	0	0
AP4B1	3.307	2.87	1.283	1.729	1.046	1.032	2.399	1.524	0.994	1.881	2.164	0.71	1.61	2.02	1.336	1.426	1.125	2.255	3.61	2.308	1.479	2.084	1.52	1.059	1.27	1.026	2.548	2.001	1.725	0.866	1.649	2.045	1.609	0.915	0.686	1.549	0.992	1.738	1.332	1.704	0.829	1.046	2.614	1.513	0.681	1.056	0.7	1.458	0.701
DCLRE1B	3.758	3.083	1.415	2.004	1.554	1.894	2.243	2.032	1.18	2.25	2.443	1.115	1.941	1.997	1.58	1.565	1.854	1.497	2.94	1.78	2.29	2.422	0.866	1.195	1.901	1.426	1.784	2.147	1.906	1.253	1.826	1.934	1.861	1.053	1.07	1.963	1.509	2.181	1.872	2.34	1.272	1.354	2.593	1.885	1.011	1.362	0.708	2.534	1.883
HIPK1-AS1	0.352	0.252	0.184	0	0.222	0	0	0	0.168	0.119	0.109	0	0	0.119	0	0.113	0	1.225	0.1	0.117	0	0.126	0.713	0	0	0	0.165	0	0	0.14	0	0	0	0.186	0	0	0	0	0.072	0	0	0.188	0	0	0	0	0.076	0	0
HIPK1	5.203	2.501	2.229	2.025	2.879	2.073	3.567	4.023	2.12	3.477	3.913	2.042	3.229	2.536	3.537	2.218	3.393	1.294	3.328	3.049	2.849	3.308	1.071	1.399	2.667	2.462	3.149	4.43	3.842	2.177	2.957	3.162	2.591	0.824	1.898	3.68	3.332	3.356	2.427	3.981	2.522	1.398	3.277	2.584	2.502	2.404	2.074	3.681	3.3
OLFML3	0.256	0	4.147	0	5.501	1.081	0	5.788	0.244	0.67	0.643	1.652	0.121	0.12	0	0	0	0	0.085	0	0	0.144	0.321	0	0.323	1.801	0.252	2.948	0.103	0.066	0.516	3.943	0	0.15	2.872	0.109	0.063	0.36	1.687	2.13	0.125	0.499	0.827	0.176	0	0.614	0.826	1.462	0.353
SYT6	0	0.045	0.174	0	0.026	0	0.044	0.023	0.112	0.034	0.037	0.032	0	0.05	0	0.063	0	0.066	0.024	0.043	0.044	0.127	0.221	0	0.036	0.042	0.204	0.21	0.027	0.077	0.133	0.281	0	0.222	0.66	0	0	0	0.073	0.28	0	0.208	0.064	0	0	0.033	0.055	0	0.069
TRIM33	4.014	3.926	1.124	1.511	1.823	1.196	1.831	2.041	1.544	1.987	2.607	1.262	2.23	2.792	2.345	2.449	2.24	2.924	3.33	2.441	2.096	2.78	0.651	0.767	1.544	2.09	1.816	3.19	2.609	1.357	2.475	2.457	1.906	0.983	1.132	2.054	1.506	2.235	2.484	2.498	1.817	1.167	2.453	1.956	1.452	1.389	1.557	2.238	2.201
BCAS2	5.398	6.511	2.425	2.648	3.422	3.182	3.653	3.321	4.037	3.477	4.289	2.247	2.637	4.272	1.9	3.156	3.432	6.316	4.896	3.903	3.391	3.672	2.102	1.874	3.186	2.266	2.949	2.999	3.43	1.346	3.56	3.611	2.302	1.819	2.172	3.121	2.305	2.8	4.395	2.968	2.68	3.195	4.316	3.096	2.495	2.642	3.375	3.306	2.297
DENND2C	0.642	0.222	0.17	0	0.19	0.15	0.188	0.501	0.226	0.38	0.211	0.061	0.09	0.473	0.255	0.132	0.174	0	0.094	0.098	0.058	0.305	0.159	0.035	0.088	0.092	0.157	0.303	0.371	0.087	0.115	0.384	0	0.082	0.111	0.067	0.078	0.233	0.276	0.376	0.263	0.2	0.485	0.129	0.091	0.118	0.123	0.259	0.349
AMPD1	0.217	0	0.092	0	0.027	0	0	0.03	1.704	0	0	0	0	0.051	0	0	0	0	0	0.042	0	0.178	0.185	0	0	0	0.521	0	0	0.079	0	0	0	0.128	0.117	0	0	0	0.025	0	0.069	0.778	0.032	0.088	0	0.047	0.104	0	0
NRAS	3.736	4.253	2.458	3.3	1.932	1.996	2.256	3.421	3.517	2.749	3.869	1.507	2.694	3.176	2.54	2.404	2.311	2.512	3.877	2.104	2.821	2.384	1.743	1.393	3.01	2.369	1.833	3.327	2.872	1.478	3.317	3.111	2.009	1.195	1.455	3.137	2.217	2.979	2.72	2.822	2.113	2.113	3.452	2.736	2.036	2.238	0.878	2.678	2.832
CSDE1	7.446	6.414	4.947	3.431	4.846	4.57	5.712	5.617	6.078	5.813	6.13	3.499	4.912	6.264	4.971	4.752	5.156	4.38	6.633	5.394	4.867	5.566	3.717	3.388	4.785	4.395	4.647	5.939	5.559	3.817	5.475	5.764	4.201	3.125	3.578	5.587	4.822	5.254	5.686	6.018	4.964	4.305	6.296	4.944	4.569	4.283	4.05	5.287	5.112
SIKE1	3.695	3.827	1.351	2.006	1.889	1.631	1.96	2.434	2.549	2.342	2.805	0.994	2.217	2.786	1.909	1.923	2.33	2.449	3.462	2.705	2.31	2.65	1.061	1.05	1.943	1.385	1.533	2.13	1.709	0.634	2.229	1.992	1.661	1.022	0.784	2.155	1.133	1.815	2.614	2.091	1.709	1.451	2.589	1.92	1.504	1.413	1.123	2.123	1.763
SYCP1	0.091	0.095	0.087	0	0.104	0.068	0.078	0.084	0.087	0.049	0.067	0.078	0.187	0.028	0.166	0.065	0.044	0.16	0.144	0.044	0.158	0.068	0	0.079	0.152	0.135	0.065	0.112	0.044	0.077	0.089	0.057	0.083	0.081	0.09	0.115	0.108	0	0.035	0.088	0.058	0.115	0.053	0.117	0.065	0.131	0.059	0.395	0.128
TSPAN2	0	1.343	0.85	0	0.03	0.485	0.324	0.374	0.759	0.199	1.656	0	0.095	0.174	0	0.037	0	0.162	1.483	0.38	0	0.766	0	0	0	0	0.029	0.064	0	0.074	0	0	0	0.118	0.052	0	0.282	0.206	0.261	0.078	0.611	0.518	0.027	0.234	0.195	0.773	0.027	0.408	1.155
NGF	0	1.394	4.339	4.011	0	4.777	0.838	0.423	0.853	1.092	0.403	0	0	0.047	0	0.086	0	0.559	0.206	0.185	0	0.467	0.237	0	0	0	0.104	0.607	0	0.099	0	0	0	0	0.131	0	0.092	0.206	4.243	0.371	0.448	0.529	0.06	0	0	0.273	0.08	1.397	0.349
VANGL1	2.578	2.15	1.479	1.677	1.418	0.592	1.806	2.444	1.767	2.2	3.013	1.802	2.031	2.508	2.114	1.972	1.145	0.727	2.883	1.155	1.105	2.597	0.693	0.941	1.514	1.655	2.328	2.736	2.404	1.05	1.989	1.811	2.019	1.026	1.35	2.161	1.466	2.168	1.992	2.176	2.487	1.763	1.813	1.956	1.446	1.611	1.794	2.113	2.392
CASQ2	0	0.046	0.055	0	0.112	0	0	0	0.19	0.025	0.236	0	0	0.021	0	0	0	0	0	0	0	0.064	0.172	0	0	0.175	0.043	0.062	0.165	0.05	0.255	0.084	0	0.257	0	0	0	0	0	0	0.301	0	0.027	0	0	0.069	0.015	0	0
NHLH2	0	0.055	0.08	0	0.065	0.08	0.037	0.042	0.149	0.024	0.053	0.066	0.054	0.071	0	0.068	0.057	0.161	0	0	0	0.356	0.132	0	0	0	0.119	0.029	0	0.097	0	0	0	0.198	0	0	0	0	0.186	0	0	0.191	0.031	0	0.112	0.073	0.061	0	0
LOC101928995	0	0	0	0	0	0	0	0	0	0	0	0	0	0	0	0	0	0	0	0	0	0	0.256	0	0	0	0.027	0	0	0	0	0	0	0	0	0	0	0	0	0	0	0	0	0	0	0	0	0	0
LOC101928977	0	0	0	0	0	0	0	0	0	0	0	0	0	0.119	0	0	0	0	0	0	0	0	0	0	0	0	0.272	0.118	0	0	0	0	0	0	0	0	0	0	0.259	0	0	0	0	0	0	0	0	0	0
SLC22A15	0.061	0.349	0.128	0	0.111	0.445	0.02	0.357	0.457	0.329	0.328	0.052	0.338	0.442	0.321	0.019	0	0.348	0.031	0.636	0	0.064	0.154	0	0	0.565	0.562	0.227	0.874	0.163	0.556	0.296	0.296	0.38	0.068	0.112	0.056	0	0.465	0.046	0.206	0.375	0.019	0.121	0.207	0.128	0.023	0.56	0.289
MAB21L3	0	0	0.136	0	0.022	0	0	0.029	0.156	0.043	0.054	0.25	0	0.062	0	0	0	0.106	0	0	0	0.045	0.157	0	0	0	0.077	0.068	0.075	0.034	0.04	0.08	0	0.192	0	0	0	0	0.033	0	0.053	0.169	0.022	0.352	0.694	0.486	0.019	0.065	0
ATP1A1	4.989	4.515	3.785	4.409	4.275	3.683	5.536	5.131	8.431	6.301	6.58	5.186	5.555	4.874	5.256	4.488	6.29	2.628	4.91	4.492	5.25	4.021	3.549	4.054	4.77	6.234	7.243	6.162	7.236	7.172	7.27	6.738	6.677	5.05	3.18	4.695	5.745	5.577	4.404	4.796	5.047	4.517	4.254	4.513	5.367	4.765	4.972	4.837	4.68
ATP1A1-AS1	4.041	2.274	3.041	4.353	2.358	1.9	3.695	2.401	8.094	4.239	4.18	3.195	3.191	2.981	3.478	3.097	4.401	1.647	2.453	3.392	2.109	2.763	3.338	2.646	2.073	3.771	6.469	4.059	5.923	5.968	4.462	3.799	3.981	4.832	1.989	2.11	3.53	3.101	3.183	2.694	2.443	3.333	3.256	1.574	2.559	1.993	2.699	2.796	1.606
LOC101929023	1.02	0.328	0	0	1.004	0	0.475	0	1.197	0.688	0.783	0.304	0.438	0.486	0	0.825	0.436	0	0	0	0	0.212	0	0	0	0.891	0.566	1.552	1.876	0.475	0.38	0	0	0	0.676	0.476	0	0	0.956	0	0	0	0.474	0	0	0	0	0	0
CD58	1.841	5.267	1.594	1.619	1.835	2.062	3.133	3.265	2.987	3.653	3.831	2.073	2.156	3.193	1.547	2.443	2.616	5.04	3.731	1.525	2.238	2.31	0.924	0.825	2.001	2.89	2.867	2.651	2.746	1.702	3.224	3.43	2.198	1.567	1.229	3.078	1.569	2.854	3.005	1.849	2.318	2.294	2.858	1.209	2.328	1.315	2.474	1.698	1.741
IGSF3	3.059	0.301	1.037	0.215	2.913	0.211	1.597	2.122	3.386	2.406	3.142	1.592	1.445	1.627	1.365	1.387	1.696	0.33	0.09	0.059	1.366	0.23	0.243	0	0.02	3.664	2.726	3.951	3.434	1.52	3.276	3.369	2.519	1.157	1.253	2.515	0.814	0.165	0.784	2.02	1.718	0.861	0.912	1.677	1.563	0.717	0.485	1.283	1.971
C1orf137	0	0	0	0	0	0	0	0	0	0	0	0	0	0	0	0	0	0	0	0	0	0.199	0	0	0	0	0	0	0	0	0	0	0	0	0	0	0	0	0	0	0	0	0	0	0	0	0	0	0
CD2	0	0	0.129	0	0	0	0.291	0	0.109	0.151	0	0	0	0.039	0	0	0	0	2.588	0.081	0	5.424	0	0	0	0	0.065	0	0	0.036	0	0	0	0.253	0	0	0	0	0	0	0	0	0	0	0	0	0.057	0	0
PTGFRN	2.517	0.045	3.992	0.197	3.381	1.842	3.02	4.242	2.961	4.739	4.033	1.811	2.808	3.239	3.118	1.853	2.231	1.671	0.019	1.008	1.785	0.359	0.23	0	0	3.177	3.605	0.216	3.741	1.916	2.836	4.42	3.135	1.591	1.34	3.52	0.929	0	1.635	1.222	2.313	2.246	1.206	2.64	2.032	1.962	1.11	0.723	1.792
CD101	0.333	0.045	0.296	0	0.345	0.156	0.293	0.311	0.313	0.461	0.581	0.119	0.132	0.417	0.246	0.045	0.143	0.207	0.086	0.404	0.099	0.187	0.259	0	0	0.085	0.361	0.06	0.092	0.088	0.105	0.595	0.296	0.27	0	0.586	0	0	0.133	0.078	0.221	0.289	0.145	0.096	0.111	0.171	0.014	0.056	0.057
LOC101929099	0.985	0.061	0.202	0	0.359	0	0.15	0.095	0.195	0.144	0.287	0.29	0.329	0.475	0.173	0.157	0.283	0.178	0.804	0	0	0.261	0.348	0.096	0	0.063	0.167	0.052	0.108	0.288	0.097	0.139	0.189	0.224	0.128	0.265	0	0	0.09	0.247	0.381	0.086	0.024	0	0	0.149	0	0	0.306
TTF2	3.161	2.89	1.25	1.471	1.684	1.713	2.354	1.743	1.113	2.189	2.92	1.116	2.26	2.699	2.59	2.202	2.004	2.784	4.087	2.997	2.191	2.766	1.163	1.286	1.38	1.507	2.52	3.072	2.641	2.741	2.552	2.591	2.513	1.126	1.117	2.283	1.733	1.862	1.975	1.148	1.607	1.728	2.459	1.935	1.251	1.83	1.301	1.789	2.196
TRIM45	1.927	0.955	0.511	1.054	1.206	0.752	0.812	0.825	1.449	1.455	1.823	0.189	0.876	0.89	0.741	0.472	0.291	0.393	0.309	0.494	0.687	0.491	0.409	0.102	0.45	0.808	0.941	1.057	0.992	1.544	1.012	0.874	0.633	0.359	0.418	1.352	0.477	0.633	0.676	1.038	0.835	0.784	1.835	1.222	0.756	0.705	0.731	0.9	0.581
VTCN1	0.213	0	0.176	0	2.644	0	0	0	0.199	0.038	0.185	0.405	0	0.066	0	0	0	0	0	0	0	0.041	0.179	0	0	0	0.134	0.034	0	0.211	0	0	0	0.257	0	0.532	0	0	0.035	0	2.109	0.228	0	0.509	1.352	4.012	0	0	0
MAN1A2	2.499	3.074	1.557	1.504	2.054	1.809	2.374	2.843	2.835	2.588	2.868	1.329	2.115	2.762	2.091	1.679	1.889	3.179	1.656	1.139	1.943	1.54	1.175	1.249	1.675	1.948	1.389	2.844	2.225	1.269	2.284	2.549	1.811	1.067	1.193	2.682	1.517	1.844	1.742	2.339	2.411	1.344	2.322	2.258	1.898	1.701	0.561	2.149	2.097
FAM46C	0.529	1.599	0.323	0.285	0.335	0	0.763	0.091	0.328	1.342	0.737	0.289	0.048	0.315	0	0.031	0.248	0.12	2.794	1.969	0.976	0.251	3.35	3.253	0	0.036	0.233	1.079	0.373	0.306	0.423	1.063	0.172	0.448	0.027	0.07	0.141	0.19	0.121	0.062	0.079	0.377	0.033	0.042	0.208	0.125	0.113	0.072	0
GDAP2	1.154	2.245	0.857	0.712	1.124	1.045	1.404	1.731	1.264	1.512	2.159	0.429	1.429	1.601	1.121	1.21	1.054	1.359	1.628	0.91	1.052	1.08	0.561	0.408	1.089	1.219	1.177	2.543	1.956	0.815	1.899	1.367	1.549	0.877	0.73	1.72	1.008	1.086	1.363	1.52	1.164	0.877	1.571	0.886	0.955	0.967	0.813	1.251	0.947
WDR3	2.318	3.55	1.514	1.941	1.487	1.605	2.245	1.691	2.212	1.831	3.007	1.127	1.873	3.297	2.016	1.855	1.797	2.704	3.73	2.811	2.912	1.987	1.514	1.59	2.343	1.926	1.828	4.004	3.022	1.499	2.676	3.394	2.796	1.972	1.57	2.458	2.042	1.627	2.37	3.096	1.638	1.439	2.362	2.73	2.289	1.416	0.809	1.949	1.758
SPAG17	0.044	0.019	0.071	0	0.044	0	0.071	0.022	0.093	0.469	1.336	0.024	0	0.027	0	0.017	0.031	0.048	0.025	0.065	0.049	0.082	0.076	0.016	0.024	0.015	0.062	0.055	0.025	0.126	0.024	0	0.032	0.095	0.024	0.013	0.013	0.043	0.021	0.022	0.015	0.189	0.025	0.034	0.085	0.032	0.034	0.035	0.019
TBX15	0.062	0.061	0.911	1.452	0	0.38	1.864	2.363	0.752	2.429	1.05	0.162	0	0.055	0	0	0.086	0.079	0.038	0.085	0.529	0.081	0.204	0.03	0	0	0.089	0.13	0	0.066	0.259	0.088	0	0.165	0	0.038	0	0.606	0.05	0	0	0.273	0.032	0	0.216	0.047	0.073	0.324	2.029
WARS2	1.681	2.648	1.116	1.319	1.197	1.006	1.164	1.453	3.163	1.434	2.086	0.944	1.613	1.424	1.366	1.581	1.456	3.323	2.098	1.532	1.573	1.183	0.777	0.692	1.15	1.108	1.599	1.826	1.849	1.189	1.988	1.757	1.335	0.868	0.841	1.172	0.785	0.945	1.428	1.373	1.109	1.774	1.929	1.232	1.258	1.425	1.192	1.978	1.91
WARS2-IT1	0	0	0	0	0	0	0	0	0.708	0.168	0	0	0	0	0	0	0	0	0	0	0	0	0	0	0	0	0	0	0	0.508	0	0	0	0.336	0	0	0	0	0	0	0	0	0	0	0	0	0	0	0
LOC101929147	0.619	1.878	0.567	0.979	0.787	0.44	1.025	1.236	3.488	1.449	2.177	0.425	1.604	1.173	1.347	1.692	0.707	2.606	1.656	1.016	1.156	1.168	0.682	0.493	1.102	0.861	1.108	1.891	1.436	0.765	1.176	1.604	0.22	0.502	0.627	0.633	1.107	1.057	1.1	1.148	1.48	1.686	2.111	0.525	1.419	0.625	0.651	1.992	1.049
HAO2	0	0	0.105	0	0	0	0	0	0.463	0.041	0	0	0	0	0	0	0	0.086	0	0	0	0.082	0	0	0	0	0.025	0	0	0.079	0	0	0	0.197	0	0	0	0	0.029	0	0	0.256	0.039	0	0	0	0	0	0
HSD3B2	0	0	0.201	0	0	0	0	0	0.554	0	0	0	0	0	0	0	0	0.085	0	0	0	0.068	0.233	0	0	0	0.066	0.051	0.124	0.044	0.281	0.073	0	0.203	0	0	0	0	0.054	0	0	0.515	0.029	0	0	0	0	0	0
HSD3B1	0	0.076	0.147	0	0	0	0	0	0.577	0	0	0.151	0	0.041	0.18	0.108	0	0	0	0	0	0.101	0.3	0	0	0	0.147	0.067	0.12	0.028	0	0	0	0.215	0	0.376	0.098	0	0.419	0	0	0.803	0.028	0	0	0	0	0	0
HSD3BP4	0	0.011	0.152	0	0.009	0.012	0.03	0.033	0.535	0.032	0.018	0.019	0	0.018	0	0	0	0.061	0.011	0	0	0.044	0.189	0.014	0	0.097	0.441	0.407	0.499	0.135	0.182	0.193	0.223	0.257	0.018	0.023	0.018	0.428	0.04	0	0.057	0.315	0.026	0.015	0	0.036	0.021	0	0
LINC00622	0	0.382	0.31	0	0	0	1.362	0.461	0.549	0.346	0.348	0.176	0	0.207	0	0	0	1.063	0	0	0	0	0.441	0	0.076	0.829	2.379	1.713	2.377	1.151	1.98	1.86	1.667	0.781	0	0.167	0.059	0.873	0.146	0	0.109	0.676	0	0	0	0	0	0.095	0
ZNF697	0.316	1.704	0.717	0.361	0.202	0.409	1.301	1.977	2.012	0.701	1.631	0.461	0.37	0.663	0.243	0.248	0.597	1.924	0.146	0.373	0.831	0.266	0.457	0.078	1.323	2.356	2.023	3.479	3.502	1.918	2.658	2.942	2.064	1.146	0.207	0.369	1.17	1.148	0.83	0.713	0.442	0.756	1.498	0.431	0.423	0.275	0.186	0.58	0.087
PHGDH	4.429	0.476	5.633	5.525	3.916	4.032	4.914	5.606	8.741	4.977	5.81	3.608	3.195	5.291	4.594	2.858	6.053	3.59	7.199	4.921	3.247	5.493	4.301	1.439	0	3.249	5.689	4.56	5.799	4.365	5.927	5.285	5.178	4.038	3.409	0.077	3.943	3.746	5.356	0.596	3.757	5.48	5.07	3.361	5.256	5.535	4.213	4.639	0.954
HMGCS2	0	0	0.121	0	0.79	0	0	0	0.472	0	0	5.528	0	0.029	0	0.23	3.023	0	0	0.043	0	0.028	0.351	0	0	0	0.059	0.033	0	0.051	0	0	0	0.128	0	0	0	0	0.044	0	0	0.193	0.026	0	0	0	0	0	0
REG4	0	0	0.18	0	0.109	0	0.126	0.163	0.715	0.245	0	0.197	1.051	0.048	0	0.203	7.816	0	1.662	0	0	0.656	0.649	0	0	0.19	0.104	0.398	0	0.128	0	0	0	0.306	0	0	0	0	0.053	0	0	0.074	0.079	0	0	0	0	0	0
NBPF7	0	0	0.129	0	0	0	0	0	0.426	0.061	0	0	0	0.029	0	0	0	0	0	0	0	0.054	0.214	0	0	0	0.031	0.052	0	0.043	0	0	0	0.156	0	0	0	0	0.032	0	0	0.223	0.037	0	0	0	0	0	0
ADAM30	0.068	0.025	0.157	0	0.019	0	0.067	0.049	0.451	0.207	0.07	0.06	0.055	0.031	0	0.041	0.23	0.082	0.128	0	0.064	0.078	0.261	0	0	0	0.126	0.085	0	0.1	0.051	0	0	0.264	0.058	0	0.047	0	0.042	0	0	0.345	0.048	0.059	0	0.037	0	0.058	0
NOTCH2	3.755	2.601	3.614	2.6	3.038	3.014	3.814	4.343	4.007	4.243	3.646	1.43	2.532	2.987	3.699	1.943	2.442	0.115	1.341	2.173	0.248	2.308	1.926	3.259	3.725	3.935	3.816	5.473	5.193	3.004	3.112	3.65	3.278	1.55	1.838	3.133	4.067	4.031	3.599	4.375	2.701	2.558	3.714	3.069	3.741	3.719	1.703	4.463	3.072
FAM72B	1.566	2.636	0.892	1.431	1.238	1.151	1.911	1.638	0.843	1.716	2.246	0.699	1.138	2.079	0.491	0.847	1.616	1.822	3.652	1.903	2.203	2.025	1.891	1.427	1.599	1.078	1.057	1.588	1.11	0.921	1.616	1.918	0.83	0.937	1.134	1.601	2.371	0.937	1.511	1.87	1.707	2.217	1.79	1.098	0.986	1.174	1.383	1.009	1.338
HIST2H2BA	5.572	3.417	2.61	1.706	3.094	4.793	3.296	2.706	1.767	3.096	2.74	3.971	1.444	4.047	2.829	3.717	4.415	1.398	1.817	3.399	2.503	5.389	1.214	3.269	2.664	1.45	3.73	2.507	2.845	1.078	2.979	1.803	2.363	1.174	4.924	3.188	2.405	2.064	2.628	2.841	3.137	5.09	2.794	2.719	3.089	2.794	1.515	2.602	2.439
FCGR1B	0.407	0	0.184	0	0.316	0	0	0	0.704	0.062	0.1	0	0	0	0	0	0	0	0	1.772	0	0	0.898	0	0	0	0.041	0	0	0.028	0	0	0	0.344	0	0.124	0	0	0.086	0	0	0.488	0.227	0	0	0	0.042	0	0
SRGAP2-AS1	0.32	0.161	0.236	0.109	0.206	0.146	0.271	0.295	0.367	0.429	0.239	0	0.141	0.176	0.132	0.1	0.164	0	0	0.204	0.159	0.162	0.566	0.095	0	0.383	0.541	0.525	0.554	0.289	0.418	0.338	0.227	0.361	0.157	0.108	0.474	0.165	0.251	0.094	0.136	0.643	0.111	0.083	0	0.136	0.233	0.219	0.246
SRGAP2B	1.982	2.929	1.585	1.663	1.454	1.749	2.018	3.067	3.225	3.036	2.467	0.887	0.742	1.782	0.513	0.736	1.332	0.943	1.217	1.353	0.791	0.831	1.244	0.844	1.936	2.953	2.278	2.864	1.984	1.368	2.451	2.204	2.142	1.63	1.188	2.086	3.025	1.674	2.972	2.271	1.057	1.832	2.137	1.683	0.933	1.881	1.035	1.884	1.821
EMBP1	0.336	0.071	0.245	0.154	0.027	0	0.172	0.117	0.184	0	0	0	0	0.319	0	0	0.074	0.363	1.8	0.881	0	1.116	0.903	0.623	0.193	0.09	0.034	0.29	0.464	0.086	0.113	0.126	0	0.106	0.069	0.423	0.257	0	0.294	0.223	0.392	0.321	0.702	0	0.087	0.177	0.081	0.296	0.19
ANKRD20A12P	0.218	0	0.224	0	0.38	0	0.105	0.055	0.153	0.136	0.239	0	0	0.049	0.081	0	0	0.313	0	0	0.349	0.078	0.216	0.083	0.844	0.484	0.19	0.137	0.239	0.065	0.389	0.668	0.176	0.325	0.15	0	0.119	0.554	0.333	0	0.093	0.083	0.027	0	0	0.175	0.072	0	0
LOC102723769	0.537	0.059	0.632	0	0.894	0	0.18	0.084	0.414	0.318	0.578	0	0.239	0.127	0.288	0.217	0	0	0	0	0.98	0.254	1.077	0.502	1.058	1.06	0.236	0.753	0.559	0.839	0.484	1.078	1.001	0.685	0.2	0.282	0.607	0.804	0.835	0	0.539	0.443	0	0	0	0.404	0	0.11	0
LINC01138	0	1.178	0.795	0	1.298	0.398	1.951	1.638	0.89	1.121	1.151	0.926	0.625	1.333	0.675	1.88	0.608	1.798	1.681	2.084	0.318	0.722	1.254	0.811	1.279	0.546	1.266	0.699	1.248	1.097	0.823	2.08	1.79	1.275	0.226	1.567	1.175	1.166	0.921	0.696	1.139	0.687	0.832	0.821	0.851	1.22	1.646	0.441	0.951
PPIAL4G	3.071	1.608	2.551	2.892	2.945	2.026	3.614	2.241	2.575	2.287	2.411	1.86	2.343	2.863	1.694	2.83	2.49	0.659	3.219	3.412	0.553	3.613	3.55	2.284	1.997	1.138	2.542	1.748	1.87	2.543	2.022	2.445	1.602	1.581	1.929	1.37	1.681	2.039	3.254	1.902	1.551	2.697	3.131	0.92	1.066	1.141	4.278	1.692	0.439
FAM72D	0	2.496	0.588	1.316	0.77	0.535	0.313	0.749	0	1.207	1.093	0	0	1.105	0.198	0.436	1.069	1.91	2.755	1.765	1.736	1.622	1.325	0.728	1.232	0.831	0.305	0	0	0	1.406	0.901	0.388	0.93	0.174	0.179	0.715	0	1.524	0.9	0	1.837	0.286	0.734	0	1.036	0.2	0.452	1.34
NBPF20	0.112	0.02	0.056	0	0.056	0.025	0.038	0.108	0.015	0.059	0.049	0.03	0.037	0.055	0.04	0.019	0.018	0	0.016	0.009	0	0.027	0.024	0.031	0.055	0.047	0.085	0.09	0.073	0.033	0.053	0.035	0.055	0.027	0.028	0.054	0.128	0.079	0.049	0.085	0.03	0.026	0.162	0.031	0.017	0.021	0.019	0.086	0.043
PFN1P2	0.794	0.569	0.577	0.623	0.608	0.676	0.77	1.103	0.608	1.26	0.846	0.403	0.721	0.643	0.527	0.551	0.512	0.245	0.745	1.188	0.223	0.601	0.424	0.256	0.695	1.019	1.204	1.956	1.13	0.75	0.7	0.601	0.649	0.357	1.033	0.963	1.469	1.001	1.065	0.528	0.297	0.773	1.344	0.542	0.278	0.56	1.381	1.132	0.656
NBPF9	1.98	1.703	0.97	1.208	2.26	1.017	1.896	1.787	1.019	1.856	1.983	0.505	1.269	1.198	1.081	0.964	0.84	1.032	2.253	0.324	0.481	0.712	1.175	1.236	1.626	1.796	1.562	1.41	1.311	1.607	1.779	1.77	1.739	0.642	0.624	2.049	2.084	2.393	1.21	1.81	1.252	0.936	3.235	1.445	0.824	1.095	0.268	1.173	0.903
LOC653513	0	0.381	0.719	2.242	1.414	0.812	1.105	1.285	1.116	3.2	1.972	0.171	0	0	0	0.298	0	0	0	0	3.739	0.197	0.439	0	0.322	2.151	0.59	1.055	0.527	0.215	0.74	0.955	0.18	0.551	0	0.358	1.21	0	0.328	0	0.217	1.185	0	0	0	0.59	0.204	0.993	0
PDE4DIP	2.503	2.521	1.969	2.764	2.641	2.481	2.341	2.626	2.549	4.22	3.337	1.106	1.629	1.195	1.696	1.061	1.13	0.586	1.428	0.224	5.394	1.289	1.862	0.454	3.082	3.345	1.378	2.172	2.802	1.301	3.567	1.905	1.268	1.515	0.495	2.123	4.131	2.568	2.903	1.544	1.807	2.852	0.985	1.36	1.144	2.089	0.522	2.401	1.16
SEC22B	2.843	4.388	3.116	2.723	2.577	3.743	3.426	3.818	5.623	3.924	4.674	2.555	2.919	3.835	2.795	2.447	3.052	3.84	4.262	2.174	2.39	2.657	2.785	2.597	3.479	3.485	1.776	4.379	4.335	1.992	3.893	3.697	2.615	2.51	1.913	3.425	4.309	2.913	4.31	3.024	2.785	4.255	2.577	2.845	3.055	3.615	1.144	2.937	2.747
NOTCH2NL	3.23	3.316	1.871	0.906	3.289	2.188	3.236	2.884	1.298	2.79	3.165	1.001	1.434	2.472	2.207	1.686	1.547	0.473	1.678	1.738	1.061	1.661	2.017	2.231	2.626	2.663	2.401	3.087	2.688	2.699	2.262	2.707	2.295	1.319	1.559	2.584	3.059	2.649	2.991	2.457	2.058	1.542	2.713	1.489	1.539	2.415	2.832	2.6	1.104
NBPF10	0.439	0.211	0.117	0.039	0.322	0.259	0.173	0.52	0.065	0.345	0.387	0.083	0.146	0.297	0.289	0.115	0.063	0	0.075	0.06	0.109	0.091	0.075	0.221	0.352	0.39	0.088	0.394	0.249	0.081	0.179	0.232	0.247	0.029	0.097	0.41	0.621	0.577	0.248	0.475	0.329	0.087	0.139	0.191	0.202	0.331	0.128	0.427	0.2
LOC101928979	0.825	0.29	0.22	0	0.876	0	0.234	0.203	0.288	0.196	0.476	0.505	0.353	0.446	0	0.298	0.627	0.182	0	0	0	0.422	0	0	0.344	0.288	0.051	0.506	0	0.078	0.264	0.301	0	0.354	0.123	0.57	0.906	0.657	0.09	0.612	0.458	0.101	0.848	0	0.324	0.521	0.239	0	0
HFE2	0	0	0.169	0	0.078	0	0	0.087	0.093	0.232	0.182	0.122	0	0.091	0	0.241	0.16	0	0	0	0.594	0.242	0.382	0.109	0	0	0.263	0	0.117	0.163	0	0	0	0.266	0.328	0	0	0	0.202	0	0	0.077	0.06	0.087	0	0.067	0.252	0	0
TXNIP	5.435	5.927	1.954	3.47	3.269	3.273	4.082	1.049	0.861	5.69	4.537	3.311	3.043	0.056	3.974	2.823	5.446	5.203	3.577	4.551	4.494	4.231	4.96	4.707	2.904	3.649	3.82	1.965	2.905	2.489	3.055	2.872	2.99	2.787	0.284	1.371	1.913	5.546	5.869	0.865	2.535	2.831	0.04	3.641	1.933	3.75	4.463	0.666	4.895
POLR3GL	3.843	4.803	1.917	1.578	3.6	2.366	4.138	3.093	2.125	3.18	3.089	2.49	2.714	4.158	2.045	1.853	2.866	4.595	4.642	3.226	3.202	2.679	3.314	3.277	2.983	3.175	2.619	1.845	2.337	1.991	3.012	2.849	2.72	2.139	2.106	2.822	2.589	3.504	2.767	2.215	2.388	1.784	3.779	2.047	1.136	2.084	3.253	0.996	2.308
ANKRD34A	2.267	0.303	0.762	0.638	2.42	0.629	0.783	0.885	0.406	1.2	0.924	0.189	0.436	0.46	0.434	0.365	0.26	0.114	0.254	0.255	0.491	0.396	1.603	2.049	1.713	1.124	1.157	0.604	0.738	0.372	0.892	0.781	1.41	1.422	0.185	1.045	0.416	0.918	0.589	0.121	0.622	0.661	1.722	0.148	0.213	0.334	0.387	0.259	0.146
LIX1L	0.406	3.491	2.35	2.824	1.285	2.165	3.309	3.137	2.761	3.825	3.539	0.084	0.163	2.759	0.55	0.879	0.319	2.776	4.214	2.885	1.912	3.39	2.636	2.467	3.164	3.151	2.643	2.101	2.13	2.52	2.894	2.833	3.427	2.699	1.834	3.617	2.608	3.619	3.008	3.085	0.288	2.534	2.855	2.183	0.529	1.203	2.327	1.963	2.926
RBM8A	4.684	5.225	2.185	2.671	4.102	2.999	4.171	3.478	3.098	3.234	4.23	3.369	2.974	4.183	2.796	3.005	3.831	5.515	5.311	4.055	3.056	4.416	2.859	3.079	3.332	2.966	2.502	2.529	2.385	2.701	3.343	3.488	3.24	2.052	2.981	3.905	3.236	3.133	4.069	3.949	3.375	3.056	4.235	3.141	2.445	3.513	4.108	2.881	3.324
GNRHR2	0.777	0.246	0.262	0	1.093	0.122	0.479	0.161	0.573	0.324	0.419	0.426	0.494	0.256	0.438	0.296	0.171	0.507	0.824	0.224	0.289	0.622	0.807	0.707	0.409	0.275	0.371	0.377	0.316	0.414	0.279	0.254	0.746	0.552	0.312	0.893	0.34	0	0.526	0.574	0.575	0.296	0.202	0.281	0	0.491	0.648	0.225	0.411
PEX11B	3.917	3.168	1.314	2.559	3.966	1.316	3.508	1.856	2.751	2.762	2.809	2.176	2.155	3.106	2.487	2.414	2.322	3.33	4.326	3.693	1.809	2.956	3.401	2.225	2.066	2.598	2.28	1.434	1.846	2.33	2.449	2.503	2.358	2.281	1.651	3.104	2.227	2.825	2.632	1.998	2.297	2.126	2.666	1.302	1.202	2.209	3.345	1.211	2.049
ITGA10	0.056	0.459	0.253	1.41	0.615	0.027	0.125	0.777	0.115	1.916	0.099	0.099	0	0.121	0.102	0.035	0.074	0.113	0.341	0.044	0	0.18	0.262	0.661	0.054	0.54	0.406	0.195	0.56	0.333	0.256	1.719	0.277	0.398	0.061	0.182	0.088	0.553	0.098	0.058	0.103	0.118	0.031	0	0.416	0.067	2.629	0	0.126
ANKRD35	0.116	0	0.239	0	0.111	0.182	0	0.054	0.146	0.155	0.045	0.091	0	0.035	0.056	0.086	0.044	0.059	0.165	0.137	0	0.111	0.909	0	0	0.067	0.066	0.038	0	0.096	0	0.069	0	0.368	0	0	0	0	0.106	0	0	0.233	0.054	0	0.15	0.306	0.452	0	0
PIAS3	5.045	2.453	2.846	3.044	4.54	2.372	3.549	4.049	2.554	3.941	3.229	2.142	1.472	3.543	2.929	3.425	2.838	0.848	3.113	1.605	2.004	2.185	1.603	1.451	2.765	2.561	2.611	2.708	2.452	3.28	2.829	3.537	3.225	2.139	2.377	3.856	3.187	3.822	2.868	4.387	3.37	2.519	3.927	2.944	1.714	3.911	3.52	2.407	3.032
NUDT17	1.266	0.279	0.523	0.533	1.414	0	0.396	0.604	0.465	0.418	0.463	0.137	0.159	0.453	0.849	0.36	0.484	0.147	1.296	0.139	0.865	0.389	0.495	0.336	0.391	0.87	0.253	0.589	0.304	0.928	0.893	1.216	0.609	0.345	0.489	2.258	0.958	0.956	0.362	0.567	0.775	1.06	0.998	0.293	0.24	0.502	0.213	0.836	0.473
POLR3C	3.419	3.433	1.245	2.061	2.209	1.578	2.735	2.684	1.327	2.231	2.693	1.67	2.269	2.735	1.786	1.605	1.825	2.261	3.154	2.863	2.029	2.252	1.48	1.958	1.851	2.162	1.951	2.424	1.912	2.374	2.807	2.711	2.714	1.381	1.424	2.81	3.021	2.434	2.145	2.482	2.102	1.227	2.964	1.817	1.563	2.532	2.391	1.842	2.031
RNF115	3.864	4.073	2.248	2.036	3.266	2.348	3.62	3.182	1.711	2.583	3.478	2.175	2.056	2.962	2.017	2.052	2.056	2.748	3.575	2.286	2.118	2.48	1.475	1.936	1.837	2.324	2.056	2.02	1.783	2.545	3.204	2.925	2.6	1.44	2.142	3.196	2.859	2.679	2.351	2.767	2.896	1.651	3.332	2.255	1.753	2.872	3.107	2.094	2.675
CD160	0.271	0.657	0.225	0	0.162	0	0.266	0.301	0.177	0.276	0.387	0	0	0.348	0.284	0.177	0	0.744	0.731	0.37	0.222	0.758	0.5	0.225	0	0.184	0.04	0.122	0.137	0.292	0.183	0.158	0.155	0.237	0.372	0.369	0.248	0.171	0.278	0	0.258	0.111	0.568	0.216	0	0.22	1.002	0.188	0
PDZK1	0.539	0.305	0.082	0	2.202	0	0.171	0.202	0.156	0.193	0.292	1.544	0	0.334	0.179	0.285	0.08	1.294	0.212	0.43	0	0.525	0.218	0.158	0	0.254	0.106	0.145	0.087	0.065	0.252	0	0	0.236	0.442	0.31	0.2	0.305	0.252	0	0.151	0.271	0.305	0.101	0	0.205	1.19	0	0.801
GPR89A	3.501	4.241	0.995	1.36	3.147	1.625	3.049	1.847	1.241	2.082	1.92	2.088	1.706	2.317	1.34	1.658	1.44	3.237	3.171	2.914	1.955	2.636	1.994	2.11	1.213	1.71	1.673	1.322	1.435	1.488	2.282	1.985	1.868	0.844	1.21	2.485	2.355	2.18	1.783	1.919	1.976	1.104	2.717	1.671	1.055	2.116	3.15	1.372	1.751
NBPF12	0.826	0.172	0.247	0.405	0.841	0.284	0.687	0.599	0.438	0.658	0.736	0.15	0.538	0.514	0.58	0.333	0.275	0.052	1.366	0.065	0.265	0.495	0.355	0.234	0.236	0.432	0.698	0.46	0.493	0.752	0.513	0.616	0.665	0.239	0.261	0.73	0.686	0.642	0.206	0.769	0.54	0.358	1.389	0.6	0.191	0.47	0.166	0.46	0.306
LOC728989	0	0.196	0	0	0.158	0.237	0.288	0.241	0.567	0.863	0.345	0	0	0.129	0.175	0	0	0	0.13	0	0.526	0.116	0.66	0	0	0.364	0.109	0.475	2.457	0.052	2.246	0.457	0.146	0	0	0	1.182	0.443	0.357	0	0	0.25	0.6	0	0	0.102	0	0.287	0
RNVU1-8	0	0	0	0	0	0	0	0	0	0	0	0	0	0	0	0	0	0	0	0	0	1.364	0	0	0	0	0	0	0	0	0	0	0	0	0	0	0	0	0	0	0	0	0	0	0	0	0	0	0
NBPF13P	0	0	0	0	0.721	0	0.211	0	0	0.092	0	0	0	0	0	0	0	0	0	0	0	0	0	0	0	0	0.084	0.085	0	0.05	0	0	0	0.175	0	0	0	0	0	0	0	0.067	0.137	0	0	0	0.043	0	0
PRKAB2	2.153	1.009	1.28	1.046	1.701	0.77	1.498	1.792	1.804	1.869	2.284	0.831	1.251	1.736	1.321	0.73	1.294	1.536	1.741	0.936	0.853	1.163	0.91	0.504	1.242	1.947	1.076	1.322	0.836	1.001	1.291	1.725	1.193	0.892	0.762	1.795	1.311	1.34	1.532	1.466	1.619	1.247	1.861	1.494	0.62	1.492	1.109	0.85	1.247
PDIA3P1	1.656	0.968	2.859	3.157	2.551	2.159	1.682	3.015	4.135	2.789	3.797	3.135	2.811	1.997	2.818	3.093	2.737	0.396	1.74	2.188	1.384	1.589	2.088	1.677	2.254	2.949	2.204	2.504	3.065	1.668	2.129	2.379	1.715	1.494	1.538	2.367	2.546	1.95	2.086	2.318	1.997	2.745	2.623	2.153	1.69	1.578	1.14	1.58	1.529
FMO5	0.446	0.054	0.154	0	0.816	0.113	0.231	0.175	0.147	0.226	0.17	1.304	0.359	0.082	0.199	0.088	0.481	0.146	0	0.099	0	0.089	0.241	0.058	0.078	0.186	0.128	0.064	0.062	0.114	0.108	0	0	0.242	0.104	0	0.078	0.313	0.036	0	0.09	0.101	0.13	0	0	0.057	0.024	0	0.252
CHD1L	2.683	2.803	1.792	1.718	2.47	1.812	2.392	2.405	1.825	2.631	2.996	2.005	2.051	2.898	2.416	2.226	2.8	2.28	4.539	3.77	2.465	3.357	1.497	1.83	2.207	3.261	2.243	2.058	2.452	2.804	3.227	3.122	2.489	1.244	2.278	2.897	2.69	2.687	2.933	3.099	2.827	2.292	3.992	2.403	1.317	1.91	2.589	1.912	1.66
LINC00624	0.054	0	0.142	0	0.031	0	0	0	0.067	0.09	0.082	0.108	0	0.111	0	0.056	0	0.159	0.033	0	0.21	0.108	0.214	0	0	0	0.047	0.031	0.062	0.032	0.038	0.064	0	0.298	0	0.054	0.034	0	0.039	0.079	0.15	0.027	0.027	0.049	0	0.058	0.029	0	2.55
BCL9	2.42	0.715	0.717	1.054	2.014	1.247	2.235	1.736	1.871	2.456	2.959	1.86	1.881	2.442	2.351	1.918	1.717	0.749	2.135	0.117	0.841	2.09	0.89	1.702	1.928	2.686	2.374	2.441	2.25	1.854	1.848	2.796	3.087	1.364	1.309	2.605	2.045	2.272	0.839	3.448	2.129	1.699	2.422	2.982	1.74	2.246	1.517	1.585	1.911
ACP6	2.138	2.41	0.23	0.208	2.088	0.96	2.232	0.914	1.716	3.36	3.297	2.773	2.099	2.345	1.427	2.968	2.924	3.018	2.292	0.9	0.114	1.979	1.899	2.254	1.456	1.759	1.937	1.496	1.431	1.785	2.205	2.645	2.224	1.469	1.216	1.862	2.469	1.864	0.706	1.349	3.106	2.283	1.363	1.148	0.855	1.965	1.441	1.081	1.107
GJA5	0	0	0.195	0	0.123	0.268	0	0.029	0.129	0.38	0	0.046	0	0.023	0	0.056	0	0	0	0	0	0.042	0.46	0	0	0	0.067	1.449	0.194	0.053	0	0	0	0.547	0	0	0	0	0.638	0	0.069	5.134	0.043	0	0	0.045	0.153	0.191	0
GJA8	0	0	0.136	0	0	0	0.071	0	0.165	0.048	0.07	0.143	0	0.076	0	0.064	0	0.191	0	0.085	0	0.205	0.482	0	0	0	0.142	0	0	0.107	0	0	0	0.283	0	0	0	0	0	0	0	0.568	0.072	0	0.175	0	0.039	0	0
GPR89B	3.009	3.159	0.779	1.019	2.547	1.174	2.388	1.422	0.949	1.687	1.486	1.641	1.282	1.726	1.129	1.344	1.076	2.441	2.735	2.139	1.396	2.076	1.851	1.64	0.853	1.374	1.459	1.051	1.111	1.279	1.869	1.552	1.642	0.926	0.904	2.027	1.938	1.7	1.227	1.49	1.51	1.118	2.168	1.183	0.799	1.705	2.708	0.918	1.233
PDZK1P1	0.269	0.18	0.1	0	0.929	0	0.096	0.071	0.068	0.079	0.14	0.622	0.078	0.24	0.121	0.153	0.081	0.397	0.088	0.244	0	0.319	0.138	0	0	0.101	0.116	0.096	0	0.093	0.162	0.064	0	0.141	0.243	0.074	0.101	0.158	0.128	0	0.093	0.302	0.363	0	0	0.085	0.357	0	0.225
NBPF11	0.853	0.259	0.179	0.275	0.595	0.373	0.509	0.416	0.269	0.522	0.539	0.137	0.399	0.362	0.462	0.271	0.234	0.15	0.797	0.1	0.294	0.448	0.276	0.24	0.258	0.511	0.433	0.554	0.416	0.594	0.539	0.508	0.613	0.25	0.311	0.692	0.594	0.604	0.336	0.628	0.374	0.271	0.637	0.485	0.161	0.378	0.167	0.395	0.279
LOC101927468	0	0	0.116	0	0	0.171	0	0	0.143	0.059	0	0	0	0.044	0	0	0	0	0	0	0	0.118	0.386	0	0	0	0.061	0	0	0.041	0	0.083	0	0.171	0	0	0	0	0.047	0	0.216	0	0	0	0	0	0	0	0
RNU1-13P	0	0	0	0	0	0	0	0	0	0	0	0	0	0	0	0	0	0	0	0	0	1.029	0	0	0	0	0	0	0	0	0	0	0	0	0	0	0	0	0	0	0	0	0	0	0	0	0	0	0
LOC100132057	0	0	0.128	0	0.055	0	0.074	0.206	0.092	0.134	0.08	0.197	0	0.117	0	0.129	0	0.29	0.331	0.145	0	0.245	0	0	0	0.066	0.11	0.068	0	0.094	0	0.116	0.2	0.118	0	0.144	0.131	0.14	0.046	0.11	0.097	0	0	0	0	0.06	0.123	0	0
NBPF14	0.059	0.041	0	0	0.017	0	0.014	0.033	0	0.021	0.027	0	0	0.027	0.029	0	0	0	0.013	0	0	0	0	0	0.02	0.018	0.012	0.055	0.014	0.01	0	0.021	0.021	0	0.014	0.037	0.057	0.047	0.009	0.051	0	0	0.008	0.016	0	0.014	0.066	0.022	0
NBPF15	3.089	2.612	1.956	2.591	2.578	1.798	2.797	2.383	2.381	2.738	2.211	0.841	1.916	1.782	1.792	1.594	1.539	1.303	2.724	1.016	0.623	1.494	1.91	1.327	1.941	2.361	2.948	2.368	2.616	2.944	2.502	2.279	2.726	2.009	1.421	2.358	2.919	2.08	2.913	2.539	1.428	2.162	3.868	1.533	0.684	1.579	1.904	2.213	1.46
DRD5P2	0	0.19	0.642	0.174	0.082	0.163	0.054	0.059	0.565	0.039	0.051	0	0	0.041	0	0.056	0.08	0.281	0.058	0.123	0	0.345	1.67	0.093	0	0	0.193	0.026	0	0.132	0	0.059	0	1.053	0	0	0	0	0.139	0.082	0	0.719	0.061	0	0.084	0.064	0.103	0.241	0
LOC645166	3.246	3.163	3.317	0	1.476	3.313	3.549	3.164	0.764	3.197	3.667	2.226	1.546	2.804	2.33	1.885	0	3.618	1.961	0.22	1.768	2.654	1.937	2.073	6.142	2.008	2.955	1.016	3.831	3.566	3.728	5.089	3.561	2.311	3.613	2.802	5.224	3.658	4.476	4.511	2.891	2.378	4.304	0.927	1.426	1.302	4.51	5.128	1.66
LOC388692	0	0	0.738	0.129	0.265	0.18	0.492	1.478	0.751	0.525	0.254	0.322	0.46	0.384	0.433	0.828	0.29	0	0	0.205	0	0.056	1.493	0.239	0.554	0.087	0.1	0.633	0.639	0.197	0.241	1.101	0.862	0.819	0	0.962	0.541	0	0.244	0.942	0.886	0.15	0.749	0.69	0.482	0.718	0.043	0.284	1.086
LOC644634	0.324	0.927	0.582	0	1.515	0	1.187	1.373	0.315	0.8	0.601	0.833	0.362	1.177	0.434	1.612	0.542	1.877	0.068	1.791	0.217	0.387	0.544	0.832	0.842	0	1.032	0.181	0.427	1.236	0.696	1.409	1.093	1.319	0.089	0.346	0.48	0	1.553	0.436	0.775	0.848	1.265	0.409	0.165	0.141	0.955	0.283	0.524
FCGR1C	0	0	0.098	0	0.058	0	0	0	0.174	0	0	0	0	0.045	0	0	0	0	0	1.039	0	0	0.367	0	0	0	0.035	0	0	0	0	0	0	0	0	0.204	0	0	0.039	0	0	0.28	0	0	0	0	0	0	0
PPIAL4A	1.149	0.616	1.297	1.364	1.333	0.792	1.698	1.031	1.281	1.057	1.137	1.02	1.444	1.717	0.715	1.467	1.374	0	1.461	1.482	0.423	1.75	2.081	1.053	1.015	0.407	0.978	0.715	0.953	0.904	0.762	1.612	0.747	0.94	1.186	0.5	0.833	0.846	1.373	0.496	0.676	1.399	1.768	0.48	0.324	0.442	2.551	0.636	0
LINC00869	0.975	0.14	0.488	0.432	0.314	0.261	0.347	0.224	0.559	0.217	0.319	0.274	0.312	0.376	0.445	0.633	0.472	0.123	0.305	0.219	0.089	0.315	0.566	0.364	0.399	0.245	0.117	0.359	0.405	0.361	0.255	0.241	0.235	0.518	0.141	0.337	0.498	0.189	0.275	0.34	0.248	0.477	0.351	0.168	0.142	0.164	0.089	0.283	0.141
LOC103091866	2.305	0.263	0.54	0	0.361	0.308	0.587	1.133	0.681	0.853	0.29	0.412	0.209	0.419	0.175	0.691	0.275	0	0.087	0.366	0.289	0.313	0.946	0.35	0.563	0	0.388	0.57	0.471	0.208	0.268	0.764	0.666	0.676	0	0.822	0.369	0	0.443	0.463	0.675	0.343	0.901	0.522	0.348	0.45	0.062	0.522	0.872
RNVU1-20	0	0	0	0	0	0	0	0	0	0	0	0	0	0	0	0	0	0	0	0	0	1.003	0	0	0	0	0	0	0	0	0	0	0	0	0	0	0	0	0	0	0	2.45	0	0	0	0	0	0	0
HIST2H2BF	8.984	6.438	6.008	4.9	5.909	7.565	6.487	5.906	3.168	6.338	5.453	7.423	4.996	7.492	6.369	6.881	7.671	4.31	4.992	6.579	6.27	8.692	2.789	6.985	6.043	4.162	6.785	4.975	5.272	4.401	6.289	4.772	5.272	3.906	8.14	5.93	5.198	5.237	5.508	6.111	6.376	7.041	6.129	6.284	6.258	5.94	6.165	5.783	5.767
FCGR1A	0.429	0.036	0.124	0	0.299	0	0.086	0	0.169	0.049	0.035	0.107	0	0.036	0	0.035	0	0.169	0.054	2.079	0	0.021	0.46	0	0	0	0.041	0	0	0.037	0	0.046	0	0.193	0	0.094	0	0	0.074	0	0.098	0.227	0.187	0	0.136	0	0	0	0
HIST2H3D	4.612	1.271	2.52	1.436	2.13	4.483	2.312	2.174	0.811	2.141	2.056	3.279	1.239	3.037	2.338	3.352	3.79	1.444	1.821	2.694	3.627	4.393	1.149	3.311	2.565	1.186	2.505	1.705	1.999	1.494	2.915	1.663	1.884	0.932	3.983	2.999	1.866	1.788	1.854	2.371	2.974	4.066	1.586	3.065	3.468	2.538	0.626	2.082	2.346
HIST2H4A	7.976	5.722	5.332	3.386	4.309	7.379	5.177	4.319	1.99	4.527	4.832	7.228	4.046	6.324	5.31	6.055	6.116	1.946	3.758	4.782	6.392	6.236	2.521	6.588	5.361	3.288	4.569	4.297	4.435	3.476	4.73	3.753	3.877	2.673	6.581	5.289	4.538	4.27	3.638	5.557	5.02	6.131	4.017	6.399	5.526	5.036	2.811	4.434	5.168
HIST2H3A	6.336	2.494	3.969	2.738	3.519	6.209	4.148	3.762	1.073	3.538	2.639	4.912	2.466	4.745	3.754	4.698	5.141	0.927	3.067	3.811	5.42	5.589	2.13	5.046	4.044	1.493	3.045	2.856	2.544	2.637	3.998	2.516	2.798	1.902	5.523	4.425	3.105	2.734	2.942	3.766	4.318	5.09	3.018	4.106	4.317	3.991	2.369	3.457	3.483
HIST2H2AA4	8.6	4.875	5.183	6.589	6.328	7.652	6.907	6.529	3.819	7.502	6.154	7.4	5.88	7.751	6.801	7.972	8.137	2.026	5.8	5.95	7.053	7.084	5.123	7.7	7.09	4.702	6.503	5.536	5.848	6.122	7.212	6.073	6.097	5.55	7.358	7.106	6.918	6.112	6.01	6.622	7.4	7.597	5.799	6.213	7.098	6.584	5.633	6.388	5.364
HIST2H2BC	4.215	0.875	1.392	1.466	2.704	2.141	2.232	1.151	0.713	2.422	1.508	2.825	1.723	2.646	1.75	2.828	2.942	0	2.47	2.365	2.313	4.102	1.623	2.408	1.651	1.281	1.718	1.586	1.499	1.699	2.195	2.023	1.694	1.004	2.978	2.333	1.588	1.199	2.054	1.973	2.23	2.555	2.252	1.696	1.761	2.123	2.696	0.847	1.236
HIST2H2AA3	8.759	4.8	5.401	6.63	6.465	7.692	6.967	6.584	3.89	7.621	6.251	7.468	5.905	7.793	6.948	8.157	8.35	1.985	5.938	5.948	7.07	7.233	4.758	7.812	7.169	4.792	6.641	5.618	5.984	6.274	7.335	6.223	6.159	5.447	7.455	7.233	6.981	6.181	5.897	6.719	7.455	7.666	5.934	6.269	7.178	6.667	5.56	6.455	5.448
HIST2H3C	6.752	2.548	4.299	3.193	3.905	6.593	4.376	3.977	1.51	3.733	2.972	5.397	2.693	4.904	4.158	5.164	5.606	0.935	3.42	3.946	5.678	5.825	2.672	5.517	4.432	1.698	3.864	3.068	2.785	3.333	4.245	2.835	3.158	2.664	5.865	4.736	3.405	2.904	3.065	4.053	4.676	5.633	3.285	4.486	4.501	4.363	2.521	3.705	3.909
HIST2H4B	7.904	5.688	5.31	3.282	4.186	7.223	5.071	4.334	1.946	4.385	4.748	6.952	4.038	6.272	5.2	5.723	5.873	1.907	3.687	4.624	6.227	6.066	2.478	6.272	4.938	3.23	4.586	4.289	4.333	3.593	4.622	3.488	3.773	2.623	6.487	5.208	4.493	4.291	3.474	5.487	4.853	5.928	4.109	6.294	5.366	4.739	2.11	4.285	4.993
HIST2H2BE	5.901	3.724	3.135	2.898	3.952	5.103	3.844	2.97	1.693	4.077	2.794	4.688	2.693	3.991	3.578	4.326	4.915	2.807	2.244	3.894	4.246	5.677	2.184	4.549	3.556	2.137	3.817	2.558	2.707	2.616	3.485	2.593	2.717	2.494	5.092	3.424	2.984	2.514	3.606	3.56	3.846	4.372	3.185	3.69	3.865	3.275	3.496	3.116	3.008
HIST2H2AC	7.283	3.785	4.33	5.048	5.073	6.346	5.034	4.879	3.466	5.707	4.336	6.013	3.844	5.792	4.93	6.463	6.542	2.843	4.652	4.286	5.692	6.386	3.236	5.969	5.096	3.05	4.532	3.748	3.852	4.018	5.585	4.44	4.196	3.694	5.979	5.3	5.049	4.284	4.7	4.89	5.484	6.369	4.335	5.307	5.776	5.068	3.313	4.843	4.18
HIST2H2AB	7.69	6.46	3.513	2.777	4.548	4.861	4.483	3.38	1.53	4.412	3.661	5.594	3.476	6.848	3.527	5.018	5.493	5.077	3.632	4.847	4.387	7.468	1.824	4.855	4.224	1.657	4.085	2.397	2.568	3.186	4.087	3.471	3.093	2.419	6.355	4.499	3.002	3.375	3.712	3.023	4.482	5.041	4.452	4.499	3.909	3.571	0.784	3.269	3.502
BOLA1	4.966	1.5	1.001	3.337	3.923	1.81	1.773	1.874	0.951	2.735	1.186	2.527	1.923	3.853	1.181	2.246	3.067	2.197	4.959	3.117	0	3.81	2.311	1.032	1.706	2.024	2.931	1.54	2.195	2.453	1.843	2.956	2.743	2.532	2.751	3.313	1.942	1.895	0.91	2.645	2.632	3.304	0.813	2.702	0.538	2.136	3.365	2.357	1.778
SV2A	0.173	0	2.97	0.556	0.127	1.816	5.648	4.587	4.35	1.341	4.165	0.073	0.072	0.155	0.085	0.431	0.068	0.308	4.05	0.349	0	3.68	0.559	0.158	0	3.279	3.069	2.022	0.088	3.808	1.804	0.585	3.059	1.642	0.09	0.622	4.252	3.873	0.13	2.203	0.062	1.713	5.081	0.103	1.408	2.388	0.71	2.095	0
SF3B4	6.059	3.3	3.809	4.924	6.325	4.592	5.87	5.653	4.17	5.277	5.854	4.151	4.724	5.455	4.786	4.913	4.66	1.826	6.221	4.306	4.699	5.529	3.796	5.004	5.614	5.021	4.789	5.331	4.855	5.176	5.612	6.205	5.931	4.078	5.15	5.845	5.807	5.361	4.895	6.154	5.759	5.218	5.758	4.802	4.719	5.777	4.165	4.974	4.899
MTMR11	1.63	1.454	0.757	1.978	1.359	0.526	0.859	1.026	0.926	1.044	1.283	2.527	2.175	1.307	0.666	1.726	1.355	1.349	0.191	0.203	0.083	0.178	0.549	0.134	0.779	0.991	0.426	0.323	0.287	0.097	0.458	0.45	0.53	0.361	1.02	1.674	0.831	1.758	0.572	1.506	1.131	0.712	2.011	0.493	0.505	0.9	0.731	0.728	0.947
OTUD7B	2.001	1.282	0.903	1.237	1.342	1.112	1.63	1.727	0.866	2.197	2.133	0.901	1.43	1.611	1.144	1.231	1.174	0.672	1.177	0.458	1.202	0.176	0.628	0.618	1.161	2.776	1.708	2.243	2.116	1.98	2.327	1.646	2.195	0.954	0.814	1.554	1.467	1.517	1.235	2.053	1.795	0.93	1.945	1.739	0.823	1.363	1.518	1.036	1.225
VPS45	3.815	3.578	1.599	2.388	3.932	1.261	3.487	2.86	2.46	3.004	3.404	2.044	1.846	3.594	2.159	1.781	2.395	3.041	4.444	2.012	2.003	2.764	2.178	1.334	1.73	2.581	2.077	1.938	2.188	1.722	2.645	2.942	2.744	1.682	1.641	2.988	2.453	2.441	3.053	2.935	2.344	1.795	3.796	1.944	1.685	2.77	2.724	1.339	1.835
PLEKHO1	2.67	1.066	3.53	3.422	1.021	1.927	2.658	3.985	2.551	2.798	3.208	0.114	0.25	1.679	0.997	0.169	0.955	0.415	6.04	1.788	1.149	4.928	3.438	2.132	1.462	2.956	2.446	0.995	2.228	1.521	2.54	2.579	2.614	1.888	1.044	1.463	2.725	2.422	2.672	1.345	0.206	1.957	3.958	1.602	1.421	2.754	1.077	0.988	1.732
ANP32E	2.753	3.525	2.325	2.684	2.332	2.75	2.373	2.836	1.537	2.552	3.988	2.128	2.971	3.047	2.917	2.679	3.211	2.984	5.047	3.239	2.69	3.146	2.702	2.667	2.652	2.482	1.599	1.729	1.965	1.592	2.81	2.677	2.455	1.812	2.112	3.232	2.759	2.28	2.078	3.897	3.118	2.825	2.548	2.77	2.357	3.138	1.991	1.799	2.533
CA14	0.284	0	0.101	0.213	0.17	0.258	0.211	0.123	0.237	0.169	0.221	0.061	0.227	0.228	0.166	0.127	0.099	0.159	0.223	0	0	0.138	0.44	0.119	0	1	0.546	1.845	0.167	2.674	4.457	1.462	3.132	1.955	0	0.074	0.119	0.122	0.113	0.213	0.123	0.168	0.426	0	0.15	0.087	0.044	0.082	0
APH1A	5.096	0.842	3.17	4.868	4.036	3.974	4.103	4.302	4.498	4.2	4.548	3.867	4.434	3.832	4.032	3.973	3.764	0.162	5.259	1.924	3.376	3.054	4.225	3.891	3.866	4.195	3.447	3.676	3.72	4.321	4.288	4.104	4.808	3.692	3.256	3.937	3.975	4.642	3.068	4.704	4.124	4.5	3.689	3.616	3.494	4.278	1.593	3.045	3.769
C1orf54	0.648	0	0	0	0.283	0	1.405	2.464	0	1.063	0.383	0	0.471	0.812	0	0.32	0.391	0	0.983	0.861	0	0.353	0	0	0	0.46	0.851	0	0.421	0.931	1.336	0	0.483	0	0	0	0	0	0.507	0	0	0	0	0	0	0.7	0.162	0	0
CIART	3.529	0.386	1.621	2.6	2.406	1.82	1.939	1.696	2.581	2.74	1.134	0	0.568	0.204	0	0.131	0.183	0	0.593	0.124	0	0.513	0.404	0	0	0.638	1.551	0.16	1.677	0.191	0.316	0.255	2.31	1.299	0	0.221	0.495	1.359	2.081	1.259	0	1.099	0	0	1.166	1.951	0.08	0.499	1.746
MRPS21	5.78	5.176	3.934	5.375	5.337	4.783	4.512	4.237	4.353	5.06	5.033	4.338	2.97	5.74	2.169	4.906	4.088	5.904	6.15	6.686	4.603	5.331	5.239	5.396	4.512	4.299	4.372	3.617	4.12	3.659	4.66	4.747	4.891	4.766	4.856	4.858	2.386	3.953	5.996	4.397	3.399	5.647	5.607	4.76	3.418	4.448	5.438	3.476	3.422
PRPF3	3.77	2.998	1.687	2.797	3.202	2.071	3.141	3.051	1.935	3.111	3.616	2.382	2.369	3.197	2.557	2.445	1.963	1.557	4.139	3.182	2.567	3.805	2.077	2.397	2.547	2.652	2.518	2.665	2.181	2.054	2.722	3.034	2.928	1.509	2.718	3.132	3.457	2.379	2.819	3.703	2.565	2.361	3.677	2.413	2.559	2.093	3.595	2.359	2.194
RPRD2	3.678	2.023	1.722	2.321	2.638	1.451	2.548	2.587	2.007	2.852	3.094	2.176	2.659	2.957	2.566	2.508	2.429	1.846	2.934	2.264	2.126	2.706	2.03	2.639	2.264	2.768	2.053	2.011	2.282	2.159	2.605	2.603	2.573	1.351	1.874	3.149	2.339	2.603	2.259	3.569	2.888	1.874	2.659	3.051	2.028	2.599	1.513	2.178	2.305
TARS2	3.405	1.723	1.463	2.76	2.869	1.45	2.305	1.942	1.895	2.206	2.492	2.482	2.293	1.607	2.582	2.25	3.078	1.148	3.071	2.019	2.81	1.962	2.723	2.408	1.81	2.991	1.889	2.093	2.206	2.264	2.58	3.07	2.877	1.878	1.804	2.508	2.52	2.411	1.801	3.454	1.99	2.098	2.601	2.098	1.584	2.377	1.873	1.994	1.697
ECM1	0.512	2.761	4.698	0.471	0.229	2.48	4.588	5.853	1.78	4.026	3.61	4.54	1.06	1.006	0.487	0.686	3.162	0.181	1.22	0.33	2.945	0.502	0.474	0.083	4.865	6.535	6.202	4.039	5.349	6.03	7.047	6.761	6.556	4.957	0.241	1.134	1.94	3.45	2.447	0.661	0.325	2.196	0.852	0.324	0	0.277	3.118	3.958	0.532
FALEC	0	0.307	0	0	0.353	0.381	0.456	0.283	0	0.192	0.267	0	0	0.264	0	0	0	0	0	0	0	0	0	0.368	0	0.319	0.295	0	0	0.091	0.626	0	0	0	0.323	0.532	0	0	0.129	0.334	0	0.16	0.848	0.27	0	0.243	0.163	0.397	0
ADAMTSL4	0.349	0.667	1.898	1.434	1.45	0.081	0.289	0.722	0.208	0.439	0.36	0.038	0.145	0.493	0.313	0.106	0.452	0	0.18	0.261	4.125	0.105	0.623	0	0.347	0.537	0.472	0.495	0.204	0.629	0.157	0.534	0.243	0.22	0.334	1.654	1.122	0.8	1.367	1.759	0.622	1.479	1.976	1.779	0.14	0.684	1.236	4.086	0.439
C1orf138	0	0.254	0.311	0	0.26	0	0.18	0.435	0	0.173	0.119	0	0	0.178	0.169	0.115	0.201	0	0	0.135	0.421	0.093	0.436	0.143	0	0.164	0.456	0.303	0.154	0.056	0	0.188	0.176	0.273	0	0.228	0.304	0.263	0.169	0.291	0.215	0.829	0.408	0.37	0	0.454	0.107	0.206	0.361
MCL1	3.669	4.375	3.448	4.756	3.68	2.969	3.768	5.39	3.675	3.912	4.179	2.869	3.283	3.42	3.451	4.011	4.997	3.272	4.376	3.052	3.81	3.12	3.501	2.944	4.629	3.844	3.217	2.977	2.839	1.9	3.093	3.674	3.323	2.745	2.78	4.317	4.284	3.95	4.609	5.073	3.704	3.348	4.233	3.94	3.172	4.122	3.11	3.115	3.609
ENSA	5.667	5.544	3.844	5.303	6.636	4.654	4.766	4.632	4.802	4.784	5.326	4.443	4.298	4.519	4.37	5.174	5.59	5.015	6.335	4.865	4.726	5.632	5.117	4.622	4.537	4.32	3.773	3.271	3.734	3.618	4.63	4.649	4.486	3.917	4.19	4.847	4.411	4.986	5.116	5.001	5.418	5.12	4.98	4.78	4.502	5.64	4.879	4.099	4.354
GOLPH3L	3.371	1.385	0.529	2.192	1.899	1.038	2.107	2.216	1.957	2.061	2.48	2.349	2.508	2.92	1.977	2.107	3.057	1.527	3.05	2.715	1.501	1.749	2.704	1.707	1.702	1.958	1.39	1.153	1.587	0.81	1.633	1.678	1.468	1.322	1.325	1.939	2.174	2.231	2.803	2.04	2.293	1.166	2.32	1.485	1.685	2.265	1.764	1.168	1.255
HORMAD1	0	0	0	0.278	0	0	0	0	0	0	0.06	0	0	0	0	0	0	0	0	0	0	0	0	0	0	0	0.028	0	0	0.206	0	0	0.081	0.137	0.496	1.969	0	0	0	0	0.602	0.206	0	0	0.249	0	0.031	0	0
CTSS	0	1.767	0.13	0.12	0.089	0	2.87	0.377	0.213	0.064	0.24	1.532	0.626	0.026	0	0.637	0.144	0.057	0.483	2.65	0.393	0.105	3.115	2.127	0.087	0.192	0.277	0.064	0.261	0.022	0.383	0.224	0.091	0.295	0.321	0.199	0.471	1.684	0.102	0.523	0.138	0.132	0.02	0	0.152	0.484	0.038	0	0.073
CTSK	1.565	1.011	0.316	1.212	1.085	0.251	2.055	0.747	0.739	1.132	1.099	0.222	0.378	1.251	0.853	0.546	0.542	0.722	1.654	0.635	0	0.652	0.503	0	0.346	4.222	3.994	0.461	4.615	0.314	5.501	3.853	0.422	0.668	0.387	1.497	0.667	1.011	1.313	0.919	0.71	0.977	0.688	1.463	0.156	0.812	1.018	0.3	0.441
ARNT	2.696	0.978	1.24	1.739	2.195	1.453	1.904	2.398	1.348	2.456	2.127	1.04	1.637	1.917	2.109	1.178	2.057	0.24	2.013	1.435	1.967	1.265	1.16	1.351	1.619	2.318	1.29	1.671	1.397	1.456	1.813	1.828	1.808	0.892	1.35	3.158	2.174	2.076	1.175	3.345	1.873	1.049	2.372	2.154	1.18	2.428	1.178	1.297	2.139
SETDB1	3.743	1.392	1.174	1.578	2.432	1.309	2.169	2.197	1.516	2.164	2.246	1.641	2.204	2.54	2.539	1.963	1.759	1.229	3.131	2.394	2.233	2.516	1.891	1.724	1.452	2.219	1.836	1.921	1.738	1.688	2.084	1.964	2.146	1.156	1.646	2.235	2.259	2.193	1.609	2.988	2.195	1.267	2.604	2.112	1.84	2.61	1.256	1.503	2.264
CERS2	5.385	4.173	3.848	4.86	6.08	3.951	5.392	4.781	4.985	4.744	5.116	3.87	4.709	5.107	4.128	4.761	4.175	1.756	5.397	3.671	4.502	4.037	3.757	4.096	4.277	4.829	4.239	4.367	3.973	4.18	4.968	5.366	5.019	3.574	4.095	6.013	5.353	5.099	4.017	5.29	4.58	4.544	5.258	4.277	3.56	4.982	3.888	3.845	4.843
ANXA9	3.07	0	0.087	0	4.331	0.072	0.134	0.1	0.214	0.11	0.444	1.45	1.903	0.824	1.474	2.706	0.209	0.159	0.122	0.162	0	0.096	0.366	0.395	0.101	0.616	0.196	0.132	0.057	0.235	0.284	0.424	0.092	0.142	0.474	0.399	0.162	0.133	0.607	0.434	3.033	0.249	0.402	0.318	1.438	2.76	0.088	0.19	0.354
FAM63A	2.442	0.155	0.949	1.102	2.831	0.438	1.67	1.108	1.412	1.188	1.685	2.242	1.745	0.344	1.395	1.485	0.614	0.159	0.88	0.658	1.035	0.186	2.555	2.746	1.085	1.488	1.486	0.955	1.428	2.355	1.98	1.306	1.537	1.053	0.483	1.922	1.159	1.295	0.164	0.745	1.931	1.295	1.718	0.775	0.943	1.653	2.279	1.001	1.06
PRUNE	3.949	1.879	1.418	2	3.083	1.064	2.289	2.204	2.041	2.098	2.311	2.634	2.134	2.689	2.195	1.835	2.272	1.693	3.812	2.253	2.242	2.802	1.983	1.514	1.411	2.218	1.397	1.613	1.527	1.483	1.918	2.197	2.272	1.524	1.357	2.328	2.294	1.76	1.462	2.95	2.087	1.676	2.743	2.163	1.801	2.309	2.361	1.442	2.289
BNIPL	0.631	0.091	0	0	4.096	0.111	0	0.039	0.193	0.15	0.067	0.177	0.083	0.126	0.169	0.064	0.096	0.1	0.289	0.138	0.116	0.17	0.638	0	0	0.055	0.121	0	0.058	0.043	0	0.106	0.128	0.312	0.08	0.171	0.078	0.126	0.182	0.127	0.36	0.13	0.033	0.169	0.133	0.162	0	0.1	0.112
C1orf56	2.535	1.914	1.071	1.62	2.416	1.341	2.121	1.674	1.637	1.851	1.744	1.088	1.742	0.498	0.996	1.205	0.948	1.364	1.525	1.643	0.712	0.892	1.687	1.033	0.834	1.619	1.143	1.331	1.198	2.651	2.229	0.753	1.693	1.818	1.957	2.142	1.35	1.612	1.742	2.527	1.883	2.7	2.833	0.881	1.031	1.559	3.017	1.055	0.668
CDC42SE1	4.276	1.757	2.204	2.84	4.589	2.705	3.796	4.529	2.491	3.63	4.136	3.101	3.551	3.257	3.097	2.838	2.879	0.905	3.999	2.771	3.908	2.822	2.162	2.755	3.743	4.382	3.127	3.126	2.772	2.676	3.324	3.905	3.741	2.237	2.461	4.233	3.145	3.306	3.116	3.583	3.996	2.219	2.899	2.765	3.202	3.569	2.549	2.903	3.036
MLLT11	0.821	0.675	2.384	1.797	1.86	2.403	4.622	3.85	3.358	1.889	5.715	0.393	2.659	0.32	0.596	0.766	0.068	2.843	5.525	0.16	2.794	4.211	0.535	0.307	0.135	1.975	3.266	0.288	1.028	0.744	1.978	0.803	1.054	1.141	2.096	2.722	2.37	0.341	0.882	1.353	0.555	4.678	5.557	0.292	1.364	1.632	0.17	2.215	0.561
GABPB2	2.138	1.136	0.789	0.736	1.899	0.474	1.097	1.311	0.399	1.422	1.199	0.903	1.396	1.177	1.533	0.818	0.547	0.451	1.478	1.22	0.548	1.446	0.829	0.646	0.816	0.848	0.746	0.798	0.603	0.638	0.546	0.903	0.788	0.35	0.426	1.403	1.019	0.652	0.741	1.706	1.329	0.933	0.941	0.871	1.075	0.791	0.943	0.684	1.212
SEMA6C	0.467	0.112	0.312	0.516	0.577	0.48	0.404	0.607	0.674	0.959	0.655	0.248	0.216	0.6	0.652	0.142	0.168	0.159	0.549	0.098	0.416	0.578	0.42	0.128	0.373	0.435	0.464	0.49	0.391	0.393	0.184	0.601	0.541	0.625	0.476	0.517	0.375	0.758	0.334	1.016	0.139	0.528	1.083	1.29	0.275	0.314	0.311	0.444	0.297
TNFAIP8L2	0.481	0	0.284	0.237	0.381	0	0.197	0.282	0.293	0.685	0.503	0	0.147	0.145	0.731	0.092	0.091	0.212	1.418	3.132	0.24	0.3	1.156	0.61	0	0.722	0.148	0.2	0.109	0.393	0.393	0.256	0.273	0.341	0.275	0.176	0.446	0.601	0.122	0.429	0	0.398	0.38	0	0.315	0.347	0.041	0.155	0.28
TNFAIP8L2-SCNM1	0	0	0.15	0	0	0	0.645	0	0	0	0	1.072	0	0.307	0	0	0.867	1.135	0.375	3.26	0	2.511	1.959	1.089	0.176	0.277	0.209	0.572	0.873	0.757	0.628	0	1.548	0.702	0.522	0	0.983	0.853	2.815	0.556	0	0.354	3.056	0	0	0	2.362	0.459	0
LYSMD1	1.57	0.35	0.981	1.47	1.175	0.795	0.733	1.249	0.553	1.242	1.216	0.494	1.016	0.989	1.157	0.425	1.121	0.392	2.077	0.743	0.733	1.005	0.818	0.507	0.773	1.248	0.614	0.906	0.875	0.86	1.394	1.53	1.181	0.84	0.619	1.185	0.922	1.226	0.871	0.985	0.265	0.897	1.497	0.78	0.757	1.296	1.092	0.603	0.786
SCNM1	2.551	2.005	1.584	2.394	2.903	2.097	2.949	2.532	1.764	2.562	2.832	1.189	1.846	2.016	1.313	2.064	2.046	0	3.629	0.788	1.977	1.898	1.735	1.766	1.82	1.786	1.772	1.204	0.973	1.374	2.474	2.881	1.792	1.037	1.479	2.31	1.545	1.702	0.808	2.074	2.419	1.729	1.69	1.838	1.95	2.542	0.674	1.565	1.788
TMOD4	0.647	0.235	0.327	0	0.494	0.285	0.661	0.081	0.128	0.324	0.248	0.21	0.286	0.672	0.567	0.119	0.114	0.305	0.649	0.433	0	0.759	0.27	0.185	0.093	0.809	0.455	0.475	0.123	0.36	0.325	0.181	0.416	0.173	0.128	0.681	0.307	0.417	0.171	0.454	0.242	0.195	0.259	0.367	0.171	0.062	0.24	0.436	0.233
VPS72	3.867	1.944	2.82	4.359	3.571	2.976	4.083	3.005	3.673	3.375	3.737	2.768	3.114	2.974	3.115	2.976	2.848	1.131	4.349	2.595	3.431	3.137	3.729	3.391	3.188	2.914	3.123	3.017	2.539	4.119	3.522	3.834	3.371	2.581	2.639	3.546	3.556	3.494	3.03	3.897	3.317	3.724	5.198	3.089	3.201	3.271	2.5	2.68	3.311
PIP5K1A	3.843	2.281	1.783	2.027	3.263	2.762	3.348	4.048	1.579	3.27	4.278	1.686	2.867	3.693	2.881	2.493	2.935	0.599	3.956	1.627	1.662	2.5	1.042	2.125	3.298	3.411	2.059	2.67	2.503	2.278	2.578	3.484	2.944	1.071	2.045	3.824	4.013	3.197	3.135	4.145	3.366	1.944	4.601	3.65	2.623	3.082	1.306	3.234	3.388
PSMD4	6.572	6.241	4.049	4.838	5.532	4.268	6.379	5.218	4.083	5.176	6.129	4.832	5.082	6.266	4.568	4.746	4.786	5.554	6.724	5.405	5.04	5.26	4.486	4.955	4.767	5.045	5.255	5.029	4.999	5.27	5.719	6.058	5.625	3.46	4.701	5.654	5.915	5.516	5.411	6.545	5.433	4.888	6.772	4.993	5.044	5.154	6.094	4.415	4.694
ZNF687	3.612	0.163	1.264	2.447	3.007	1.384	2.349	2.898	2.233	2.87	3.015	2.298	2.876	2.146	3.237	2.443	2.423	0.128	2.369	0.873	2.159	1.839	1.312	2.168	1.72	2.692	2.187	3.085	2.461	3.303	2.541	2.734	3.184	1.417	1.793	3.014	3.159	2.772	1.137	3.866	2.974	2.357	2.582	2.346	1.899	2.504	0.222	1.976	2.341
PI4KB	4.32	1.495	2.284	3.453	3.266	2.124	4.042	3.816	3.534	3.886	3.892	2.508	3.008	2.963	3.075	2.763	2.52	0.618	4.036	2.301	2.888	2.901	2.774	2.867	3.092	3.44	3.39	3.228	2.937	4.004	3.389	3.765	3.591	2.324	1.941	3.422	3.727	3.497	3.26	3.905	2.882	3.124	3.901	2.666	2.417	3.149	2.728	2.309	2.813
RFX5	3.691	2.851	1.62	3.051	2.853	1.069	2.415	2.597	1.909	2.06	2.492	1.889	2.59	3.211	2.554	2.29	2.239	2.694	4.592	3.077	1.611	3.346	2.969	2.707	2.201	2.459	3.275	2.881	2.446	3.307	2.529	2.588	3.43	2.538	1.676	2.995	2.358	2.745	2.653	3.495	1.214	1.927	3.086	2.797	1.523	2.279	2.412	2.194	1.993
GBAT2	0.822	2.342	0.597	1.164	0.962	0.664	1.19	0.389	0	0.365	0.686	0	0	1.146	0	0	0.785	2.452	4.591	2.748	0.685	3.789	0.863	1.158	0.584	0.695	0.416	0.747	0.451	0.42	1.341	0.803	0.679	0	1.04	0.809	0.564	0.497	1.31	0.614	0	0.254	3.284	1.056	0	0.935	0	0	0
SELENBP1	6.061	0.933	0.23	0.732	4.451	0	0.288	0.94	0.549	3.097	3.279	2.944	2.833	0.075	2.882	2.064	1.3	0.487	0.141	0	2.768	0.167	0.569	0.078	0	4.236	0.209	0.112	0	0.101	0.635	1.501	0.109	0.473	1.564	2.915	2.193	1.698	0.145	0.232	0.15	4.096	0.206	0.123	0.852	1.291	3.222	0	0
PSMB4	7.879	8.193	5.256	6.058	7.59	5.894	8.311	7.222	5.575	6.966	7.864	6.352	6.36	8.078	6.143	6.532	6.056	7.152	8.501	7.245	6.528	6.737	6.305	6.663	6.462	7.301	7.504	7.382	7.213	6.494	7.899	8.006	7.674	5.425	5.857	7.195	6.994	6.913	7.027	8.129	6.873	6.578	7.769	6.72	6.574	7.078	6.931	6.222	6.808
POGZ	4.457	2.821	1.775	2.395	3.097	1.989	2.765	3.225	2.338	3.119	3.265	1.803	2.421	3.328	3.382	2.669	2.548	1.935	3.754	2.846	2.16	3.566	2.19	2.078	2.162	3.298	2.676	3.048	2.346	3.046	2.897	2.622	2.939	1.617	2.189	3.435	3.418	3.018	2.393	3.815	3.025	2.272	3.557	2.608	2.139	2.76	2.63	2.428	2.641
CGN	2.662	0.102	0.247	0.214	2.837	0.119	0.221	0.083	0.346	0.383	0.925	2.193	2.996	1.454	2.248	2.136	1.278	0.203	0.6	0.113	0.042	0.791	0.396	0.256	0.074	1.117	0.178	0.757	0.339	1.056	0.112	0.124	0.217	0.301	0.565	1.225	0.587	0.079	0.307	2.191	3.21	0.294	1.563	0.513	1.793	2.954	0.318	0.559	1.547
TUFT1	2.042	2.206	1.873	3.008	2.887	2.104	1.325	3.585	1.421	1.231	3.314	1.883	1.445	1.528	1.126	1.811	1.494	1.384	0.111	0.407	0.242	0.524	1.269	0.858	0	1.214	0.573	0.97	0.88	0.529	1.256	0.808	1.399	0.791	1.195	3.199	1.8	1.915	2.973	1.76	2.351	0.683	3.072	1.858	2.072	3.545	0.958	2.437	3.224
SNX27	3.166	0.97	1.584	1.709	2.481	1.383	2.793	2.635	2.201	2.345	2.554	1.878	2.508	2.426	2.56	1.978	2.171	0.718	2.694	1.722	1.43	1.832	1.139	1.515	1.993	2.592	2.026	2.458	2.434	2.77	2.682	2.628	2.729	1.546	1.795	2.821	2.431	2.783	1.636	3.393	2.316	1.754	2.805	2.253	1.693	2.005	1.95	1.843	2.186
CELF3	0.426	0.028	0.125	0	0.069	0	0.059	0.074	0.086	0.044	0.079	0.059	0.041	0.069	0.108	0.067	0.035	0.038	0.083	0.07	0	0.107	0.465	0	0	0.058	0.072	0.034	0.032	0.179	0.058	0.031	0.058	0.193	0.036	0.039	0.08	0.089	0.062	0.091	0.04	0.114	0.09	0.046	0.04	0.06	0.024	0.038	0.043
RIIAD1	0	0	0	0	0	0	0	0	0	0	0	0	0	0	0	0	0	0	0	0	0	0	0	0	0	0	0.117	0	0	0	0	0	0	0	0	0	0	0	0	0	0	0	0	0	0	0	0	0	0
MRPL9	4.998	5.933	2.634	3.885	4.799	3.112	4.105	4.149	3.133	3.798	4.421	3.742	3.678	4.76	3.214	3.816	4.025	6.724	5.82	5.371	3.635	4.779	3.424	3.339	3.939	3.251	3.098	2.902	3.058	2.829	3.822	4.06	3.9	2.629	3.135	4.056	4.055	3.745	4.498	4.205	4.034	3.784	4.783	3.701	3.349	3.588	3.79	3.604	2.854
OAZ3	1.422	0	0.43	0.942	2.179	0.735	0.797	0.808	0.854	0.967	0.868	0.354	0.393	0.385	0.368	0.633	0.724	0	0.37	0.137	0	0.39	0.778	0.29	0.311	0.771	1.005	0.439	1.165	0.366	0.814	0.798	0.365	0.332	0.315	0.516	0.465	0.279	0.586	0.595	0.614	1.311	1.632	0	0.484	0.404	0.195	0.452	0
TDRKH	1.842	0.653	0.165	1.813	1.993	0.913	1.003	0.643	0.646	0.989	0.943	0.927	1.014	0.532	1.215	1.148	0.752	0.376	2.737	0.501	0.695	1.376	1.309	1.035	0.597	1.424	0.442	0.543	0.952	0.303	0.734	0.303	1.221	0.811	0.843	1.47	1.489	0.92	0.187	2.53	0.885	0.565	1.296	0.664	1.097	1.866	1.158	0.849	0.559
LINGO4	0.082	0.05	0.191	0	0.204	0.063	0	0	0.144	0.05	0.035	0	0	0.041	0	0.036	0	0.069	0.23	0.048	0	0.112	0.597	0	0	0	0.058	0.034	0	0.056	0	0	0	0.287	0	0	0	0	0.039	0	0	0.248	0.042	0	0	0.041	0.046	0	0
RORC	0.443	0	0.123	0	1.461	0	0	0.11	0.251	0.02	0	0.351	0.166	0.172	0	0.089	0	0	2.512	0	0	0.599	0.565	0.074	0	0.247	0.122	0.05	0	0.066	0	0.055	0	0.148	0	0.075	0	0.462	0.192	0.141	0	0.454	0.098	0	0.198	0.263	0.045	0	0
C2CD4D	0.668	0.075	0.219	0	0.31	0.094	0.069	0.113	0.314	0.156	0.204	0.593	0.165	0.112	0.152	0.256	0.338	0.22	0.051	0.136	0	0.356	0.569	0	0.084	0.383	0.421	0.345	0.235	0.749	0.645	0.445	0.776	0.806	0.085	0	0.161	0.393	0.164	0.142	0	0.901	0.088	0.091	0.223	0.2	0.113	0.103	0
LOC100132111	0.262	0.251	0	0	0.362	0	0	0	0	0	0	0.51	0	0	0	0	0	0	0	0	0	0	0	0	0	0.194	0	0.134	0	0	0	0	0	0	0	0.223	0.186	1.304	0	0.558	0	0	0	0	0	0.153	0	0	0
THEM5	0	0	0	0	0.17	0	0	0	0.159	0	0	0.271	0	0	0	0	0	0.241	0	0	0	0	0.38	0	0	0	0.068	0	0	0.077	0	0	0	0.307	0.107	0	0	0.322	0	0	0	0.12	0.054	0	0	0.105	0	0	0
THEM4	1.631	1.365	1.001	0.693	1.673	0.192	1.057	0.796	1.373	1.056	1.163	2.026	0.599	1.82	0.756	1.439	1.452	1.109	0.031	1.843	1.512	0.06	1.986	0.59	1.181	3.148	1.974	1.599	2.203	1.973	1.581	2.556	2.79	2.292	1.319	1.424	1.297	0.906	0.598	2.211	0.804	1.266	1.043	0.333	0.62	0.696	1.94	0.414	0.624
S100A10	6.377	8.541	5.957	5.796	8.289	6.893	7.187	5.831	5.289	7.474	7.555	8.093	6.251	6.782	6.478	7.826	8.3	7.986	4.313	2.148	0.742	3.964	3.183	1.095	4.958	6.77	6.188	4.783	6.015	4.49	5.353	5.978	6.094	5.715	7.761	7.034	6.046	6.517	9.14	7.028	7.95	6.888	6.003	6.099	6.741	7.316	8.121	6.103	7.03
NBPF18P	0	0	0	0	0.104	0	0	0	0	0.086	0	0	0	0	0	0	0	0.111	0	0	0	0	0	0	0	0	0	0.062	0	0.062	0	0	0	0	0	0	0	0	0	0	0	0	0	0	0	0.092	0	0	0
S100A11	8.609	9.111	8.729	9.667	10.331	9.11	9.332	8.952	7.612	8.82	8.48	10.711	7.919	7.611	6.496	9.868	10.324	5.694	6.693	7.661	6.637	4.853	8.563	9.375	9.491	8.655	8.71	6.977	8.185	7.71	8.44	8.859	8.484	7.605	9.118	9.613	8.086	9.326	10.228	9.952	9.778	8.64	0.459	8.34	7.551	9.196	9.401	7.881	8.579
LOC100131107	0	0.071	0.181	0	0	0	0	0	0.221	0.036	0	0	0	0	0	0	0	0.123	0	0	0	0.047	0.583	0	0	0	0.124	0	0	0.069	0	0	0	0.293	0	0	0	0	0	0	0	0.141	0.043	0	0	0	0	0	0
TCHHL1	0	0	0.12	0	0.038	0	0	0	0.113	0	0	0.048	0	0.015	0	0	0	0	0	0	0	0.036	0.367	0	0	0	0.068	0	0	0.03	0	0	0	0.368	0	0	0	0	0.012	0	0.118	0.229	0.027	0	0	0	0.016	0	0
TCHH	0.227	0.063	0.159	0.169	0.121	0.078	0.053	0.054	0.177	0.046	0.072	0.127	0.238	0.06	0.204	0.068	0.08	0.164	0.028	0.101	0.039	0.416	0.687	0.047	0.037	0.027	0.134	0.036	0.031	0.133	0.028	0.035	0	0.364	0.087	0.451	0.029	0	0.148	0.593	0.172	0.411	0.067	0.082	0.041	0.059	0.139	0.315	0.043
RPTN	0	0	0.159	0.076	0	0	0	0.022	0.099	0	0	0	0	0.014	0	0	0	0	0	0	0	0.043	0.487	0	0	0	0.106	0	0	0.029	0	0	0	0.291	0	0	0	0	0.018	0	0	0.111	0.025	0	0	0	0.011	0	0
HRNR	0	0.218	0.161	0.062	0.02	0	0.036	0.012	0.133	0.036	0.263	0.023	0.072	0.037	0.041	0.012	0	0.036	0	0.042	0	0.086	0.715	0.028	0.786	1.331	0.066	1.342	0.457	0.167	0.779	1.144	0	0.292	0.053	0.428	0.016	0.681	0.795	1.289	0.294	0.241	0.33	0.396	0.161	0.016	0.258	1.145	0
FLG	0	3.203	0.111	0.108	0.01	0.02	0.032	0.692	0.202	0.034	1.817	0.023	0.027	0.019	0.018	0	0	0.058	0.019	0.027	0.05	0.104	0.429	0	1.59	1.034	0.052	2.449	0.159	0.103	0.903	0.748	0	0.277	0.038	0.477	0.018	2.394	0.27	1.802	0.229	0.137	0.273	2.68	0.993	0.013	0.017	0.628	0
FLG-AS1	0	0.396	0.116	0.184	0	0	0.07	0	0.305	0.02	0.583	0.041	0	0.025	0	0	0	0.038	0	0.037	0	0.094	0.178	0	1.989	1.132	0.051	1.066	0.066	0.324	1.739	0.748	0	0.269	0.038	0.422	0	0.154	0.552	0.975	0.094	0.231	1.082	0.155	0.066	0	0.396	0.386	0
FLG2	0	0.078	0.184	0	0.009	0	0	0.009	0.096	0.01	0.069	0.016	0	0.018	0	0.008	0.027	0.091	0	0.025	0	0.066	0.54	0	0.086	0.156	0.039	0.287	0.019	0.039	0.159	0.057	0	0.271	0	0.045	0	0.022	0.11	0.053	0.024	0.214	0.021	0.033	0	0.02	0.069	0.118	0
CRNN	0	0	0.148	0	0	0	0	0	0.145	0	0	0	0	0	0	0	0	0	0	0	0	0.068	0.664	0	0	0	0.061	0	0	0.046	0	0	0	0.282	0	0	0	0	0.1	0	0	0.111	0.106	0	0	0	0.026	0	0
LCE5A	0	0	0	0	0	0	0	0	0	0	0	0	0	0.128	0	0	0	0	0	0	0	0	0.516	0	0	0	0.066	0	0	0.061	0	0.152	0	0.307	0	0	0	0	0	0	0	0.651	0	0	0	0	0	0	0
CRCT1	0	0	0	0	0	0.266	0	0	0.189	0	0	0	0	0.089	0	0	0	0.257	0	0	0	0.293	0.371	0	0	0	0.133	0	0	0.118	0	0	0	0	0.2	0	0	0	0.145	0	0.179	0	0.113	0	0	0.148	0	0	0
LCE3E	0	0	0	0	0	0	0	0	0	0	0	0	0	0	0	0	0	0	0	0	0	0	0	0	0	0	0.194	0	0	0.18	0	0	0	0	0	0	0	0	0.119	0	0	0.183	0	0	0	0	0	0	0
LCE3D	0	0	0	0	0	0	0	0	0	0	0	0	0	0	0	0	0	0	0	0	0	0	0	0	0	0	0	0	0	0.07	0	0	0	0	0.239	0	0	0	0.135	0	0	0.181	0	0	0	0	0.214	0	0
LCE3C	0	0	0	0	0	0	0	0	0	0	0	0	0	0	0	0	0	0	0	0	0	0	0	0	0	0	0.098	0	0	0	0	0	0	0	0	0	0	0	0	0	0	0	0	0	0	0	0	0	0
LCE3B	0	0	0	0	0	0	0	0	0	0	0	0	0	0	0	0	0	0	0	0	0	0	0	0	0	0	0	0	0	0	0	0	0	0	0	0	0	0	0	0	0	0	0	0	0	0	0	0	0
LCE3A	0	0	0.704	0	0	0	0	0	0	0	0	0	0	0	0	0	0	0	0	0	0	0.307	0	0	0	0	0.28	0	0	0.381	0	0	0	0	0	0	0	0	0	0	0	0	0	0	0	0	0.216	0	0
LCE2D	0	0	0	0	0	0	0	0	0	0	0	0	0	0	0	0	0	0	0	0	0	0	0	0	0	0	0.108	0	0	0.071	0	0	0	0.436	0	0	0	0	0	0	0	0.169	0	0	0	0	0	0	0
LCE2C	0	0	0	0	0	0	0	0	0	0	0	0	0	0	0	0	0	0	0	0	0	0	0	0	0	0	0.129	0	0	0.087	0	0	0	0	0	0	0	0	0	0	0	0.241	0	0	0	0	0.078	0	0
LCE2B	0	0	0	0	0	0	0	0	0	0	0	0	0	0	0	0	0	0	0	0	0	0.162	0	0	0	0	0.158	0	0	0.099	0	0	0	0	0	0	0	0	0	0	0	0.149	0	0	0	0	0	0	0
LCE2A	0	0	0	0	0	2.01	0.239	0	0	0	0	0	0	0	0	0	0	0	0	0	0	0.183	0.589	0	0	0.654	0.413	0.27	1.349	0.558	2.306	1.066	1.015	1.08	0	0	0	0	0	0	0	0	0	0	0	0	0.093	0	0
LCE4A	0	0	0	0	0	0	0	0	0	0	0	0	0	0	0	0	0	0	0	0	0	0	0	0	0	0	0	0	0	0	0	0	0	0.541	0	0	0	0	0	0	0	0.721	0	0	0	0	0	0	0
C1orf68	0	0	0	0	0	0	0	0	0	0	0	0	0	0	0	0	0	0	0	0	0	0	0.551	0	0	0	0.158	0	0	0.12	0	0	0	0	0	0	0	0	0	0	0	0.752	0	0	0	0	0.048	0	0
KPRP	0	0	0.164	0	0.066	0.101	0	0	0.119	0.035	0.033	0.067	0	0.019	0	0	0	0	0	0.057	0	0.12	0.479	0	0	0	0.187	0.09	0	0.097	0	0	0	0.294	0	0	0	0	0.021	0	0	0.265	0.043	0	0	0	0.087	0	0
LCE1F	0	0	0.315	0	0	0	0	0	0.277	0	0	0	0	0	0	0	0	0	0	0	0	0	0.616	0	0	0	0.131	0	0	0.098	0	0	0	0.397	0	0	0	0	0.871	0	0	1.241	0	0	0	0	0.14	0	0
LCE1E	0	0	0	0	0	0	0	0	0	0	0	0	0	0	0	0	0	0	0	0.111	0	0.083	0.491	0	0	0	0.084	0.067	0	0.075	0	0	0	0.191	0	0	0	0	0.469	0	0	0	0	0	0	0	0	0	0
LCE1D	0	0	0	0	0	0	0	0	0	0	0	0	0	0	0	0	0	0	0	0	0	0	0	0	0	0	0.279	0	0	0.153	0	0	0	0	0	0	0	0	0	0	0	0	0	0	0.453	0	0.27	0	0
LCE1C	0	0	0	0	0	0	0	0	0.224	0	0	0	0	0	0	0	0	0	0	0	0	0	0	0	0	0	0.081	0	0	0.057	0	0	0	0	0	0	0	0	0.765	0	0	0	0	0	0	0	0.102	0	0
LCE1B	0	0	0	0	0.074	0	0	0	0.129	0	0	0.247	0	0	0	0	0	0	0	0	0	0.163	0.406	0	0	0	0.056	0	0	0.055	0	0	0	0.324	0	0	0	0	0.064	0	0.119	0.054	0.049	0	0	0	0.111	0	0
LCE1A	0	0	0	0	0	0	0	0	0.214	0	0	0	0	0	0	0	0	0	0	0	0	0.11	0.555	0	0	0	0.06	0	0	0	0.409	0	0	0.489	0	0	0	0	0	0	0	0.131	0	0	0	0	0	0	0
LCE6A	0	0	0	0	0	0	0	0	0.207	0	0	0	0	0	0	0	0	0	0	0.217	0	0.136	0	0	0	0	0	0	0	0	0	0	0	0.4	0	0	0	0	0	0	0	0.649	0	0	0	0	0	0	0
SMCP	0	0	0.22	0	0	0	0	0	0	0	0	0	0	0	0	0	0	0	0	0	0	0	0.498	0	0	0	0	0	0	0.467	0	0	0	0.41	0	0	0	0	0.108	0	0	0.108	0	0	0	0	0	0	0
IVL	0	0.057	0.232	0	2.542	0	0	0	0.14	0.033	0	0	0	0	0	0.394	0.053	0.249	0.037	0	0	0.033	0.441	0	0.503	0	0.036	0	0	0.029	0	0	0	0.232	0	0	0	0	1.091	0	2.059	0.562	0	0	0	0.06	0	0	0
SPRR4	0	0	0.192	0	0	0	0	0	0	0	0	0	0	0	0	0	0	0	0	0	0	0	0.645	0	0	0	0	0	0	0	0	0	0	0.296	0	0	0	0	0.065	0	0	0	0	0	0	0	0	0	0
SPRR1A	0	0	0	0	0.126	0	0	0	0	0	0	5.403	0	0	0	0.362	0	0	0	0	0	0	0	0.334	0	0	0	0	0	0	0	0	0	0.35	0	0.247	0	0	0	0	1.274	0	0	0	0	0	0	0	0
SPRR3	0	0	0	0	0.084	0	0	0	0.167	0	0	2.914	0	0	0	0.125	0	0	0	0	0	0	0.423	0	0	0	0.155	0	0.168	0	0.283	0	0	0.414	0	0.163	0	0	0	0	5.029	0	0	0	0	0	0	0	0
SPRR1B	0	0	0.238	0	0	0	0	0	0.269	0	0	2.002	0	0	0	0.415	0	0	0	0	0	0	0.527	0	0	0	0.086	0	0	0	0	0	0	0	0	0	0	0	0	0	3.482	0	0	0	0	0	0	0	0
SPRR2D	0	0	0	0	0	0	0	0	0	0	0	0.848	0	0	0	0	0	0	0	0	1.051	0	0.933	0	0	0.701	3.676	0	3.746	1.553	2.655	0.779	0.395	0.883	0	0	0	0.579	1.285	0	0.305	0	0	0	0	0	0	0	0
SPRR2A	0	0	0	0	0	0	0	0	0	0	0	0.16	0	0	0	0	0	0	0	0	0	0	0.505	0	0	0	0.613	0	0.542	0.224	0.243	0	0	0.467	0	0	0	0	0	0	0.565	0	0	0	0	0	0	0	0
SPRR2B	0	0	0	0	0	0	0	0	0	0	0	0	0	0	0	0	0	0	0	0	0	0	0	0	0	0	0.968	0	0.602	0.284	0.262	0	0	0	0	0	0	0	0	0	0	0	0	0	0	0	0	0	0
SPRR2E	0	0	0	0	0	0	0	0	0	0	0	0	0	0	0	0	0	0	0	0	0	0	0	0	0	0	0.926	0	0.654	0.314	0.293	0	0	0	0	0	0	0	0.089	0	0	0	0	0	0	0	0	0	0
SPRR2F	0	0	0	0	0	0	0	0	0	0	0	0.627	0	0	0	0	0	0	0	0	0	0	0.515	0	0	0	0.881	0	0.668	0.176	0.305	0	0	0.413	0	0	0	0	0	0	0.273	0.255	0	0	0	0	0	0	0
SPRR2C	0	0	0.263	0	0	0.444	0	0	0	0	0	0	0	0	0	0	0	0	0	0	0	0.092	0	0	0	0	0.106	0	0.225	0	0	0	0	0.314	0	0	0	0	0	0	0	0	0	0	0	0	0	0	0
SPRR2G	0	0	0	0	0	0.61	0	0	0	0	0	0	0	0	0	0	0	0	0	0	0	0	0	0.328	0.914	0	0.165	0	0.275	0.464	0.3	0	0	0	0	0	0	0	0	0	0	0	0	0	0	0	0	0	0
LOC101928009	0	0	0	0	0	0	0	0	0.093	0	0	0	0	0	0	0	0	0.097	0	0	0	0	0.307	0	0	0	0.057	0	0	0.216	0	0	0	0.233	0	0	0	0	0	0	0	0.251	0.022	0	0	0	0.024	0	0
LELP1	0	0	0.28	0	0	0	0	0	0	0	0	0	0	0	0	0	0	0.404	0	0.194	0	0	0.858	0	0	0	0	0	0	0	0	0	0	0.362	0	0	0	0	0	0	0	0	0	0	0	0	0	0	0
PRR9	0	0	0.153	0	0	0.311	0	0	0.1	0	0	3.418	0	0	0	0	0	0	0	0	0	0.037	0.472	0	0	0	0.054	0	0	0.036	0.146	0	0	0.422	0	0	0	0	0.635	0	0	0	0	0	0	0	0	0	0
LOR	0	0.095	0	0	0.057	0.155	0	0.102	0	0.069	0	0.082	0	0.059	0	0.144	0	0.341	0.104	0.157	0	0.472	0.237	0	0	0	0.128	0.095	0	0.119	0	0	0	0.173	0	0	0	0	0.13	0	0	0.3	0.086	0	0	0.118	0.054	0	0
PGLYRP3	0	0	0	0	0.06	0.101	0	0	0	0	0	0	0	0	0	0	0	0	0	0	0	0	0.445	0	0	0	0.065	0	0	0.054	0	0	0	0.224	0	0	0	0	0	0	0	0	0	0	0	0	0	0	0
PGLYRP4	0	0	0.15	0	0.047	0	0	0	0	0	0	0.058	0	0	0	0	0	0.061	0.055	0	0	0.053	0.468	0.129	0	0	0.049	0	0	0.045	0	0	0	0.189	0	0	0	0	0.027	0	0	0.373	0.019	0	0	0	0	0	0
S100A9	0.516	0.79	1.025	1.171	3.085	0	0	0	1.891	0.135	0	0	0	0	0	0.588	0.464	0.592	0	3.993	0	0.154	2.451	0.414	0	0	0.518	0	0	0.107	0	0	0	1.182	0	5.104	0	0	0.237	3.415	8.019	2.302	0	0.581	0.717	2.676	0	0	0
S100A12	0	0	0	0	0	0	0	0	0	0	0	0	0	0	0	0	0	0	0	1.589	0	0	0	0	0	0	0	0	0	0	0	0	0	0	0	0.321	0	0	0	0	0	0	0	0	0	0	0	0	0
S100A8	0	0.374	0.343	0	1.808	0	0	0	0.329	0.718	0	0.219	0	0.151	0	0.556	0.777	0	0	5.005	0	0	0	0	0	0	0.194	0	0	0	0	0	0	0	0	0.75	0	0	0.329	1.191	0.736	0	0	0	0	0	0.246	0	0
S100A7A	0	0	0.102	0	0.034	0	0	0.022	0.165	0	0.03	0.029	0	0.022	0	0.081	0.063	0	0	0.027	0	0.05	0.532	0	0	0	0.05	0	0	0.039	0	0	0	0.294	0	0	0	0	0.039	0	0	0.172	0.028	0	0	0	0.028	0	0
S100A7	0	0	0	0	0	0	0	0	0	0	0	0	0	0.342	0	0	0	0	0	0	0	0	0	0	0	0	0	0	0	0	0	0	0	0	0	0	0	0	0.214	0.614	0	0.332	0	0	0	0	0	0	0
S100A6	6.183	12.07	8.531	8.57	9.49	9.038	10.292	8.153	9.614	9.74	9.595	10.619	8.249	9.991	6.308	11	12.236	9.536	5.574	6.757	3.329	5.378	6.143	7.53	7.47	8.632	8.12	6.884	4.861	1.86	7.803	8.815	7.855	8.185	9.637	9.809	6.959	9.22	10.6	8.963	0.25	9.858	0.747	7.642	8.429	7.301	9.688	7.202	10.45
S100A5	0	1.17	0.259	0	0	0	0.196	0	0	0.218	0.136	2.992	0.809	1.892	0.358	2.283	0.231	0	0.566	0	0	0.082	0.702	0	0	0.191	0.309	0.75	0	0	0	0	0	0.336	0	0	0.395	0.99	0.114	0.792	0	0.722	1.02	0.313	0.245	0.457	0	0	1.696
S100A4	2.531	6.883	5.015	2.702	5.658	0.781	2.152	5.886	2.675	1.913	2.639	8.204	4.532	7.52	0.977	9.115	4.059	4.841	7.445	6.768	2.364	0.313	6.266	7.88	0.508	7.127	2.251	1.487	0	0.12	1.172	2.937	1.23	2.37	7.217	5.796	1.579	8.45	0.917	4.343	1.882	7.771	0.118	8.155	4.341	4.485	7.085	0	8.79
LOC101928034	0	0.101	0.503	0	0.165	0.108	0.343	0.123	0.129	0.104	0.186	0.851	0.221	0.466	0	1.853	0	0.234	0.508	0.177	0.162	0.097	1.02	1.239	0.176	0.42	0.684	0.047	0	0.13	0	0.211	0	0.548	0.568	0.316	0.183	1.389	0.106	0.271	0	0.984	0.061	0.628	0.121	0.087	0.033	0	1.443
S100A3	0	0.726	2.416	0.581	0.123	1.022	3.792	1.425	0.637	1.564	1.765	1.25	0	1.945	0	1.699	0.605	0.163	0	0.14	0	0.177	0.7	0	1.823	1.727	2.689	0.362	0	0.153	0.565	1.954	2.616	2.841	3.429	3.254	1.202	2.228	1.417	0.526	0.167	1.944	0.086	0	1.138	0.749	2.813	0.934	2.891
S100A2	0.303	3.512	1.27	3.028	1.078	3.895	2.851	4.296	3.232	2.087	6.904	1.709	1.189	2.342	1.213	5.837	3.809	0.751	0.608	0.12	0	1.443	0.635	0.167	1.992	0.487	0.82	1.3	0.178	0.21	0.614	0.844	1.276	1.104	1.383	2.717	4.464	3.472	3.47	2.449	2.16	3.302	0.057	2.227	4.196	3.652	3.803	5.106	6.037
S100A16	7.122	5.23	6.451	0	8.195	5.276	6.898	4.253	6.353	5.755	7.653	6.285	6.94	6.599	5.444	7.286	8.299	4.437	0.774	0.65	0.931	2.068	0.673	0	7.108	5.351	1.024	4.971	1.124	2.968	4.194	4.297	3.772	3.053	5.539	5.449	6.911	6.365	8.083	0.614	7.889	5.331	0.503	5.768	3.749	7.425	6.802	5.536	7.29
S100A14	6.092	0	0	0	0.698	0	0.134	0.083	0.375	0.137	0.291	3.257	7.92	5.569	5.22	5.184	7.011	0.638	0	0.09	0	0.09	0.436	0	0	0	0.206	0.074	0	0.065	0	0.152	0	0.279	0	0.178	0.091	0	0.273	0	5.366	0.763	0	0.439	2.416	5.774	0.326	0	1.003
S100A13	6.82	4.794	5.039	5.234	7.371	5.66	7.233	5.956	5.487	6.842	6.387	4.604	4.769	5.618	4.408	6.053	3.231	2.963	2.119	1.44	3.672	2.131	1.67	0.866	5.164	6.869	6.616	5.151	5.589	5.674	6.723	6.755	6.023	5.877	5.125	4.981	4.664	5.412	7.591	4.16	6.083	5.606	3.445	6.152	5.476	7.571	5.665	5.543	6.791
S100A1	1.656	0.288	0.25	0.725	5.424	0.288	0.615	0.223	1.657	3.422	0.909	0.979	0.957	0.71	1.139	1.096	0.519	0	0.756	0.602	2.34	0.283	1.366	0.675	0.539	8.59	7.382	6.397	7.582	6.343	7.844	7.531	7.119	7.334	0.379	0.437	0.42	0.531	0.393	0.46	0.478	0.791	0.923	3.185	3.73	3.377	0.502	1.044	1.434
CHTOP	4.274	5.024	2.911	3.712	4.133	3.067	4.718	3.611	3.691	3.754	4.192	3.386	3.709	5.115	4.047	3.923	3.993	5.204	5.535	4.944	3.533	4.847	3.553	3.33	3.203	3.252	4.089	2.793	3.454	3.8	3.855	4	3.746	2.691	3.29	3.491	3.944	3.238	4.361	4.514	3.955	3.789	4.45	3.538	3.229	4.074	4.625	3.33	3.006
SNAPIN	4.651	5.189	2.876	3.331	5.197	3.622	4.408	3.57	4.251	3.87	4.564	3.345	3.026	4.907	2.899	3.712	3.757	5.194	5.172	3.881	2.312	3.777	3.876	3.567	3.325	3.817	3.276	2.831	3.053	3.452	4.04	3.744	3.654	3.082	3.406	3.962	3.069	3.493	4.311	4.394	3.777	3.626	5.131	3.756	2.991	4.055	4.381	2.736	4.201
ILF2	6.403	6.555	3.997	3.637	6.098	4.256	6.534	5.722	4.018	5.292	6.281	4.855	5.32	7.38	5.379	4.859	5.474	6.119	8.058	6.42	5.538	6.49	4.402	4.869	5.175	5.32	4.432	4.585	4.503	5.125	5.732	5.951	5.068	3.329	4.667	5.617	5.908	5.325	5.735	6.793	5.603	4.511	6.89	5.459	4.907	5.882	5.745	4.872	5.068
NPR1	0.147	0.119	0.195	0.164	0.161	0.09	0.177	0.088	0.156	0.107	0.091	0.106	0.164	0.143	0.817	0.154	0.214	0.263	0.094	0.126	0.191	0.28	0.381	0.113	0.075	3.56	0.458	0.071	0.086	0.265	0.183	0.061	0.06	0.269	0.18	0.875	0.535	0.057	0.181	1.27	0.174	0.977	0.14	0.258	1.914	1.434	0.284	0.62	0.28
INTS3	3.615	1.392	1.655	2.459	2.903	1.937	2.706	3.05	2.412	3.133	3.245	2.409	2.968	2.87	3.518	2.548	2.574	0.565	3.661	2.049	2.106	2.53	1.792	2.24	2.4	3.466	2.827	3.184	3.989	3.118	3.67	3.338	3.663	1.956	2.003	4.088	3.442	2.639	2.43	4.475	3.115	2.704	3.778	3.227	2.196	3.357	2.256	2.757	2.162
SLC27A3	3.195	0.043	0.511	0.557	2.045	0.173	0.67	1.117	1.523	1.167	0.937	1.244	1.871	1.091	2.292	1.419	1.022	0.334	0.788	0.712	0.161	0.417	0.499	0.172	0.542	6.087	3.075	2.75	4.643	1.247	5.404	2.576	1.347	0.362	0.356	0.861	0.878	0.564	0.487	1.131	0.556	0.636	1.611	1.015	1.653	1.906	1.571	0.385	0.09
LOC343052	0	0	0.221	0	0.157	0.232	0	0.12	0	0.133	0	0	0	0.14	0	0	0	0	0	0	0	0	0.739	0	0	0	0.627	0	0	0.264	0	0	0	0	0.175	0	0	0	0.102	0	0	0.126	0.13	0	0	0.317	0.09	0	0
GATAD2B	3.139	1.699	1.832	2.447	3.38	1.746	2.675	3.11	1.974	2.772	2.92	1.866	2.012	3.072	2.187	2.655	2.537	0.913	3.13	2.729	2.247	3.321	1.973	2.474	2.609	2.784	2.811	2.454	2.493	2.642	2.689	3.156	3.117	1.733	1.766	2.96	2.465	2.485	2.37	3.574	2.351	1.799	2.46	1.818	2.251	3.167	2.1	2.28	2.5
DENND4B	3.099	0.513	1.552	2.066	2.524	1.419	2.281	2.74	1.9	2.702	2.86	1.636	2.817	2.338	3.1	2.436	2.219	0.192	3.76	1.837	3.018	2.947	1.718	2.082	2.138	2.763	2.491	3.222	2.352	3.076	3.153	3.082	3.552	1.409	1.818	3.483	3.607	2.626	1.746	3.489	2.705	2.47	2.715	1.898	2.17	3.064	1.783	2.227	2.033
CRTC2	3.255	1.102	1.937	3.093	3.544	2.418	3.638	3.677	2.453	3.559	3.655	2.309	3.155	2.994	2.954	3.09	2.805	0.254	3.98	2.196	2.511	2.761	2.231	2.777	3.165	3.236	3.678	3.552	3.12	3.456	3.334	3.691	4.454	2.243	2.323	3.555	3.832	4.128	2.348	4.73	3.147	2.815	3.9	2.759	2.691	3.997	2.41	3.136	3.145
SLC39A1	5.077	2.916	3.784	4.775	5.714	3.824	5.005	5.096	4.396	5.002	5.054	4.35	5.639	4.246	4.758	4.449	4.519	1.339	4.528	2.656	3.359	2.818	2.96	3.089	4.711	4.564	4.978	4.378	4.366	5.577	5.208	5.053	5.584	3.917	4.1	6.044	5.435	4.995	3.583	5.88	4.925	5.348	5.691	4.528	3.684	4.732	4.266	4.416	3.533
CREB3L4	5.065	0.951	0.417	1.087	5.891	0.453	1.443	1.281	1.213	1.556	1.654	2.357	1.976	2.299	1.988	2.222	1.749	1.172	3.155	2.381	1.145	2.273	2.436	1.746	1.677	1.772	2.046	1.632	1.339	1.958	1.922	1.969	2.387	1.547	1.018	1.844	1.89	0.911	0.82	2.368	2.212	1.643	3.126	0.939	1.505	2.213	3.641	0.843	0.463
JTB	5.802	5.684	4.147	5.599	6.005	4.179	5.752	5.307	5.47	5.106	5.328	5.063	4.659	5.497	3.992	4.897	5.229	4.305	6.739	6.797	4.849	5.575	6.116	5.633	4.018	4.254	3.816	3.356	3.754	4.273	4.626	4.86	4.033	3.606	4.381	5.77	4.615	4.752	5.884	4.742	5.044	5.872	5.105	4.218	3.752	5.793	5.021	3.679	3.626
RAB13	5.121	4.03	4.001	3.98	5.823	3.727	5.66	5.374	3.553	5.623	5.023	3.924	3.487	4.698	4.067	3.526	4.407	3.225	1.639	0.097	2.897	0.696	0.362	0	5.124	5.436	4.233	4.394	4.443	3.846	5.405	5.89	4.966	4.136	4.149	5.283	5.113	5.211	4.129	5.072	1.956	4.399	5.284	3.682	3.648	5.823	4.934	3.427	2.931
RPS27	9.403	11.9	6.548	5.944	10.033	9.597	9.621	8.837	6.39	8.848	9.045	9.461	7.998	10.15	7.359	8.903	9.894	12.008	11.402	11.8	9.726	9.97	7.281	9.846	9.745	8.641	7.699	7.297	7.614	8.357	9.257	9.179	8.444	5.416	9.397	9.687	8.226	8.76	10.33	9.009	9.183	8.444	9.451	9.692	8.842	9.752	9.464	7.576	8.415
NUP210L	1.383	0.025	0.058	0	0.125	0.076	0.137	0.044	0.071	0.136	0.109	0.112	0.067	0.141	0.249	0.124	0.133	0.083	0.064	0.135	0.067	0.264	0.228	0.081	0.039	0.067	0.286	0.068	0.099	0.305	0.056	0.074	0.065	0.155	0.115	0.061	0.054	0.037	0.204	0.109	0.049	0.092	0.13	0.039	0.06	0.418	0.279	0.059	0.031
TPM3	5.314	6.405	4.493	5.403	5.993	4.702	6.107	5.693	4.351	5.451	6.424	5.433	5.407	5.873	4.892	5.794	4.7	5.27	6.927	5.872	5.01	5.682	4.942	4.65	5.862	5.503	5.226	5.075	4.896	5.324	5.489	5.717	5.837	4.723	4.779	6.244	5.845	5.556	6.026	6.516	5.301	5.355	6.56	5.227	4.514	5.35	5.612	5.164	5.311
C1orf189	0	0	0	0	0.407	0	0.132	0	0	0	0.218	0	0	0	0	0	0	0	0	0	0	0.135	0.365	0	0	0	0.15	0	0	0.057	0	0	0	0	0	0	0	0	0.179	0	0	0.12	0	0	0	0	0.09	0	0
C1orf43	5.882	5.323	4.242	5.333	6.061	3.651	6.062	5.062	5.757	5.114	5.532	5.025	5.306	5.932	4.142	4.877	5.508	5.453	6.521	5.33	4.183	4.771	5.64	4.665	4.676	5.184	4.793	4.53	4.684	5.769	5.992	5.821	5.129	4.504	4.06	6.389	5.268	5.368	5.262	5.671	5.168	5.035	6.126	4.305	3.725	4.856	5.164	3.674	3.837
UBAP2L	5.059	4.45	3.288	4.38	5.304	3.781	5.375	5.331	3.671	5.035	5.437	3.628	5.001	5.094	5.201	4.576	4.158	3.092	5.001	4.92	4.561	4.856	3.231	4.416	4.877	5.456	4.756	5.077	4.822	5.42	5.343	5.486	5.618	3.233	3.779	5.561	5.09	5.244	4.694	6.135	4.753	3.855	5.712	5.175	4.07	4.869	4.619	4.517	4.23
HAX1	5.236	3.003	4.206	4.954	5.701	4.333	5.767	5.098	4.367	4.778	5.49	4.687	4.48	5.394	4.183	4.469	5.241	2.262	6.75	5.587	5.096	5.032	5.741	5.283	4.83	5.168	4.044	4.029	4.093	4.54	5.178	6.013	5.072	3.838	4.164	5.732	4.929	4.811	5.375	5.718	5.317	4.935	5.739	4.129	3.989	5.673	4.602	4.217	4.041
AQP10	0	0	0.106	0	0	0	0.077	0	0.067	0.053	0.063	0	0	0.05	0	0	0.101	0	0	0.199	0.66	0.086	0.488	0	0	0	0.227	0	0.059	0.132	0	0	0	0.237	0	0	0	0	0.059	0	0	0.083	0.053	0	0	0	0.023	0	0
ATP8B2	1.622	0.089	2	2.204	1.424	1.156	2.072	3.325	1.354	2.944	1.432	0.059	0	1.666	0.128	0.091	0.065	0	2.208	0.167	1.917	2.063	1.943	2.545	2.475	3.093	2.736	3.005	1.911	2.663	2.277	3.502	3.731	1.824	1.026	2.7	2.425	2.258	0.387	3.119	0.071	1.116	2.057	1.957	0.539	0.823	0.312	1.75	1.014
IL6R	0.138	0.037	0.204	0.394	0.391	0.173	0.848	0.879	0.402	0.554	1.139	0.7	0.29	0.879	0.074	0.164	0.436	0.194	0.08	2.843	0.062	0.126	2.579	1.59	1.102	3.074	2.926	1.298	0.66	4.454	3.332	2.06	3.102	2.082	0.532	1.267	0.44	0.234	0.645	1.998	0.771	1.139	0.122	0.402	0.493	0.428	2.146	0.502	0.905
SHE	0	0.024	0.139	0.043	0.02	0	0.027	0.051	0.142	0.035	0.04	0.024	0	0.021	0	0.024	0.025	0.049	0.016	0.069	0	0.072	0.36	0	0	0.018	0.061	0.056	0	0.058	0.017	0.037	0	0.24	0.039	0	0.1	0	0.057	0.329	0	0.073	0.038	0.022	0.123	0.061	0.037	0.114	0
TDRD10	0	0.117	0.092	0	0.043	0.144	0.109	0.177	0.194	0.173	0.048	0.084	0.111	0.067	0	0.053	0	0.076	0.054	0.077	0	0.276	0.724	0.544	0	0.051	0.159	0.107	0.243	0.102	0	0	0.059	0.241	0.077	0	0.043	0	0.097	0.125	0	0.119	0.104	0	0.145	0.045	0.839	0	0
UBE2Q1	3.668	3.842	1.918	2.628	3.628	2.234	3.932	3.397	3.458	3.201	3.903	2.755	3.346	3.388	2.8	3.097	3.002	4.272	4.365	3.114	2.273	3.103	3.039	2.792	2.997	3.442	2.888	3.167	2.548	3.757	3.492	3.395	3.588	2.268	2.299	4.054	3.598	3.203	3.567	4.122	3.317	2.647	4.394	2.737	2.073	3.222	3.316	2.564	1.991
UBE2Q1-AS1	2.04	0	1.232	1.713	0.404	0.62	0.479	1.058	2.732	0.882	1.132	1.129	1.068	1.321	1.203	0.793	0.798	0	0.595	0.812	0	0.695	1.387	0.901	0.523	0.963	1.44	1.304	1.002	2.363	0.79	1.003	1.221	1.445	0.383	0.951	1.147	0.96	0.723	0.98	0.854	0.824	1.805	0.671	0	0.622	0	0.892	0
CHRNB2	0.266	0.049	0.161	0.123	0.253	0.095	0.207	0.152	0.29	0.26	0.294	0.093	0.179	0.272	0.29	0.227	0.125	0.11	0.099	0.194	0.136	0.408	0.635	0.171	0.061	0.133	1.036	0.198	0.187	0.308	0.275	0.244	0.138	0.356	0.221	0.237	0.237	0.169	0.327	0.417	0.322	0.306	0.874	0.117	0.116	0.139	0.14	0.13	0.271
ADAR	5.014	3.86	3.045	5.259	4.633	2.652	4.739	4.46	4.74	4.369	4.82	3.6	3.928	4.793	4.553	5.576	3.815	4.028	5.232	4.417	3.47	4.687	3.804	4.893	4.244	4.502	3.773	4.038	3.614	4.82	4.053	4.362	4.3	2.846	3.482	4.876	4.36	4.218	4.723	5.767	4.82	3.868	4.754	4.393	3.407	4.353	4.038	3.27	4.008
KCNN3	0.029	0.044	0.139	0.047	0.059	0.028	0.699	0.083	0.238	0.124	0.118	0.088	0.053	0.176	0.036	0.049	0.062	0.107	0.038	0.068	0	0.113	1.176	1.15	0.357	0.059	0.369	0.171	0.04	0.133	0.051	0.19	0.262	0.61	0.058	0.022	0.125	0.045	0.125	0.188	0.038	0.45	0.126	0.018	0.058	0.149	0.232	0.034	0.016
PMVK	3.864	0.457	2.551	4.243	5.416	3.021	4.439	3.67	4.171	4.173	3.684	4.43	3.584	3.115	2.226	3.388	3.701	0.145	5.072	3.682	1.869	3.989	4.583	3.93	3.007	3.112	3.789	2.657	2.673	3.408	3.594	3.29	3.55	2.613	3.394	4.087	3.464	3.912	2.072	4.246	4.088	4.527	4.967	3.522	2.559	4.018	5.041	2.339	2.335
PBXIP1	1.66	0.45	1.828	2.628	2.813	0.78	1.694	2.863	2.882	2.587	1.807	1.532	1.437	1.527	1.485	1.52	1.047	0.159	3.09	0.718	0.36	1.456	2.378	2.858	1.462	2.455	1.952	1.977	2.087	1.654	1.728	1.495	1.395	0.891	1.111	1.67	1.62	2.265	1.588	2.459	1.403	1.549	1.164	1.91	1.661	1.877	0.951	0.995	0.624
PYGO2	2.967	0.904	1.861	2.931	3.482	2.09	2.835	2.623	3.67	3.051	3.303	2.907	2.844	2.688	3.171	3.043	2.688	0.115	3.8	1.1	2.773	2.264	2.903	2.749	2.26	2.662	2.323	2.606	2.038	2.253	2.69	2.318	3.3	2.244	2.051	3.31	2.776	3.073	2.001	3.968	3.035	3.165	3.439	2.292	2.798	2.463	0.63	2.225	2.501
SHC1	3.28	3.637	4.254	6.404	4.754	3.788	5.463	5.366	4.626	5.696	6.061	4.379	5.102	4.725	4.019	4.579	3.698	1.397	4.412	3.182	3.245	2.993	3.375	3.456	5.281	5.311	4.438	3.879	4.165	3.723	4.538	5.736	5.17	3.835	4.139	6.208	5.335	5.105	6.041	6.497	4.116	5.985	6.464	4.134	2.975	4.43	5.031	4.353	3.664
CKS1B	5.96	9.048	3.964	4.841	5.992	4.844	6.109	4.97	3.322	5.176	6.212	5.31	4.721	6.559	4.591	5.522	6.146	8.576	7.233	6.055	5.345	5.345	5.212	4.871	5.38	4.381	4.547	4.019	3.94	4.446	5.063	4.795	4.853	3.603	5.486	5.534	5.813	5.46	5.81	6.455	5.757	5.094	6.222	5.433	4.76	5.419	6.235	4.397	4.956
FLAD1	3.726	1.382	2.348	4.003	3.971	2.556	4.757	3.454	3.803	3.021	4.151	4.177	4.462	3.961	3.667	3.778	3.183	1.1	4.415	4.104	3.714	3.317	3.56	4.419	3.456	3.336	3.778	3.001	3.085	4.142	3.71	4.052	3.636	2.306	3.165	3.853	4.06	3.514	3.113	4.507	3.713	3.883	4.971	3.325	3.463	4.025	4.792	2.752	2.574
LENEP	0.596	0	0	0	0.26	0	0.252	0.183	0.513	0.274	0.269	0	0	0.104	0.29	0	0	0	0	0	0	0.128	0	0.227	0	0	0.382	0	0	0.348	0.202	0	0.217	0.293	0	0	0	0	0.156	0	0.24	0	0.334	0	0	0.164	0	0	0
ZBTB7B	2.853	0.224	1.601	3.229	3.23	0.662	2.406	3.124	3.029	2.754	3.585	2.7	3.487	1.893	3.095	2.568	2.035	0.26	0.328	1.864	2.462	0.197	2.446	3.043	1.367	1.85	1.457	2.245	1.714	2.413	1.795	2.033	2.525	1.474	1.8	2.874	2.679	2.46	1.059	3.652	2.945	3.347	1.682	1.611	2.479	2.942	0.843	1.194	1.943
DCST2	0.477	0	0.067	0.431	0.757	0.078	0.087	0.102	0.316	0.371	0.178	0.084	0.166	0.378	0.248	0.229	0.084	0	0.062	0.074	0	0.114	0.562	0.362	0	0.058	0.219	0.088	0	0.129	0.063	0	0.245	0.271	0.071	0.143	0.076	0.073	0.119	0.195	0.231	0.573	0.22	0	0.077	0.222	0.31	0.105	0
DCST1	0.165	0	0	0	0.167	0	0	0.05	0.062	0.096	0.055	0	0	0.065	0.088	0.089	0	0.11	0	0.051	0	0.11	0.282	0	0	0.076	0.095	0.032	0	0.187	0	0	0.128	0.153	0	0	0	0	0.048	0	0.072	0.183	0.335	0.068	0	0.067	0.023	0	0
LOC100505666	1.922	0.898	0.339	1.677	2.503	0.589	1.193	0.29	1.146	1.092	1.082	0.652	1.248	1.426	1.149	1.236	0.456	0.667	0.294	1.013	0.736	0.449	2.39	2.124	0.514	0.748	1.81	0.7	0.634	1.551	0.886	0.728	2.166	1.637	1.187	1.654	0.891	0.657	0.923	1.424	0.927	1.61	2.779	0.407	0.402	0.616	3.684	0.875	1.068
ADAM15	3.899	0.187	2.497	4.36	5.111	1.999	4.136	3.106	4.023	4.919	4.098	3.681	5.281	3.204	4.351	3.837	3.326	0	2.711	2.166	2.623	0.347	3.075	5.487	2.498	3.62	3.404	4.129	3.961	3.529	4.275	5.096	4.564	2.401	2.534	4.414	4.951	4.689	2.364	5.041	4.41	5.428	2.581	3.272	3.922	4.089	1.64	3.713	2.627
EFNA4	2.667	0.092	1.457	2.756	3.508	1.571	2.268	1.821	3.04	2.53	2.739	2.321	2.48	1.983	2.07	2.464	2.808	0	3.231	0.293	1	1.517	2.277	1.956	1.555	0.984	1.571	0.878	0.908	1.776	1.97	1.552	2.133	1.734	1.309	2.673	1.492	1.76	1.58	2.147	1.778	2.568	3.681	2.174	2.591	1.958	1.374	1.481	1.724
EFNA3	2.902	0.159	1.081	1.75	4.297	0.792	1.224	1.35	2.485	1.128	1.596	1.893	3.024	2.894	1.812	0.819	2.375	0.057	1.633	0.705	1.39	0.68	2.36	2.843	0.9	0.609	0.75	1.04	0.947	2.553	0.716	1.749	2.56	1.53	0.743	2.468	0.54	0.514	0.558	2.322	2.071	2.253	2.22	0.889	1.075	1.022	1.629	0.947	1.058
EFNA1	5.047	0.491	0.492	2.8	4.707	0.493	3.045	2.844	3.547	2.478	2.963	2.524	3.295	3.416	3.881	2.483	4.091	2.358	1.118	0.19	0.353	0.482	2.328	1.612	0.218	1.847	2.607	1.22	0.796	4.602	0.915	2.564	3.387	2.84	1.484	5.25	2.068	1.973	3.483	4.949	3.251	3.258	3.487	1.146	2.014	2.808	3.217	1.297	2.548
SLC50A1	3.394	1.584	2.432	4.084	4.42	2.105	2.326	3.356	2.82	2.909	3.065	3.714	3.534	2.488	3.332	3.014	3.716	0.794	3.131	1.2	3.259	1.165	4.416	2.709	2.609	2.817	2.216	2.803	2.231	3.483	2.747	3.474	3.121	1.919	2.01	3.758	2.928	3.079	1.703	3.985	3.741	3.22	4.079	2.61	2.593	4.037	1.663	1.894	2.377
DPM3	5.719	4.332	4.733	6.548	6.042	5.514	6.221	4.923	6.732	5.593	4.979	4.447	3.918	6.311	4.03	5.322	6.024	1.894	7.037	6.42	4.267	5.995	6.533	6.321	3.526	4.399	5.119	3.606	4.541	4.431	6.16	5.369	5.276	5.604	5.117	5.806	3.367	4.431	5.322	4.748	4.803	6.706	5.739	5.131	5.348	5.311	5.098	3.873	3.759
KRTCAP2	6.021	7.379	4.695	6.015	6.836	5.278	6.9	5.807	5.75	6.136	5.242	6.11	5.183	5.872	4.413	5.819	6.022	6.282	7.033	7.516	6.421	6.322	6.54	7.08	5.689	5.145	5.1	3.886	4.558	6.419	6.227	5.77	4.612	3.911	5.764	6.488	5.166	5.479	6.611	5.978	6.245	6.029	6.388	5.551	5.782	6.603	7.238	4.645	5.725
TRIM46	1.463	0.3	1.088	2.134	1.879	0.881	1.005	0.894	0.707	1.7	1.233	0.491	0.568	0.92	0.641	0.786	0.656	0.239	2.396	0.912	0.302	1.768	1.065	0.539	0.935	0.893	1.345	0.634	1.12	1.508	1.043	0.899	1.593	0.601	0.797	0.881	1.149	1.278	1.06	2.054	0.761	0.948	1.06	0.277	1.298	0.703	1.329	1.862	0.334
MUC1	5.611	0	2.493	4.784	8.554	0.908	0.89	2.355	1.43	3.731	1.579	4.736	6.335	0.967	1.105	1.813	0.846	0	1.483	0	2.96	0.577	4.092	3.823	0.782	0.605	0.923	0.483	0	2.047	0.493	0.988	1.175	1.265	0.486	5.125	0.299	0.855	2.482	2.961	4.264	2.467	3.591	1.218	0.906	3.008	0.348	2.696	2.972
THBS3	1.587	0.163	2.024	3.086	2.293	0.393	1.05	1.226	1.822	2.417	1.204	0.562	0.845	0.715	0.999	0.634	0.521	0.156	1.459	0.146	0.252	0.79	0.991	0.643	0.719	2.24	1.334	1.338	0.721	1.548	0.494	1.457	1.277	0.66	0.9	1.723	0.798	1.762	1.277	2.389	1.353	1.412	3.457	0.533	1.061	0.931	0.368	1.896	0.862
MTX1	3.853	1.882	2.108	3.013	4.379	2.442	4.301	3.617	2.768	3.322	3.562	3.747	3.091	4.304	3.183	3.112	3.641	1.595	5.383	3.453	3.579	3.57	2.957	3.131	3.168	2.972	3.307	3.129	2.973	4.076	3.804	4.138	3.639	1.94	2.935	4.249	3.641	3.437	3.15	4.647	4.141	4.158	4.797	3.723	3.575	3.7	3.581	3.23	2.707
GBAP1	2.202	0.869	1.131	2.729	2.854	1.225	2.497	1.939	1.365	2.479	1.53	1.216	1.9	1.081	1.57	1.169	1.074	0.203	2.402	0.646	0.672	1.409	1.853	1.588	1.466	2.589	2.268	2.177	2.575	4.511	3.522	2.505	2.57	1.286	0.903	2.23	1.903	1.859	1.247	2.672	1.734	1.779	2.387	0.926	1.333	2.082	1.76	0.805	1.056
GBA	3.424	2.162	2.133	4.174	4.327	2.583	3.998	4.265	2.494	4.031	3.47	2.817	3.514	2.224	3.104	2.44	2.157	0.313	3.174	1.599	2.01	1.938	2.381	3.487	3.394	4.774	3.83	4.446	4.717	6.435	5.746	4.695	4.695	2.229	2.063	4.379	3.465	4.119	2.401	4.975	3.767	2.787	3.694	2.748	2.865	3.917	2.702	2.005	2.877
FAM189B	4.706	1.997	2.637	4.205	4.252	2.221	3.599	3.202	2.76	3.391	3.482	2.57	4.047	4.237	3.825	2.929	3.209	1.605	4.084	2.352	2.479	2.999	2.084	2.48	3.605	3.347	3.433	3.086	2.87	4.036	3.836	4.491	4.124	3.098	2.515	4.185	3.984	3.945	3.759	4.767	2.905	4.369	5.231	2.591	3.21	2.815	3.403	3.483	2.04
SCAMP3	5.232	3.501	4.263	5.286	5.839	3.957	6.294	5.355	5.219	5.097	5.331	4.253	4.313	4.557	3.972	4.483	3.827	0.623	6.09	5.003	4.511	4.916	4.961	4.843	4.399	5.018	4.628	4.815	4.427	5.908	5.057	5.523	5.687	4.675	4.156	5.467	4.79	4.522	5.263	5.684	4.816	5.417	5.297	4.061	4.522	4.662	5.559	3.938	3.324
CLK2	3.859	2.132	1.733	2.279	3.784	1.731	2.928	2.29	2.982	3.39	3.082	2.296	2.813	3.908	3.104	2.84	2.85	1.1	5.41	4.265	2.872	3.834	2.721	3.061	2.275	3.032	2.945	2.455	2.354	2.548	2.912	3.297	2.942	1.334	2.363	3.299	3.146	2.556	3.384	3.536	3.149	3.185	4.222	3.192	2.448	2.764	4.527	2.353	2.461
HCN3	2.586	0.193	0.528	1.408	1.741	0.312	1.109	0.761	1.035	1.25	1.038	0.704	1.305	1.779	2.222	1.335	1.284	0.175	2.045	0.526	0.94	1.011	0.996	0.668	0.581	0.602	1.039	1.047	0.637	0.994	1.36	0.615	1.242	0.38	0.89	2.412	1.375	0.669	0.487	2.136	0.965	1.523	2.735	0.37	0.529	0.545	1.702	1.152	0.992
PKLR	0.201	0.16	0.153	0.215	0.335	0	0.14	0.115	0.306	0.118	0.155	0.521	0.062	0.146	0.134	0.153	0.242	0.048	0.196	0.175	3.377	0.342	0.59	0.136	0	0.294	0.236	0.067	0.086	0.215	2.08	0.336	0.132	0.285	0.154	0.149	0.045	0.121	0.267	0.112	0.089	0.615	0.329	0.047	0	0.114	1.161	0.067	0
FDPS	4.747	6.331	4.252	6.071	5.331	4.579	5.79	6.785	4.091	5.372	5.445	5.232	5.241	5.534	4.848	4.857	5.645	4.093	7.163	5.947	5.093	5.403	5.15	5.883	5.276	4.792	4.313	4.017	4.132	4.55	5.674	5.283	4.947	3.54	4.246	6.384	5.901	4.692	5.25	5.398	5.686	4.952	5.162	4.771	4.647	5.96	4.771	4.484	4.675
RUSC1-AS1	1.61	2.451	2.394	4.164	2.131	1.324	1.215	1.422	2.099	1.559	1.133	1.831	1.126	1.266	1.147	2.173	2.45	2.737	1.958	3.897	1.137	3.522	3.196	1.932	1.286	0.835	1.581	0.757	0.965	0.818	1.565	1.041	1.279	1.992	1.464	1.368	1.11	1.156	4.056	1.081	1.135	3.211	0.81	1.333	0.727	1.554	2.199	0.765	1.038
RUSC1	5.69	4.059	2.505	3.548	5.377	2.377	4.246	3.735	2.722	3.459	4.208	3.209	4.028	4.524	3.259	4.033	3.57	3.42	3.972	3.034	2.941	2.933	2.042	2.115	2.393	2.747	2.923	2.55	2.392	2.983	3.297	3.102	3.383	1.752	2.927	4.186	3.86	3.58	3.54	4.333	3.088	4.115	5.334	2.522	2.955	3.488	4.275	3.161	2.35
ASH1L	3.141	2.722	1.312	1.659	2.849	1.473	2.119	2.617	2.213	2.687	2.628	1.704	2.247	2.659	2.41	2.054	1.649	1.752	1.595	1.726	1.623	2.067	1.147	1.429	1.788	2.542	1.517	1.982	1.691	1.507	2.001	2.108	2.029	1.097	1.626	3.124	2.211	2.657	2.278	3.213	2.644	1.903	2.2	2.337	1.556	2.452	1.673	1.609	2.384
POU5F1P4	0.313	0	0.233	0	0.328	0	0	0.449	0.256	0.415	0.293	0.133	0.358	0.131	0.307	0.322	0.127	0	0	0.144	0.428	0.281	0.813	0.282	0	0.279	0.271	0.111	0	0.225	0.211	0	0.335	0	0.168	0.198	0.255	0.376	0.121	0	0.39	0.643	0.052	0.447	0.185	0.629	0.171	0.322	0.578
ASH1L-AS1	1.496	0.856	0.366	0.632	1.332	1.111	0.79	0.504	1.028	0.752	0.625	0.461	0.801	0.714	0.527	1.147	0.638	2.037	1.731	0.907	1.083	1.092	1.03	0.728	0.495	0.416	0.592	0.671	0.463	0.366	0.628	0.725	0.674	0.61	0.61	0.78	0.503	0.709	0.692	0.894	0.888	1.745	0.809	0.694	0.477	0.585	0.419	0.487	0.243
MSTO1	2.953	2.046	1.971	2.492	3.15	2.534	3.398	2.581	2.818	2.744	3.082	2.075	2.577	2.796	2.616	2.129	1.869	0.872	3.87	2.689	2.447	3.383	2.334	2.318	2.239	2.842	2.363	2.253	2.772	2.063	2.983	3.196	2.678	1.463	2.412	2.972	3.301	2.848	2.406	3.796	2.781	2.909	3.662	2.811	1.803	2.849	3.162	1.958	2.007
YY1AP1	4.768	3.008	2.875	4.079	4.826	2.971	3.965	3.966	4.029	4.2	4.354	3.757	3.716	4.068	3.657	3.871	3.846	1.5	5.129	4.274	3.576	4.371	3.536	3.547	3.383	3.643	3.184	3.264	3.191	2.999	3.511	3.755	3.665	2.539	2.987	4.375	4.068	3.99	4.212	4.92	3.978	3.351	4.444	3.849	2.789	3.885	3.602	3.146	3.511
DAP3	5.397	5.636	3.082	4.163	4.866	3.293	5.022	3.769	3.998	3.722	4.826	4.18	4.231	5.183	3.256	4.145	4.264	4.976	5.696	5.841	4.34	4.945	4.089	3.504	3.613	3.876	4.644	3.502	3.665	4.192	4.353	4.566	4.356	3.014	3.195	4.25	4.173	4.586	5.066	5.345	3.861	3.919	5.341	3.636	3.709	4.154	6.198	3.281	2.961
MSTO2P	2.036	0.176	1.258	1.25	2.136	1.667	2.412	1.894	1.692	1.767	2.042	1.329	1.716	1.358	1.68	1.358	0.988	0.102	2.982	1.154	1.525	2.284	1.618	1.479	1.425	1.829	2.212	1.304	1.924	1.632	2.05	2.338	1.715	0.912	1.646	1.896	2.409	2.103	0.848	2.535	1.778	2.263	2.462	1.734	1.107	1.948	2.573	1.267	1.041
GON4L	3.235	2.26	1.55	2.307	2.909	1.431	2.281	2.356	2.397	2.534	2.849	2.126	2.075	2.929	2.135	2.131	1.901	1.939	2.62	2.329	2.197	2.728	1.938	1.964	1.72	2.438	1.797	2.235	2.008	1.428	2.187	2.167	2.412	1.403	1.68	2.616	2.387	2.542	2.347	3.382	2.349	1.898	2.982	2.209	2.419	2.503	2.263	1.713	1.755
[truncated: 22,258 more rows]
[truncated: 11 more columns]

## Sheet: FDA approved drugs
FDA approved drugs with z score data from the CellMiner database (https://discover.nci.nih.gov/cellminer).
[truncated: 219 more rows]
[truncated: 11 more columns]
