# Supplementary material for: A Ferroptosis-Related Gene Signature for Predicting the Prognosis and Drug Sensitivity of Head and Neck Squamous Cell Carcinoma
Source: Front Genet. 2021 Oct 21;12:755486. doi: 10.3389/fgene.2021.755486 (PMC8566369; doi:10.3389/fgene.2021.755486)
Supplement: Supplementary file 10 [file Table7.XLSX]

## Sheet: Figure1-GO
GO term enrichment analysis of ferroptosis-related differentially expressed genes between HNSCC sample and matched adjacent normal tissue.
ONTOLOGY	ID	Description	GeneRatio	BgRatio	pvalue	p.adjust	qvalue	geneID	Count
BP	GO:0062197	cellular response to chemical stress	30/124	360/18866	8.08444e-25	2.90231e-21	1.77602e-21	PRKAA2/MAPK3/MT3/PRDX6/FBXW7/NOX5/PRKAA1/MAPK1/NOX4/ARNTL/MAP3K5/KEAP1/ATG5/LONP1/EIF2S1/BNIP3/SRC/CYBB/G6PD/PML/TNFAIP3/NCF2/SLC7A11/HIF1A/TXNRD1/DDIT3/PTGS2/EGFR/SLC2A1/CAV1	30
BP	GO:0006979	response to oxidative stress	31/124	458/18866	6.33707e-23	1.1375e-19	6.96078e-20	DUSP1/DUOX1/PRKAA2/DUOX2/TXNIP/ANGPTL7/MAPK3/MT3/PRDX6/FBXW7/NOX5/PRKAA1/MAPK1/NOX4/ARNTL/MAP3K5/KEAP1/LONP1/EIF2S1/BNIP3/SRC/CYBB/G6PD/PML/TNFAIP3/NCF2/SLC7A11/HIF1A/TXNRD1/PTGS2/EGFR	31
BP	GO:0034599	cellular response to oxidative stress	25/124	310/18866	2.25696e-20	2.70083e-17	1.65273e-17	PRKAA2/MAPK3/MT3/PRDX6/FBXW7/NOX5/PRKAA1/MAPK1/NOX4/ARNTL/MAP3K5/KEAP1/LONP1/EIF2S1/BNIP3/SRC/CYBB/G6PD/PML/TNFAIP3/NCF2/SLC7A11/HIF1A/TXNRD1/EGFR	25
BP	GO:0031667	response to nutrient levels	25/124	473/18866	5.34801e-16	4.79984e-13	2.93718e-13	ZFP36/PRKAA2/MAPK3/MT3/BECN1/PRKAA1/MAPK1/MAP3K5/ACSL4/CDKN1A/LAMP2/EIF2AK4/ATG5/PCK2/EIF2S1/BNIP3/SRC/CYBB/HSPA5/ASNS/G6PD/DDIT3/PTGS2/EGFR/SLC2A1	25
BP	GO:0072593	reactive oxygen species metabolic process	20/124	288/18866	3.53104e-15	2.53529e-12	1.55143e-12	ALOX12/DUOX1/DUOX2/MT3/PRDX6/NOX5/DRD5/IFNG/NOX4/CDKN1A/ATG5/BNIP3/CYBB/G6PD/NCF2/HIF1A/PTGS2/DDIT4/EGFR/CAV1	20
BP	GO:0042594	response to starvation	17/124	206/18866	2.83871e-14	1.54651e-11	9.46362e-12	ZFP36/PRKAA2/MAPK3/BECN1/PRKAA1/MAPK1/MAP3K5/CDKN1A/LAMP2/EIF2AK4/ATG5/PCK2/EIF2S1/HSPA5/ASNS/DDIT3/SLC2A1	17
BP	GO:0010038	response to metal ion	21/124	366/18866	3.01548e-14	1.54651e-11	9.46362e-12	TF/ALOX15/DUSP1/GOT1/PRKAA2/TXNIP/MAPK3/MT3/SLC40A1/PRKAA1/MAPK1/LONP1/EIF2S1/BNIP3/CYBB/HSPA5/G6PD/HIF1A/PTGS2/EGFR/CAV1	21
BP	GO:0097193	intrinsic apoptotic signaling pathway	19/124	290/18866	5.26009e-14	2.36047e-11	1.44445e-11	MUC1/CHAC1/FBXW7/BECN1/HIC1/MAP3K5/CDKN1A/BNIP3/HRAS/SRC/CD44/PML/TRIB3/HIF1A/DDIT3/PTGS2/DDIT4/TP63/CAV1	19
BP	GO:0071496	cellular response to external stimulus	19/124	326/18866	4.28741e-13	1.7102e-10	1.04653e-10	GOT1/PRKAA2/MAPK3/CBS/BECN1/PRKAA1/MAPK1/MAP3K5/CDKN1A/LAMP2/EIF2AK4/ATG5/EIF2S1/BNIP3/HSPA5/ASNS/PTGS2/EGFR/SLC2A1	19
BP	GO:0009267	cellular response to starvation	14/124	163/18866	3.51796e-12	1.26295e-09	7.72841e-10	PRKAA2/MAPK3/BECN1/PRKAA1/MAPK1/MAP3K5/CDKN1A/LAMP2/EIF2AK4/ATG5/EIF2S1/HSPA5/ASNS/SLC2A1	14
BP	GO:0071248	cellular response to metal ion	14/124	193/18866	3.48149e-11	1.13623e-08	6.95299e-09	TF/ALOX15/PRKAA2/MAPK3/MT3/SLC40A1/PRKAA1/MAPK1/EIF2S1/BNIP3/CYBB/HSPA5/PTGS2/EGFR	14
BP	GO:0042554	superoxide anion generation	8/124	36/18866	7.18945e-11	2.15084e-08	1.31617e-08	ALOX12/DUOX1/DUOX2/NOX5/NOX4/CYBB/NCF2/EGFR	8
BP	GO:0031331	positive regulation of cellular catabolic process	18/124	390/18866	8.93453e-11	2.2946e-08	1.40414e-08	ZFP36/PRKAA2/MAPK3/FBXW7/PRKAA1/IFNG/KEAP1/EIF2AK4/HMGB1/PHKG2/ATG5/BNIP3/MTDH/TNFAIP3/TRIB3/HIF1A/AURKA/CAV1	18
BP	GO:0048732	gland development	19/124	443/18866	8.94829e-11	2.2946e-08	1.40414e-08	ALOX15B/MAPK3/CDO1/FBXW7/MAPK1/CEBPG/PCK2/HRAS/SRC/TGFBR1/ASNS/PML/VEGFA/TNFAIP3/HIF1A/TP63/AURKA/EGFR/CAV1	19
BP	GO:0070482	response to oxygen levels	18/124	396/18866	1.14547e-10	2.49998e-08	1.52982e-08	MT3/PRKAA1/EGLN2/NOX4/CDKN1A/SLC2A8/LONP1/BNIP3/SRC/CYBB/PML/VEGFA/HIF1A/PTGS2/DDIT4/SLC2A1/CAV1/CA9	18
BP	GO:0031668	cellular response to extracellular stimulus	15/124	253/18866	1.17064e-10	2.49998e-08	1.52982e-08	PRKAA2/MAPK3/CBS/BECN1/PRKAA1/MAPK1/MAP3K5/CDKN1A/LAMP2/EIF2AK4/ATG5/EIF2S1/HSPA5/ASNS/SLC2A1	15
BP	GO:0048545	response to steroid hormone	17/124	346/18866	1.18383e-10	2.49998e-08	1.52982e-08	ZFP36/DUSP1/GOT1/TXNIP/CDO1/NCOA4/EGLN2/ARNTL/CDKN1A/PCK2/SRC/CYBB/PTGS2/DDIT4/TP63/EGFR/CAV1	17
BP	GO:0009896	positive regulation of catabolic process	19/124	454/18866	1.35695e-10	2.70637e-08	1.65612e-08	ZFP36/PRKAA2/MAPK3/FBXW7/PRKAA1/IFNG/EGLN2/KEAP1/EIF2AK4/HMGB1/PHKG2/ATG5/BNIP3/MTDH/TNFAIP3/TRIB3/HIF1A/AURKA/CAV1	19
BP	GO:0001666	response to hypoxia	17/124	359/18866	2.0956e-10	3.62042e-08	2.21546e-08	MT3/PRKAA1/EGLN2/NOX4/SLC2A8/LONP1/BNIP3/SRC/CYBB/PML/VEGFA/HIF1A/PTGS2/DDIT4/SLC2A1/CAV1/CA9	17
BP	GO:0031669	cellular response to nutrient levels	14/124	221/18866	2.1178e-10	3.62042e-08	2.21546e-08	PRKAA2/MAPK3/BECN1/PRKAA1/MAPK1/MAP3K5/CDKN1A/LAMP2/EIF2AK4/ATG5/EIF2S1/HSPA5/ASNS/SLC2A1	14
BP	GO:0071241	cellular response to inorganic substance	14/124	221/18866	2.1178e-10	3.62042e-08	2.21546e-08	TF/ALOX15/PRKAA2/MAPK3/MT3/SLC40A1/PRKAA1/MAPK1/EIF2S1/BNIP3/CYBB/HSPA5/PTGS2/EGFR	14
BP	GO:0036293	response to decreased oxygen levels	17/124	371/18866	3.47711e-10	5.67401e-08	3.47212e-08	MT3/PRKAA1/EGLN2/NOX4/SLC2A8/LONP1/BNIP3/SRC/CYBB/PML/VEGFA/HIF1A/PTGS2/DDIT4/SLC2A1/CAV1/CA9	17
BP	GO:0007050	cell cycle arrest	14/124	234/18866	4.49548e-10	7.01686e-08	4.29385e-08	DUSP1/MUC1/PRKAA2/PRKAA1/IFNG/RB1/CDKN1A/EIF2AK4/HRAS/TGFBR1/PML/DDIT3/AURKA/CDKN2A	14
BP	GO:1901654	response to ketone	13/124	200/18866	7.0734e-10	1.05806e-07	6.47465e-08	DUSP1/PRKAA2/TXNIP/NCOA4/PRKAA1/CDKN1A/PCK2/SRC/CYBB/DDIT4/EGFR/CAV1/CA9	13
BP	GO:0006879	cellular iron ion homeostasis	9/124	70/18866	7.92146e-10	1.13752e-07	6.96088e-08	TF/NCOA4/SLC40A1/NOX5/IFNG/FTH1/HIF1A/FTL/TFRC	9
BP	GO:0043405	regulation of MAP kinase activity	16/124	342/18866	8.8602e-10	1.22339e-07	7.48633e-08	TF/DUSP1/MAPK3/DRD4/PRKAA1/MAPK1/NOX4/MAP3K5/HRAS/RGS4/SRC/TGFBR1/VEGFA/TRIB3/EGFR/CAV1	16
BP	GO:0010506	regulation of autophagy	16/124	347/18866	1.09322e-09	1.45358e-07	8.89492e-08	PRKAA2/MAPK3/MT3/FBXW7/PRKAA1/IFNG/KEAP1/EIF2AK4/HMGB1/ATG5/BNIP3/MTDH/CISD2/TRIB3/HIF1A/DDIT3	16
BP	GO:0006801	superoxide metabolic process	9/124	74/18866	1.31695e-09	1.68852e-07	1.03326e-07	ALOX12/DUOX1/DUOX2/MT3/NOX5/NOX4/CYBB/NCF2/EGFR	9
BP	GO:0070997	neuron death	16/124	360/18866	1.85795e-09	2.30002e-07	1.40746e-07	MT3/FBXW7/IFNG/EGLN2/RB1/MAP3K5/EIF2S1/BNIP3/HRAS/HSPA5/G6PD/SLC7A11/HIF1A/DDIT3/DDIT4/TP63	16
BP	GO:0018105	peptidyl-serine phosphorylation	15/124	310/18866	1.95375e-09	2.33799e-07	1.43069e-07	PRKAA2/MAPK3/PRKAA1/IFNG/MAPK1/SRC/TGFBR1/CD44/VEGFA/PTGS2/DDIT4/AURKA/EGFR/TFRC/CAV1	15
BP	GO:0046916	cellular transition metal ion homeostasis	10/124	116/18866	4.7258e-09	5.47278e-07	3.34898e-07	TF/NCOA4/MT3/SLC40A1/NOX5/IFNG/FTH1/HIF1A/FTL/TFRC	10
BP	GO:0018209	peptidyl-serine modification	15/124	333/18866	5.1624e-09	5.79157e-07	3.54405e-07	PRKAA2/MAPK3/PRKAA1/IFNG/MAPK1/SRC/TGFBR1/CD44/VEGFA/PTGS2/DDIT4/AURKA/EGFR/TFRC/CAV1	15
BP	GO:0055072	iron ion homeostasis	9/124	87/18866	5.68993e-09	6.18996e-07	3.78784e-07	TF/NCOA4/SLC40A1/NOX5/IFNG/FTH1/HIF1A/FTL/TFRC	9
BP	GO:0036003	positive regulation of transcription from RNA polymerase II promoter in response to stress	6/124	24/18866	8.71941e-09	9.20667e-07	5.63387e-07	MUC1/MT3/HSPA5/VEGFA/HIF1A/DDIT3	6
BP	GO:0031960	response to corticosteroid	11/124	164/18866	1.10943e-08	1.13796e-06	6.96357e-07	ZFP36/DUSP1/GOT1/CDO1/CDKN1A/PCK2/SRC/CYBB/PTGS2/DDIT4/EGFR	11
BP	GO:2001233	regulation of apoptotic signaling pathway	16/124	413/18866	1.30825e-08	1.30462e-06	7.9834e-07	MUC1/FBXW7/BECN1/RB1/YWHAE/BNIP3/SRC/TGFBR1/CD44/PML/TNFAIP3/HIF1A/DDIT3/PTGS2/TP63/CAV1	16
BP	GO:0010508	positive regulation of autophagy	10/124	131/18866	1.53833e-08	1.4926e-06	9.13372e-07	PRKAA2/MAPK3/PRKAA1/IFNG/EIF2AK4/HMGB1/ATG5/BNIP3/MTDH/HIF1A	10
BP	GO:0046394	carboxylic acid biosynthetic process	15/124	367/18866	1.89787e-08	1.74701e-06	1.06906e-06	ALOX12/ALOX15/GPT2/GOT1/ALOX15B/PRKAA2/CDO1/CBS/PRKAA1/ALOXE3/PSAT1/ASNS/SCD/TRIB3/PTGS2	15
BP	GO:0051098	regulation of binding	15/124	367/18866	1.89787e-08	1.74701e-06	1.06906e-06	MAPK3/FBXW7/IFNG/RB1/CDKN1A/CEBPG/HMGB1/EIF2S1/SRC/TGFBR1/TRIB3/DDIT3/AURKA/STMN1/CAV1	15
BP	GO:0016053	organic acid biosynthetic process	15/124	368/18866	1.96769e-08	1.766e-06	1.08068e-06	ALOX12/ALOX15/GPT2/GOT1/ALOX15B/PRKAA2/CDO1/CBS/PRKAA1/ALOXE3/PSAT1/ASNS/SCD/TRIB3/PTGS2	15
BP	GO:0007568	aging	14/124	319/18866	2.4021e-08	2.1033e-06	1.28708e-06	ALOX12/MAPK3/MAPK1/NOX4/ARNTL/CDKN1A/LONP1/EIF2S1/HRAS/CISD2/PML/PTGS2/TP63/CDKN2A	14
BP	GO:0055076	transition metal ion homeostasis	10/124	138/18866	2.53699e-08	2.16852e-06	1.32699e-06	TF/NCOA4/MT3/SLC40A1/NOX5/IFNG/FTH1/HIF1A/FTL/TFRC	10
BP	GO:0019372	lipoxygenase pathway	5/124	16/18866	4.66226e-08	3.89245e-06	2.38192e-06	ALOX12/ALOX15/ALOX15B/ALOXE3/PTGS2	5
BP	GO:0060249	anatomical structure homeostasis	16/124	469/18866	7.63107e-08	6.22626e-06	3.81006e-06	TF/MAPK3/PRKAA1/MAPK1/NOX4/RB1/LAMP2/SRC/PML/VEGFA/TNFAIP3/HIF1A/PTGS2/EGFR/TFRC/SLC2A1	16
BP	GO:2000377	regulation of reactive oxygen species metabolic process	11/124	200/18866	8.59399e-08	6.83737e-06	4.18402e-06	MT3/IFNG/NOX4/CDKN1A/ATG5/BNIP3/G6PD/HIF1A/PTGS2/EGFR/CAV1	11
BP	GO:0051222	positive regulation of protein transport	14/124	354/18866	8.76097e-08	6.83737e-06	4.18402e-06	FBXW7/BAP1/PRKAA1/IFNG/MAPK1/YWHAE/ACSL4/HRAS/SRC/PANX1/HIF1A/PTGS2/TP63/EGFR	14
BP	GO:1901617	organic hydroxy compound biosynthetic process	12/124	258/18866	1.36026e-07	1.03901e-05	6.35803e-06	ALOX12/ALOX15/GOT1/ALOX15B/PRKAA2/PRKAA1/IFNG/PCK2/PSAT1/G6PD/SCD/SLC7A11	12
BP	GO:1904951	positive regulation of establishment of protein localization	14/124	370/18866	1.50677e-07	1.12694e-05	6.8961e-06	FBXW7/BAP1/PRKAA1/IFNG/MAPK1/YWHAE/ACSL4/HRAS/SRC/PANX1/HIF1A/PTGS2/TP63/EGFR	14
BP	GO:0043406	positive regulation of MAP kinase activity	12/124	264/18866	1.74446e-07	1.27808e-05	7.82101e-06	TF/MAPK3/DRD4/PRKAA1/MAPK1/NOX4/MAP3K5/HRAS/SRC/TGFBR1/VEGFA/EGFR	12
BP	GO:0043281	regulation of cysteine-type endopeptidase activity involved in apoptotic process	11/124	215/18866	1.78805e-07	1.28382e-05	7.85611e-06	ALOX12/MT3/MAP3K5/YWHAE/HMGB1/SRC/CD44/PML/VEGFA/PTGS2/TP63	11
BP	GO:0070371	ERK1 and ERK2 cascade	13/124	325/18866	2.28653e-07	1.60953e-05	9.84928e-06	TF/ALOX15/DUSP1/MAPK3/MT3/FBXW7/MAPK1/NOX4/HMGB1/HRAS/SRC/CD44/EGFR	13
BP	GO:0089718	amino acid import across plasma membrane	6/124	41/18866	2.65882e-07	1.83561e-05	1.12327e-05	RGS4/SLC1A5/SLC1A4/SLC7A11/SLC3A2/SLC7A5	6
BP	GO:0050673	epithelial cell proliferation	15/124	453/18866	2.94345e-07	1.99377e-05	1.22006e-05	ZFP36/FBXW7/NOX5/MAPK1/RB1/HMGB1/HRAS/NRAS/TGFBR1/VEGFA/TNFAIP3/HIF1A/TP63/EGFR/CAV1	15
BP	GO:0098657	import into cell	11/124	230/18866	3.51648e-07	2.29353e-05	1.40349e-05	NOX5/DRD4/IFNG/SLC2A3/RGS4/SLC1A5/SLC1A4/SLC7A11/SLC3A2/SLC7A5/SLC2A1	11
BP	GO:0042493	response to drug	14/124	397/18866	3.54145e-07	2.29353e-05	1.40349e-05	PRKAA2/TXNIP/PLIN2/MT3/CDKN1A/ATG5/SRC/CYBB/HSPA5/ABCC1/PTGS2/EGFR/TFRC/CA9	14
BP	GO:1903829	positive regulation of cellular protein localization	13/124	338/18866	3.57765e-07	2.29353e-05	1.40349e-05	PRKAA2/FBXW7/BAP1/PRKAA1/IFNG/MAPK1/YWHAE/HRAS/SRC/PTGS2/TP63/EGFR/TFRC	13
BP	GO:0000302	response to reactive oxygen species	11/124	235/18866	4.3566e-07	2.69659e-05	1.65013e-05	DUSP1/TXNIP/MAPK3/MT3/PRKAA1/MAPK1/MAP3K5/BNIP3/SRC/TNFAIP3/EGFR	11
BP	GO:0071453	cellular response to oxygen levels	11/124	235/18866	4.3566e-07	2.69659e-05	1.65013e-05	MT3/PRKAA1/EGLN2/BNIP3/SRC/CYBB/VEGFA/HIF1A/PTGS2/CAV1/CA9	11
BP	GO:0071902	positive regulation of protein serine/threonine kinase activity	13/124	345/18866	4.51494e-07	2.72963e-05	1.67035e-05	TF/MAPK3/DRD4/PRKAA1/IFNG/MAPK1/NOX4/MAP3K5/HRAS/SRC/TGFBR1/VEGFA/EGFR	13
BP	GO:0034198	cellular response to amino acid starvation	6/124	45/18866	4.71412e-07	2.72963e-05	1.67035e-05	MAPK3/MAPK1/MAP3K5/CDKN1A/EIF2AK4/EIF2S1	6
BP	GO:0042771	intrinsic apoptotic signaling pathway in response to DNA damage by p53 class mediator	6/124	45/18866	4.71412e-07	2.72963e-05	1.67035e-05	MUC1/CDKN1A/CD44/PML/DDIT4/TP63	6
BP	GO:0043090	amino acid import	6/124	45/18866	4.71412e-07	2.72963e-05	1.67035e-05	RGS4/SLC1A5/SLC1A4/SLC7A11/SLC3A2/SLC7A5	6
BP	GO:0033135	regulation of peptidyl-serine phosphorylation	9/124	145/18866	4.88806e-07	2.78542e-05	1.70449e-05	PRKAA1/IFNG/CD44/VEGFA/PTGS2/DDIT4/EGFR/TFRC/CAV1	9
BP	GO:2000116	regulation of cysteine-type endopeptidase activity	11/124	239/18866	5.15167e-07	2.88977e-05	1.76835e-05	ALOX12/MT3/MAP3K5/YWHAE/HMGB1/SRC/CD44/PML/VEGFA/PTGS2/TP63	11
BP	GO:0051384	response to glucocorticoid	9/124	147/18866	5.48826e-07	3.03121e-05	1.8549e-05	ZFP36/DUSP1/GOT1/CDO1/CDKN1A/PCK2/PTGS2/DDIT4/EGFR	9
BP	GO:0051348	negative regulation of transferase activity	12/124	296/18866	5.93352e-07	3.22748e-05	1.975e-05	ZFP36/DUSP1/IFNG/RB1/CDKN1A/RGS4/SRC/TNFAIP3/TRIB3/SOCS1/CAV1/CDKN2A	12
BP	GO:0043618	regulation of transcription from RNA polymerase II promoter in response to stress	8/124	109/18866	6.05261e-07	3.24311e-05	1.98457e-05	MUC1/MT3/EGLN2/HSPA5/VEGFA/HIF1A/DDIT3/CA9	8
BP	GO:0014074	response to purine-containing compound	9/124	149/18866	6.1513e-07	3.24752e-05	1.98727e-05	DUSP1/DUOX1/DUOX2/CDO1/PRKAA1/NOX4/PANX1/HSPA5/PTGS2	9
BP	GO:0051402	neuron apoptotic process	11/124	245/18866	6.58482e-07	3.42602e-05	2.09649e-05	MT3/FBXW7/EGLN2/RB1/BNIP3/HRAS/HSPA5/G6PD/HIF1A/DDIT3/TP63	11
BP	GO:0071216	cellular response to biotic stimulus	11/124	246/18866	6.85513e-07	3.5157e-05	2.15138e-05	ZFP36/TXNIP/MAPK3/MAPK1/HMGB1/CHMP5/MTDH/SRC/HSPA5/TNFAIP3/DDIT3	11
BP	GO:1990928	response to amino acid starvation	6/124	48/18866	6.98905e-07	3.5339e-05	2.16251e-05	MAPK3/MAPK1/MAP3K5/CDKN1A/EIF2AK4/EIF2S1	6
BP	GO:0042149	cellular response to glucose starvation	6/124	49/18866	7.92168e-07	3.93956e-05	2.41075e-05	PRKAA2/BECN1/PRKAA1/HSPA5/ASNS/SLC2A1	6
BP	GO:0009636	response to toxic substance	11/124	250/18866	8.03683e-07	3.93956e-05	2.41075e-05	DUOX1/DUOX2/MAPK3/MT3/PRDX6/MAPK1/CDKN1A/ASNS/SLC7A11/TXNRD1/PTGS2	11
BP	GO:0002262	myeloid cell homeostasis	9/124	154/18866	8.12055e-07	3.93956e-05	2.41075e-05	ZFP36/BAP1/RB1/CEBPG/HMGB1/G6PD/VEGFA/SLC7A11/HIF1A	9
BP	GO:0072584	caveolin-mediated endocytosis	4/124	12/18866	8.44848e-07	4.044e-05	2.47466e-05	MAPK3/MAPK1/SRC/CAV1	4
BP	GO:0006826	iron ion transport	7/124	79/18866	8.75118e-07	4.13378e-05	2.5296e-05	TF/SLC40A1/NOX5/IFNG/FTH1/FTL/TFRC	7
BP	GO:0043620	regulation of DNA-templated transcription in response to stress	8/124	115/18866	9.11922e-07	4.25169e-05	2.60175e-05	MUC1/MT3/EGLN2/HSPA5/VEGFA/HIF1A/DDIT3/CA9	8
BP	GO:0019216	regulation of lipid metabolic process	14/124	431/18866	9.45147e-07	4.33829e-05	2.65474e-05	PRKAA2/PLIN2/FBXW7/PRKAA1/IFNG/RB1/TAZ/SRC/SCD/TRIB3/TXNRD1/PTGS2/SOCS1/CAV1	14
BP	GO:0098739	import across plasma membrane	9/124	157/18866	9.54665e-07	4.33829e-05	2.65474e-05	IFNG/SLC2A3/RGS4/SLC1A5/SLC1A4/SLC7A11/SLC3A2/SLC7A5/SLC2A1	9
BP	GO:0048872	homeostasis of number of cells	11/124	256/18866	1.01464e-06	4.5532e-05	2.78626e-05	ZFP36/SLC40A1/BAP1/RB1/CEBPG/HMGB1/G6PD/VEGFA/TNFAIP3/SLC7A11/HIF1A	11
BP	GO:0071456	cellular response to hypoxia	10/124	208/18866	1.17006e-06	5.18581e-05	3.17337e-05	MT3/PRKAA1/EGLN2/BNIP3/SRC/CYBB/VEGFA/HIF1A/PTGS2/CA9	10
BP	GO:1901214	regulation of neuron death	12/124	321/18866	1.39218e-06	6.09502e-05	3.72975e-05	MT3/FBXW7/IFNG/EGLN2/MAP3K5/EIF2S1/HRAS/G6PD/SLC7A11/HIF1A/DDIT3/DDIT4	12
BP	GO:0009314	response to radiation	14/124	447/18866	1.45274e-06	6.28354e-05	3.84511e-05	DUSP1/PRKAA1/NOX4/CDKN1A/EIF2AK4/EIF2S1/HRAS/HSPA5/ASNS/PML/SLC7A11/HIF1A/PTGS2/EGFR	14
BP	GO:2001242	regulation of intrinsic apoptotic signaling pathway	9/124	166/18866	1.52002e-06	6.49629e-05	3.9753e-05	MUC1/FBXW7/BECN1/SRC/CD44/HIF1A/DDIT3/PTGS2/CAV1	9
BP	GO:0070374	positive regulation of ERK1 and ERK2 cascade	10/124	215/18866	1.57894e-06	6.66869e-05	4.08079e-05	ALOX15/MAPK3/MT3/FBXW7/NOX4/HMGB1/HRAS/SRC/CD44/EGFR	10
BP	GO:0010332	response to gamma radiation	6/124	56/18866	1.77157e-06	7.38298e-05	4.51789e-05	PRKAA1/NOX4/CDKN1A/HRAS/HSPA5/PML	6
BP	GO:0036294	cellular response to decreased oxygen levels	10/124	218/18866	1.78919e-06	7.38298e-05	4.51789e-05	MT3/PRKAA1/EGLN2/BNIP3/SRC/CYBB/VEGFA/HIF1A/PTGS2/CA9	10
BP	GO:0062012	regulation of small molecule metabolic process	14/124	456/18866	1.83498e-06	7.47092e-05	4.57171e-05	PRKAA2/PRKAA1/IFNG/PHKG2/TAZ/SRC/SLC2A6/SCD/TRIB3/SLC7A11/HIF1A/PTGS2/DDIT4/CAV1	14
BP	GO:0034614	cellular response to reactive oxygen species	9/124	170/18866	1.85212e-06	7.47092e-05	4.57171e-05	MAPK3/MT3/PRKAA1/MAPK1/MAP3K5/BNIP3/SRC/TNFAIP3/EGFR	9
BP	GO:0032147	activation of protein kinase activity	12/124	331/18866	1.91587e-06	7.47605e-05	4.57485e-05	TF/MAPK3/MT3/DRD4/PRKAA1/MAPK1/MAP3K5/SRC/TGFBR1/VEGFA/EGFR/SOCS1	12
BP	GO:0071214	cellular response to abiotic stimulus	12/124	331/18866	1.91587e-06	7.47605e-05	4.57485e-05	GOT1/MAPK3/NOX4/CDKN1A/EIF2AK4/EIF2S1/BNIP3/HRAS/HSPA5/PTGS2/EGFR/SLC2A1	12
BP	GO:0104004	cellular response to environmental stimulus	12/124	331/18866	1.91587e-06	7.47605e-05	4.57485e-05	GOT1/MAPK3/NOX4/CDKN1A/EIF2AK4/EIF2S1/BNIP3/HRAS/HSPA5/PTGS2/EGFR/SLC2A1	12
BP	GO:0030856	regulation of epithelial cell differentiation	9/124	171/18866	1.94431e-06	7.50545e-05	4.59284e-05	ZFP36/ALOX15B/IFNG/ARNTL/KEAP1/MAFG/VEGFA/TP63/CAV1	9
BP	GO:0042743	hydrogen peroxide metabolic process	6/124	57/18866	1.96941e-06	7.52146e-05	4.60263e-05	DUOX1/DUOX2/MT3/PRDX6/CYBB/EGFR	6
BP	GO:0050678	regulation of epithelial cell proliferation	13/124	395/18866	2.04983e-06	7.7462e-05	4.74016e-05	ZFP36/FBXW7/RB1/HMGB1/HRAS/NRAS/TGFBR1/VEGFA/TNFAIP3/HIF1A/TP63/EGFR/CAV1	13
BP	GO:0006631	fatty acid metabolic process	13/124	396/18866	2.10775e-06	7.77456e-05	4.75751e-05	ALOX12/ALOX15/ALOX15B/PRKAA2/MAPK3/PRKAA1/ALOXE3/ACSL4/PCK2/SCD/TRIB3/PTGS2/CAV1	13
BP	GO:0043470	regulation of carbohydrate catabolic process	7/124	90/18866	2.1249e-06	7.77456e-05	4.75751e-05	PRKAA2/PRKAA1/IFNG/PHKG2/SLC2A6/HIF1A/DDIT4	7
BP	GO:0006633	fatty acid biosynthetic process	9/124	173/18866	2.14061e-06	7.77456e-05	4.75751e-05	ALOX12/ALOX15/ALOX15B/PRKAA2/PRKAA1/ALOXE3/SCD/TRIB3/PTGS2	9
BP	GO:0000041	transition metal ion transport	8/124	129/18866	2.17683e-06	7.77456e-05	4.75751e-05	TF/MT3/SLC40A1/NOX5/IFNG/FTH1/FTL/TFRC	8
BP	GO:0019369	arachidonic acid metabolic process	6/124	58/18866	2.18491e-06	7.77456e-05	4.75751e-05	ALOX12/ALOX15/ALOX15B/MAPK3/ALOXE3/PTGS2	6
BP	GO:0034504	protein localization to nucleus	11/124	277/18866	2.18727e-06	7.77456e-05	4.75751e-05	TXNIP/IFNG/MAPK1/ARNTL/YWHAE/CDKN1A/ELAVL1/SRC/PML/PTGS2/TFRC	11
BP	GO:1901568	fatty acid derivative metabolic process	9/124	175/18866	2.35376e-06	8.23651e-05	5.0402e-05	ALOX12/ALOX15/ALOX15B/MAPK3/ALOXE3/ACSL4/SCD/ABCC1/PTGS2	9
BP	GO:0052547	regulation of peptidase activity	14/124	466/18866	2.36312e-06	8.23651e-05	5.0402e-05	ALOX12/PEBP1/MAPK3/MT3/MAP3K5/YWHAE/HMGB1/SRC/CD44/PML/VEGFA/PTGS2/TP63/CAV1	14
BP	GO:0006636	unsaturated fatty acid biosynthetic process	6/124	59/18866	2.41926e-06	8.27156e-05	5.06165e-05	ALOX12/ALOX15/ALOX15B/ALOXE3/SCD/PTGS2	6
BP	GO:0045454	cell redox homeostasis	6/124	59/18866	2.41926e-06	8.27156e-05	5.06165e-05	PRDX6/EGLN2/CYBB/NCF2/TXNRD1/DDIT3	6
BP	GO:0042759	long-chain fatty acid biosynthetic process	5/124	34/18866	2.70169e-06	9.08469e-05	5.55923e-05	ALOX12/ALOX15/ALOX15B/ALOXE3/PTGS2	5
BP	GO:0048771	tissue remodeling	9/124	178/18866	2.70769e-06	9.08469e-05	5.55923e-05	TF/NOX4/ATG5/SRC/TNFAIP3/HIF1A/EGFR/TFRC/CAV1	9
BP	GO:0046683	response to organophosphorus	8/124	134/18866	2.89557e-06	9.62508e-05	5.88991e-05	DUSP1/DUOX1/DUOX2/CDO1/NOX4/PANX1/HSPA5/PTGS2	8
BP	GO:0072511	divalent inorganic cation transport	14/124	478/18866	3.17333e-06	0.000104516	6.39569e-05	MT3/SLC40A1/DRD4/YWHAE/ANO6/ATG5/RGS4/PANX1/G6PD/PML/DDIT3/PTGS2/SLC3A2/CAV1	14
BP	GO:1902475	L-alpha-amino acid transmembrane transport	6/124	62/18866	3.24811e-06	0.00010512	6.43266e-05	RGS4/SLC1A5/SLC1A4/SLC7A11/SLC3A2/SLC7A5	6
BP	GO:0090316	positive regulation of intracellular protein transport	9/124	182/18866	3.25024e-06	0.00010512	6.43266e-05	FBXW7/BAP1/PRKAA1/IFNG/MAPK1/YWHAE/HRAS/PTGS2/TP63	9
BP	GO:2001235	positive regulation of apoptotic signaling pathway	9/124	183/18866	3.39963e-06	0.000108275	6.62572e-05	FBXW7/BECN1/YWHAE/BNIP3/TGFBR1/PML/DDIT3/TP63/CAV1	9
BP	GO:0046942	carboxylic acid transport	12/124	350/18866	3.4081e-06	0.000108275	6.62572e-05	PRKAA2/PLIN2/DRD4/ACSL4/RGS4/SLC1A5/SLC1A4/SLC7A11/ABCC1/SLC3A2/SLC7A5/SLC2A1	12
BP	GO:1901655	cellular response to ketone	7/124	97/18866	3.51746e-06	0.000110769	6.77834e-05	PRKAA2/NCOA4/PRKAA1/PCK2/SRC/DDIT4/EGFR	7
BP	GO:0015849	organic acid transport	12/124	353/18866	3.71974e-06	0.000116121	7.10581e-05	PRKAA2/PLIN2/DRD4/ACSL4/RGS4/SLC1A5/SLC1A4/SLC7A11/ABCC1/SLC3A2/SLC7A5/SLC2A1	12
BP	GO:0034976	response to endoplasmic reticulum stress	11/124	294/18866	3.87997e-06	0.000119236	7.29648e-05	ALOX15/CHAC1/MAP3K5/EIF2AK4/EIF2S1/HSPA5/ASNS/PML/TRIB3/DDIT3/CAV1	11
BP	GO:0045453	bone resorption	6/124	64/18866	3.91919e-06	0.000119236	7.29648e-05	TF/NOX4/SRC/TNFAIP3/EGFR/TFRC	6
BP	GO:0046686	response to cadmium ion	6/124	64/18866	3.91919e-06	0.000119236	7.29648e-05	GOT1/MAPK3/MT3/MAPK1/CYBB/EGFR	6
BP	GO:0033044	regulation of chromosome organization	12/124	356/18866	4.05624e-06	0.000122369	7.48818e-05	DUSP1/MUC1/MAPK3/BECN1/MAPK1/RB1/ATG5/OTUB1/BRD4/SRC/PML/VEGFA	12
BP	GO:0016049	cell growth	14/124	490/18866	4.22278e-06	0.000125609	7.68645e-05	MT3/BAP1/EGLN2/RB1/CDKN1A/EIF2AK4/RGS4/TGFBR1/G6PD/PML/VEGFA/AURKA/EGFR/CDKN2A	14
BP	GO:0001889	liver development	8/124	141/18866	4.23362e-06	0.000125609	7.68645e-05	FBXW7/CEBPG/PCK2/HRAS/ASNS/TNFAIP3/AURKA/EGFR	8
BP	GO:2000378	negative regulation of reactive oxygen species metabolic process	6/124	66/18866	4.69893e-06	0.000138272	8.46132e-05	MT3/ATG5/BNIP3/G6PD/HIF1A/CAV1	6
BP	GO:0071276	cellular response to cadmium ion	5/124	38/18866	4.77218e-06	0.000139286	8.52335e-05	MAPK3/MT3/MAPK1/CYBB/EGFR	5
BP	GO:0061008	hepaticobiliary system development	8/124	144/18866	4.94998e-06	0.00014331	8.76962e-05	FBXW7/CEBPG/PCK2/HRAS/ASNS/TNFAIP3/AURKA/EGFR	8
BP	GO:0051052	regulation of DNA metabolic process	12/124	365/18866	5.23229e-06	0.000147516	9.02701e-05	DUSP1/MAPK3/MAPK1/NOX4/CDKN1A/CEBPG/HMGB1/OTUB1/SRC/PML/EGFR/TFRC	12
BP	GO:0008630	intrinsic apoptotic signaling pathway in response to DNA damage	7/124	103/18866	5.25157e-06	0.000147516	9.02701e-05	MUC1/HIC1/CDKN1A/CD44/PML/DDIT4/TP63	7
BP	GO:0006469	negative regulation of protein kinase activity	10/124	246/18866	5.25963e-06	0.000147516	9.02701e-05	DUSP1/IFNG/RB1/CDKN1A/RGS4/TNFAIP3/TRIB3/SOCS1/CAV1/CDKN2A	10
BP	GO:0072330	monocarboxylic acid biosynthetic process	10/124	246/18866	5.25963e-06	0.000147516	9.02701e-05	ALOX12/ALOX15/ALOX15B/PRKAA2/PRKAA1/ALOXE3/ASNS/SCD/TRIB3/PTGS2	10
BP	GO:0070372	regulation of ERK1 and ERK2 cascade	11/124	306/18866	5.6814e-06	0.00015811	9.67531e-05	ALOX15/DUSP1/MAPK3/MT3/FBXW7/NOX4/HMGB1/HRAS/SRC/CD44/EGFR	11
BP	GO:0051592	response to calcium ion	8/124	147/18866	5.76646e-06	0.000159243	9.74462e-05	ALOX15/DUSP1/PRKAA2/TXNIP/PRKAA1/HSPA5/EGFR/CAV1	8
BP	GO:0045862	positive regulation of proteolysis	12/124	370/18866	6.00752e-06	0.000164634	0.000100745	ALOX12/MAPK3/FBXW7/IFNG/MAP3K5/KEAP1/HMGB1/SRC/PML/TRIB3/AURKA/CAV1	12
BP	GO:0043112	receptor metabolic process	9/124	198/18866	6.46042e-06	0.000175704	0.000107519	VLDLR/BECN1/DRD4/IFNG/CHMP5/VEGFA/HIF1A/TFRC/CAV1	9
BP	GO:0006606	protein import into nucleus	8/124	150/18866	6.69416e-06	0.000179344	0.000109746	TXNIP/IFNG/MAPK1/ARNTL/CDKN1A/ELAVL1/PML/PTGS2	8
BP	GO:1905039	carboxylic acid transmembrane transport	8/124	150/18866	6.69416e-06	0.000179344	0.000109746	PRKAA2/RGS4/SLC1A5/SLC1A4/SLC7A11/SLC3A2/SLC7A5/SLC2A1	8
BP	GO:0017038	protein import	9/124	200/18866	7.00791e-06	0.00018157	0.000111109	TXNIP/IFNG/MAPK1/ARNTL/CDKN1A/LAMP2/ELAVL1/PML/PTGS2	9
BP	GO:0051054	positive regulation of DNA metabolic process	9/124	200/18866	7.00791e-06	0.00018157	0.000111109	MAPK3/MAPK1/NOX4/CEBPG/HMGB1/SRC/PML/EGFR/TFRC	9
BP	GO:0038083	peptidyl-tyrosine autophosphorylation	5/124	41/18866	7.01347e-06	0.00018157	0.000111109	MAPK3/SRC/VEGFA/EGFR/CAV1	5
BP	GO:0051180	vitamin transport	5/124	41/18866	7.01347e-06	0.00018157	0.000111109	SLC2A14/SLC2A8/SLC2A6/ABCC1/SLC2A1	5
BP	GO:1903825	organic acid transmembrane transport	8/124	151/18866	7.03016e-06	0.00018157	0.000111109	PRKAA2/RGS4/SLC1A5/SLC1A4/SLC7A11/SLC3A2/SLC7A5/SLC2A1	8
BP	GO:0033138	positive regulation of peptidyl-serine phosphorylation	7/124	109/18866	7.64497e-06	0.000196039	0.000119963	IFNG/CD44/VEGFA/PTGS2/EGFR/TFRC/CAV1	7
BP	GO:0050663	cytokine secretion	6/124	72/18866	7.82476e-06	0.000199226	0.000121913	NOX5/IFNG/HMGB1/SRC/PANX1/SOCS1	6
BP	GO:0062013	positive regulation of small molecule metabolic process	8/124	154/18866	8.12497e-06	0.000205413	0.000125699	PRKAA2/PRKAA1/IFNG/PHKG2/TAZ/SRC/HIF1A/PTGS2	8
BP	GO:0009416	response to light stimulus	11/124	319/18866	8.42028e-06	0.00021139	0.000129357	DUSP1/PRKAA1/CDKN1A/EIF2AK4/EIF2S1/ASNS/PML/SLC7A11/HIF1A/PTGS2/EGFR	11
BP	GO:0015807	L-amino acid transport	6/124	73/18866	8.47998e-06	0.000211411	0.000129369	RGS4/SLC1A5/SLC1A4/SLC7A11/SLC3A2/SLC7A5	6
BP	GO:0001894	tissue homeostasis	10/124	261/18866	8.84743e-06	0.000216241	0.000132325	TF/NOX4/RB1/SRC/VEGFA/TNFAIP3/PTGS2/EGFR/TFRC/SLC2A1	10
BP	GO:0071383	cellular response to steroid hormone stimulus	9/124	206/18866	8.89532e-06	0.000216241	0.000132325	ZFP36/NCOA4/EGLN2/ARNTL/PCK2/SRC/DDIT4/TP63/EGFR	9
BP	GO:0015804	neutral amino acid transport	5/124	43/18866	8.91466e-06	0.000216241	0.000132325	RGS4/SLC1A5/SLC1A4/SLC3A2/SLC7A5	5
BP	GO:0045124	regulation of bone resorption	5/124	43/18866	8.91466e-06	0.000216241	0.000132325	TF/SRC/TNFAIP3/EGFR/TFRC	5
BP	GO:0051090	regulation of DNA-binding transcription factor activity	13/124	455/18866	9.50242e-06	0.000227327	0.000139109	MAPK3/MAPK1/RB1/KEAP1/CEBPG/EIF2AK4/MTDH/VEGFA/TNFAIP3/DDIT3/TFRC/CAV1/CDKN2A	13
BP	GO:0001676	long-chain fatty acid metabolic process	7/124	113/18866	9.6964e-06	0.000227327	0.000139109	ALOX12/ALOX15/ALOX15B/MAPK3/ALOXE3/ACSL4/PTGS2	7
BP	GO:0036499	PERK-mediated unfolded protein response	4/124	21/18866	9.7574e-06	0.000227327	0.000139109	EIF2S1/HSPA5/ASNS/DDIT3	4
BP	GO:0043651	linoleic acid metabolic process	4/124	21/18866	9.7574e-06	0.000227327	0.000139109	ALOX12/ALOX15/ALOX15B/ALOXE3	4
BP	GO:0140467	integrated stress response signaling	4/124	21/18866	9.7574e-06	0.000227327	0.000139109	EIF2S1/HSPA5/ASNS/DDIT3	4
BP	GO:0035051	cardiocyte differentiation	8/124	158/18866	9.80598e-06	0.000227327	0.000139109	MAPK3/MAPK1/NOX4/ATG5/RGS4/G6PD/VEGFA/EGFR	8
BP	GO:1901983	regulation of protein acetylation	6/124	75/18866	9.92388e-06	0.000227327	0.000139109	MUC1/PRKAA2/MAPK3/PRKAA1/ARNTL/ATG5	6
BP	GO:0014706	striated muscle tissue development	12/124	389/18866	9.95359e-06	0.000227327	0.000139109	PRKAA1/MAPK1/NOX4/RB1/ARNTL/ATG5/TAZ/RGS4/TGFBR1/G6PD/VEGFA/CAV1	12
BP	GO:0009612	response to mechanical stimulus	9/124	209/18866	9.99175e-06	0.000227327	0.000139109	GOT1/TXNIP/MAPK3/BNIP3/SRC/ASNS/PTGS2/EGFR/SLC2A1	9
BP	GO:1901985	positive regulation of protein acetylation	5/124	44/18866	1.00049e-05	0.000227327	0.000139109	MUC1/PRKAA2/MAPK3/PRKAA1/ARNTL	5
BP	GO:0030522	intracellular receptor signaling pathway	10/124	265/18866	1.01033e-05	0.000228118	0.000139593	ALOX15/ALOX15B/NCOA4/ALOXE3/EGLN2/ARNTL/SRC/PML/TNFAIP3/TP63	10
BP	GO:0031396	regulation of protein ubiquitination	9/124	211/18866	1.07852e-05	0.000237578	0.000145382	ARRDC3/FBXW7/ATG5/OTUB1/TGFBR1/HSPA5/TNFAIP3/TRIB3/CAV1	9
BP	GO:0043393	regulation of protein binding	9/124	211/18866	1.07852e-05	0.000237578	0.000145382	MAPK3/CDKN1A/EIF2S1/SRC/TGFBR1/TRIB3/AURKA/STMN1/CAV1	9
BP	GO:0050679	positive regulation of epithelial cell proliferation	9/124	211/18866	1.07852e-05	0.000237578	0.000145382	HMGB1/HRAS/NRAS/TGFBR1/VEGFA/TNFAIP3/HIF1A/TP63/EGFR	9
BP	GO:0072331	signal transduction by p53 class mediator	10/124	267/18866	1.0787e-05	0.000237578	0.000145382	MUC1/PRKAA2/HIC1/PRKAA1/CDKN1A/CD44/PML/DDIT4/TP63/AURKA	10
BP	GO:0033673	negative regulation of kinase activity	10/124	268/18866	1.11436e-05	0.000243935	0.000149272	DUSP1/IFNG/RB1/CDKN1A/RGS4/TNFAIP3/TRIB3/SOCS1/CAV1/CDKN2A	10
BP	GO:0043467	regulation of generation of precursor metabolites and energy	8/124	162/18866	1.17715e-05	0.000256119	0.000156728	PRKAA2/PRKAA1/IFNG/PHKG2/BNIP3/SLC2A6/HIF1A/DDIT4	8
BP	GO:0010959	regulation of metal ion transport	12/124	396/18866	1.1898e-05	0.000257311	0.000157457	TF/DRD4/IFNG/YWHAE/KLHL24/ANO6/ATG5/RGS4/G6PD/PML/PTGS2/CAV1	12
BP	GO:0072332	intrinsic apoptotic signaling pathway by p53 class mediator	6/124	78/18866	1.24572e-05	0.000267033	0.000163407	MUC1/CDKN1A/CD44/PML/DDIT4/TP63	6
BP	GO:0032007	negative regulation of TOR signaling	5/124	46/18866	1.24963e-05	0.000267033	0.000163407	PRKAA2/PRKAA1/ARNTL/HIF1A/DDIT4	5
BP	GO:0007569	cell aging	7/124	118/18866	1.28833e-05	0.000272065	0.000166486	NOX4/ARNTL/CDKN1A/HRAS/PML/TP63/CDKN2A	7
BP	GO:0033559	unsaturated fatty acid metabolic process	7/124	118/18866	1.28833e-05	0.000272065	0.000166486	ALOX12/ALOX15/ALOX15B/MAPK3/ALOXE3/SCD/PTGS2	7
BP	GO:0000422	autophagy of mitochondrion	6/124	79/18866	1.34092e-05	0.000278259	0.000170276	FBXW7/BECN1/ATG5/BNIP3/CISD2/HIF1A	6
BP	GO:0061726	mitochondrion disassembly	6/124	79/18866	1.34092e-05	0.000278259	0.000170276	FBXW7/BECN1/ATG5/BNIP3/CISD2/HIF1A	6
BP	GO:0071260	cellular response to mechanical stimulus	6/124	79/18866	1.34092e-05	0.000278259	0.000170276	GOT1/MAPK3/BNIP3/PTGS2/EGFR/SLC2A1	6
BP	GO:0010822	positive regulation of mitochondrion organization	7/124	119/18866	1.36146e-05	0.000280898	0.000171891	FBXW7/BAP1/PRKAA1/YWHAE/BNIP3/HIF1A/TP63	7
BP	GO:0070838	divalent metal ion transport	13/124	471/18866	1.37142e-05	0.000281337	0.00017216	MT3/DRD4/YWHAE/ANO6/ATG5/RGS4/PANX1/G6PD/PML/DDIT3/PTGS2/SLC3A2/CAV1	13
BP	GO:0006110	regulation of glycolytic process	6/124	80/18866	1.4419e-05	0.000294116	0.000179979	PRKAA2/PRKAA1/IFNG/SLC2A6/HIF1A/DDIT4	6
BP	GO:1900542	regulation of purine nucleotide metabolic process	7/124	121/18866	1.51804e-05	0.000307896	0.000188412	PRKAA2/PRKAA1/IFNG/TAZ/SLC2A6/HIF1A/DDIT4	7
BP	GO:0051100	negative regulation of binding	8/124	169/18866	1.60108e-05	0.000321244	0.00019658	MAPK3/FBXW7/CDKN1A/EIF2S1/DDIT3/AURKA/STMN1/CAV1	8
BP	GO:0006690	icosanoid metabolic process	7/124	122/18866	1.60175e-05	0.000321244	0.00019658	ALOX12/ALOX15/ALOX15B/MAPK3/ALOXE3/ABCC1/PTGS2	7
BP	GO:0032388	positive regulation of intracellular transport	9/124	222/18866	1.61814e-05	0.000322729	0.000197489	FBXW7/BAP1/PRKAA1/IFNG/MAPK1/YWHAE/HRAS/PTGS2/TP63	9
BP	GO:0060537	muscle tissue development	12/124	409/18866	1.64053e-05	0.000325388	0.000199116	PRKAA1/MAPK1/NOX4/RB1/ARNTL/ATG5/TAZ/RGS4/TGFBR1/G6PD/VEGFA/CAV1	12
BP	GO:0006140	regulation of nucleotide metabolic process	7/124	123/18866	1.68923e-05	0.000333206	0.0002039	PRKAA2/PRKAA1/IFNG/TAZ/SLC2A6/HIF1A/DDIT4	7
BP	GO:0045821	positive regulation of glycolytic process	4/124	24/18866	1.70613e-05	0.0003347	0.000204814	PRKAA2/PRKAA1/IFNG/HIF1A	4
BP	GO:0051170	import into nucleus	8/124	171/18866	1.74347e-05	0.000340167	0.00020816	TXNIP/IFNG/MAPK1/ARNTL/CDKN1A/ELAVL1/PML/PTGS2	8
BP	GO:0022612	gland morphogenesis	7/124	124/18866	1.78063e-05	0.000345538	0.000211447	FBXW7/SRC/PML/TNFAIP3/TP63/EGFR/CAV1	7
BP	GO:1903578	regulation of ATP metabolic process	7/124	125/18866	1.87608e-05	0.000356973	0.000218444	PRKAA2/PRKAA1/IFNG/TAZ/SLC2A6/HIF1A/DDIT4	7
BP	GO:0045981	positive regulation of nucleotide metabolic process	5/124	50/18866	1.89142e-05	0.000356973	0.000218444	PRKAA2/PRKAA1/IFNG/TAZ/HIF1A	5
BP	GO:0046850	regulation of bone remodeling	5/124	50/18866	1.89142e-05	0.000356973	0.000218444	TF/SRC/TNFAIP3/EGFR/TFRC	5
BP	GO:1900544	positive regulation of purine nucleotide metabolic process	5/124	50/18866	1.89142e-05	0.000356973	0.000218444	PRKAA2/PRKAA1/IFNG/TAZ/HIF1A	5
BP	GO:1903580	positive regulation of ATP metabolic process	5/124	50/18866	1.89142e-05	0.000356973	0.000218444	PRKAA2/PRKAA1/IFNG/TAZ/HIF1A	5
BP	GO:0008652	cellular amino acid biosynthetic process	6/124	84/18866	1.90916e-05	0.000356973	0.000218444	GPT2/GOT1/CDO1/CBS/PSAT1/ASNS	6
BP	GO:0045913	positive regulation of carbohydrate metabolic process	6/124	84/18866	1.90916e-05	0.000356973	0.000218444	PRKAA2/PRKAA1/IFNG/PHKG2/SRC/HIF1A	6
BP	GO:0051403	stress-activated MAPK cascade	10/124	286/18866	1.95431e-05	0.000363522	0.000222451	TF/ZFP36/DUSP1/MAPK3/MAPK1/MAP3K5/HMGB1/HRAS/VEGFA/EGFR	10
BP	GO:0001659	temperature homeostasis	8/124	174/18866	1.97693e-05	0.000363958	0.000222718	ARRDC3/RB1/ARNTL/SCD/VEGFA/DDIT3/PTGS2/CAV1	8
BP	GO:0051099	positive regulation of binding	8/124	174/18866	1.97693e-05	0.000363958	0.000222718	IFNG/RB1/CEBPG/HMGB1/EIF2S1/TRIB3/STMN1/CAV1	8
BP	GO:0061436	establishment of skin barrier	4/124	25/18866	2.02081e-05	0.000370137	0.000226499	ALOX12/ALOXE3/TP63/STMN1	4
BP	GO:0043154	negative regulation of cysteine-type endopeptidase activity involved in apoptotic process	6/124	85/18866	2.0432e-05	0.00037234	0.000227847	MT3/YWHAE/SRC/CD44/VEGFA/PTGS2	6
BP	GO:0006984	ER-nucleus signaling pathway	5/124	51/18866	2.08604e-05	0.000376325	0.000230286	FBXW7/EIF2S1/HSPA5/ASNS/DDIT3	5
BP	GO:0071675	regulation of mononuclear cell migration	5/124	51/18866	2.08604e-05	0.000376325	0.000230286	DUSP1/MAPK3/MAPK1/HMGB1/ANO6	5
BP	GO:0001558	regulation of cell growth	12/124	420/18866	2.13202e-05	0.000382698	0.000234186	MT3/BAP1/EGLN2/RB1/CDKN1A/RGS4/TGFBR1/G6PD/PML/VEGFA/EGFR/CDKN2A	12
BP	GO:0001776	leukocyte homeostasis	6/124	86/18866	2.18473e-05	0.000388876	0.000237966	SLC40A1/BAP1/HMGB1/TNFAIP3/SLC7A11/HIF1A	6
BP	GO:1903409	reactive oxygen species biosynthetic process	7/124	128/18866	2.1881e-05	0.000388876	0.000237966	DUOX1/DUOX2/IFNG/NOX4/CYBB/PTGS2/CAV1	7
BP	GO:0000186	activation of MAPKK activity	5/124	52/18866	2.29588e-05	0.00040602	0.000248458	MAPK3/MAPK1/MAP3K5/TGFBR1/EGFR	5
BP	GO:0006816	calcium ion transport	12/124	426/18866	2.4508e-05	0.000429013	0.000262527	DRD4/YWHAE/ANO6/ATG5/RGS4/PANX1/G6PD/PML/DDIT3/PTGS2/SLC3A2/CAV1	12
BP	GO:0097305	response to alcohol	9/124	234/18866	2.4541e-05	0.000429013	0.000262527	PRKAA2/CDO1/DRD4/PRKAA1/CDKN1A/RGS4/CYBB/TGFBR1/G6PD	9
BP	GO:0032386	regulation of intracellular transport	11/124	358/18866	2.46175e-05	0.000429013	0.000262527	MAPK3/FBXW7/BAP1/PRKAA1/IFNG/MAPK1/YWHAE/HRAS/SRC/PTGS2/TP63	11
BP	GO:1901796	regulation of signal transduction by p53 class mediator	8/124	180/18866	2.52322e-05	0.000437602	0.000267784	MUC1/PRKAA2/HIC1/PRKAA1/CD44/PML/TP63/AURKA	8
BP	GO:0032872	regulation of stress-activated MAPK cascade	9/124	237/18866	2.71271e-05	0.000468204	0.00028651	TF/DUSP1/MAPK3/MAPK1/MAP3K5/HMGB1/HRAS/VEGFA/EGFR	9
BP	GO:2001252	positive regulation of chromosome organization	8/124	182/18866	2.73131e-05	0.000469158	0.000287093	MUC1/MAPK3/BECN1/MAPK1/RB1/BRD4/PML/VEGFA	8
BP	GO:0030099	myeloid cell differentiation	12/124	431/18866	2.74742e-05	0.000469678	0.000287412	TF/ZFP36/FBXW7/IFNG/RB1/CEBPG/SRC/G6PD/PML/VEGFA/HIF1A/TFRC	12
BP	GO:0031098	stress-activated protein kinase signaling cascade	10/124	300/18866	2.93992e-05	0.000497861	0.000304658	TF/ZFP36/DUSP1/MAPK3/MAPK1/MAP3K5/HMGB1/HRAS/VEGFA/EGFR	10
BP	GO:0052548	regulation of endopeptidase activity	12/124	434/18866	2.94001e-05	0.000497861	0.000304658	ALOX12/PEBP1/MT3/MAP3K5/YWHAE/HMGB1/SRC/CD44/PML/VEGFA/PTGS2/TP63	12
BP	GO:0070302	regulation of stress-activated protein kinase signaling cascade	9/124	240/18866	2.99411e-05	0.000504641	0.000308807	TF/DUSP1/MAPK3/MAPK1/MAP3K5/HMGB1/HRAS/VEGFA/EGFR	9
BP	GO:0046849	bone remodeling	6/124	91/18866	3.01572e-05	0.000505907	0.000309582	TF/NOX4/SRC/TNFAIP3/EGFR/TFRC	6
BP	GO:1903320	regulation of protein modification by small protein conjugation or removal	9/124	242/18866	3.19516e-05	0.000530485	0.000324621	ARRDC3/FBXW7/ATG5/OTUB1/TGFBR1/HSPA5/TNFAIP3/TRIB3/CAV1	9
BP	GO:0003333	amino acid transmembrane transport	6/124	92/18866	3.20892e-05	0.000530485	0.000324621	RGS4/SLC1A5/SLC1A4/SLC7A11/SLC3A2/SLC7A5	6
BP	GO:0033561	regulation of water loss via skin	4/124	28/18866	3.22133e-05	0.000530485	0.000324621	ALOX12/ALOXE3/TP63/STMN1	4
BP	GO:1990776	response to angiotensin	4/124	28/18866	3.22133e-05	0.000530485	0.000324621	SRC/CYBB/PTGS2/CAV1	4
BP	GO:0033002	muscle cell proliferation	9/124	244/18866	3.40754e-05	0.000556767	0.000340704	ALOX12/IFNG/MAPK1/MAP3K5/CDKN1A/TGFBR1/TNFAIP3/PTGS2/EGFR	9
BP	GO:2000117	negative regulation of cysteine-type endopeptidase activity	6/124	93/18866	3.41194e-05	0.000556767	0.000340704	MT3/YWHAE/SRC/CD44/VEGFA/PTGS2	6
BP	GO:0048608	reproductive structure development	12/124	443/18866	3.59006e-05	0.000583182	0.000356868	ALOX15B/MAPK3/NCOA4/MAPK1/SRC/TGFBR1/HSPA5/VEGFA/HIF1A/PTGS2/TP63/EGFR	12
BP	GO:0051591	response to cAMP	6/124	94/18866	3.62515e-05	0.00058623	0.000358734	DUSP1/DUOX1/DUOX2/CDO1/NOX4/HSPA5	6
BP	GO:0001933	negative regulation of protein phosphorylation	12/124	444/18866	3.66947e-05	0.000590735	0.00036149	DUSP1/PEBP1/IFNG/RB1/CDKN1A/RGS4/TNFAIP3/TRIB3/DDIT4/SOCS1/CAV1/CDKN2A	12
BP	GO:0003018	vascular process in circulatory system	8/124	190/18866	3.71335e-05	0.00059513	0.00036418	ALOX12/DRD5/ATG5/SRC/VEGFA/PTGS2/EGFR/CAV1	8
BP	GO:0010821	regulation of mitochondrion organization	8/124	191/18866	3.8546e-05	0.000612239	0.00037465	FBXW7/BAP1/PRKAA1/YWHAE/BNIP3/HIF1A/TP63/TFRC	8
BP	GO:0044843	cell cycle G1/S phase transition	10/124	310/18866	3.88136e-05	0.000612239	0.00037465	MUC1/FBXW7/RB1/CDKN1A/BRD4/PML/RRM2/AURKA/EGFR/CDKN2A	10
BP	GO:0009411	response to UV	7/124	140/18866	3.89587e-05	0.000612239	0.00037465	PRKAA1/CDKN1A/EIF2AK4/EIF2S1/PML/PTGS2/EGFR	7
BP	GO:0043434	response to peptide hormone	12/124	447/18866	3.91692e-05	0.000612239	0.00037465	GOT1/CDO1/PRKAA1/SLC2A8/PCK2/SRC/CYBB/TRIB3/PTGS2/SOCS1/SLC2A1/CAV1	12
BP	GO:0061458	reproductive system development	12/124	447/18866	3.91692e-05	0.000612239	0.00037465	ALOX15B/MAPK3/NCOA4/MAPK1/SRC/TGFBR1/HSPA5/VEGFA/HIF1A/PTGS2/TP63/EGFR	12
BP	GO:1903749	positive regulation of establishment of protein localization to mitochondrion	5/124	58/18866	3.92242e-05	0.000612239	0.00037465	FBXW7/BAP1/PRKAA1/YWHAE/TP63	5
BP	GO:0030879	mammary gland development	7/124	142/18866	4.26555e-05	0.000660441	0.000404146	CDO1/MAPK1/SRC/PML/VEGFA/HIF1A/CAV1	7
BP	GO:0071480	cellular response to gamma radiation	4/124	30/18866	4.26803e-05	0.000660441	0.000404146	NOX4/CDKN1A/HRAS/HSPA5	4
BP	GO:1901216	positive regulation of neuron death	6/124	97/18866	4.3297e-05	0.000667109	0.000408226	FBXW7/IFNG/MAP3K5/EIF2S1/DDIT3/DDIT4	6
BP	GO:0098656	anion transmembrane transport	10/124	315/18866	4.44164e-05	0.000681431	0.00041699	PRKAA2/ANO6/RGS4/SLC1A5/SLC1A4/SLC7A11/ABCC1/SLC3A2/SLC7A5/SLC2A1	10
BP	GO:0048010	vascular endothelial growth factor receptor signaling pathway	6/124	98/18866	4.5875e-05	0.000700814	0.000428852	MT3/SRC/CYBB/VEGFA/NCF2/HIF1A	6
BP	GO:0045926	negative regulation of growth	9/124	254/18866	4.65801e-05	0.000703451	0.000430465	ALOX15B/MT3/RB1/CDKN1A/RGS4/G6PD/PML/HIF1A/CDKN2A	9
BP	GO:0106106	cold-induced thermogenesis	7/124	144/18866	4.66355e-05	0.000703451	0.000430465	ARRDC3/RB1/ARNTL/SCD/VEGFA/DDIT3/CAV1	7
BP	GO:0120161	regulation of cold-induced thermogenesis	7/124	144/18866	4.66355e-05	0.000703451	0.000430465	ARRDC3/RB1/ARNTL/SCD/VEGFA/DDIT3/CAV1	7
BP	GO:2000756	regulation of peptidyl-lysine acetylation	5/124	61/18866	5.01321e-05	0.00075303	0.000460805	MUC1/PRKAA2/MAPK3/PRKAA1/ATG5	5
BP	GO:0042542	response to hydrogen peroxide	7/124	146/18866	5.0915e-05	0.000761604	0.000466051	DUSP1/TXNIP/PRKAA1/MAP3K5/BNIP3/SRC/TNFAIP3	7
BP	GO:0016052	carbohydrate catabolic process	8/124	200/18866	5.34043e-05	0.000795525	0.000486808	PRKAA2/PGD/PRKAA1/IFNG/PHKG2/SLC2A6/HIF1A/DDIT4	8
BP	GO:0009306	protein secretion	12/124	462/18866	5.38402e-05	0.000798703	0.000488754	NOX5/DRD4/IFNG/ARNTL/ACSL4/HMGB1/SRC/PANX1/HIF1A/EGFR/SOCS1/SLC2A1	12
BP	GO:0035592	establishment of protein localization to extracellular region	12/124	463/18866	5.49684e-05	0.000812084	0.000496942	NOX5/DRD4/IFNG/ARNTL/ACSL4/HMGB1/SRC/PANX1/HIF1A/EGFR/SOCS1/SLC2A1	12
BP	GO:0042744	hydrogen peroxide catabolic process	4/124	32/18866	5.54378e-05	0.000813409	0.000497752	DUOX1/DUOX2/MT3/PRDX6	4
BP	GO:0071901	negative regulation of protein serine/threonine kinase activity	7/124	148/18866	5.55112e-05	0.000813409	0.000497752	DUSP1/RB1/CDKN1A/RGS4/TNFAIP3/CAV1/CDKN2A	7
BP	GO:0051235	maintenance of location	10/124	324/18866	5.62519e-05	0.000820912	0.000502344	PLIN2/FBXW7/KEAP1/ATG5/HSPA5/FTH1/PML/DDIT3/FTL/CAV1	10
BP	GO:1901605	alpha-amino acid metabolic process	8/124	202/18866	5.72834e-05	0.000832581	0.000509484	GPT2/GOT1/CDO1/CBS/NOX4/PSAT1/ASNS/SLC7A11	8
BP	GO:0006534	cysteine metabolic process	3/124	12/18866	5.83862e-05	0.000841685	0.000515056	CDO1/CBS/SLC7A11	3
BP	GO:0035404	histone-serine phosphorylation	3/124	12/18866	5.83862e-05	0.000841685	0.000515056	PRKAA2/PRKAA1/AURKA	3
BP	GO:0070059	intrinsic apoptotic signaling pathway in response to endoplasmic reticulum stress	5/124	63/18866	5.86132e-05	0.000841685	0.000515056	CHAC1/MAP3K5/PML/TRIB3/DDIT3	5
BP	GO:0098869	cellular oxidant detoxification	6/124	103/18866	6.06731e-05	0.000864351	0.000528926	DUOX1/DUOX2/MT3/PRDX6/TXNRD1/PTGS2	6
BP	GO:1901570	fatty acid derivative biosynthetic process	6/124	103/18866	6.06731e-05	0.000864351	0.000528926	ALOX12/ALOX15/ALOX15B/ACSL4/SCD/PTGS2	6
BP	GO:0050730	regulation of peptidyl-tyrosine phosphorylation	9/124	263/18866	6.09567e-05	0.000864959	0.000529297	FBXW7/IFNG/NOX4/SRC/CD44/VEGFA/EGFR/SOCS1/CAV1	9
BP	GO:0033157	regulation of intracellular protein transport	9/124	264/18866	6.27631e-05	0.000873773	0.000534691	FBXW7/BAP1/PRKAA1/IFNG/MAPK1/YWHAE/HRAS/PTGS2/TP63	9
BP	GO:0010039	response to iron ion	4/124	33/18866	6.27648e-05	0.000873773	0.000534691	TF/SLC40A1/G6PD/HIF1A	4
BP	GO:0120255	olefinic compound biosynthetic process	4/124	33/18866	6.27648e-05	0.000873773	0.000534691	ALOX12/ALOX15/ALOX15B/ALOXE3	4
BP	GO:2000758	positive regulation of peptidyl-lysine acetylation	4/124	33/18866	6.27648e-05	0.000873773	0.000534691	MUC1/PRKAA2/MAPK3/PRKAA1	4
BP	GO:0042176	regulation of protein catabolic process	11/124	397/18866	6.28767e-05	0.000873773	0.000534691	FBXW7/IFNG/EGLN2/ARNTL/KEAP1/PML/TNFAIP3/TRIB3/AURKA/EGFR/CAV1	11
BP	GO:0061041	regulation of wound healing	7/124	151/18866	6.30382e-05	0.000873773	0.000534691	ALOX12/DUOX1/DUOX2/ANO6/HRAS/TNFAIP3/CAV1	7
BP	GO:0071692	protein localization to extracellular region	12/124	470/18866	6.34551e-05	0.000876169	0.000536157	NOX5/DRD4/IFNG/ARNTL/ACSL4/HMGB1/SRC/PANX1/HIF1A/EGFR/SOCS1/SLC2A1	12
BP	GO:0006090	pyruvate metabolic process	7/124	152/18866	6.57251e-05	0.000900899	0.000551291	PRKAA2/PRKAA1/IFNG/PCK2/SLC2A6/HIF1A/DDIT4	7
BP	GO:1902806	regulation of cell cycle G1/S phase transition	8/124	206/18866	6.57481e-05	0.000900899	0.000551291	MUC1/FBXW7/RB1/CDKN1A/PML/AURKA/EGFR/CDKN2A	8
BP	GO:0045604	regulation of epidermal cell differentiation	5/124	65/18866	6.81611e-05	0.000930412	0.00056935	ZFP36/ALOX15B/KEAP1/MAFG/TP63	5
BP	GO:0071222	cellular response to lipopolysaccharide	8/124	208/18866	7.03556e-05	0.00095673	0.000585455	ZFP36/MAPK3/MAPK1/HMGB1/CHMP5/MTDH/SRC/TNFAIP3	8
BP	GO:0032091	negative regulation of protein binding	6/124	106/18866	7.12373e-05	0.000965064	0.000590555	MAPK3/CDKN1A/EIF2S1/AURKA/STMN1/CAV1	6
BP	GO:1990845	adaptive thermogenesis	7/124	155/18866	7.43533e-05	0.00100349	0.00061407	ARRDC3/RB1/ARNTL/SCD/VEGFA/DDIT3/CAV1	7
BP	GO:0030330	DNA damage response, signal transduction by p53 class mediator	6/124	107/18866	7.50675e-05	0.00100773	0.000616661	MUC1/HIC1/CDKN1A/CD44/PML/AURKA	6
BP	GO:0006109	regulation of carbohydrate metabolic process	8/124	210/18866	7.52285e-05	0.00100773	0.000616661	PRKAA2/PRKAA1/IFNG/PHKG2/SRC/SLC2A6/HIF1A/DDIT4	8
BP	GO:0016569	covalent chromatin modification	12/124	481/18866	7.90812e-05	0.0010554	0.000645832	MUC1/PRKAA2/MAPK3/MT3/BAP1/PRKAA1/ATG5/OTUB1/BRD4/HELLS/VEGFA/AURKA	12
BP	GO:0051701	interaction with host	8/124	212/18866	8.03786e-05	0.00106874	0.000653997	EIF2AK4/ATG5/SRC/SLC1A5/PML/EGFR/TFRC/CAV1	8
BP	GO:2000278	regulation of DNA biosynthetic process	6/124	109/18866	8.32202e-05	0.00110244	0.000674619	DUSP1/MAPK3/MAPK1/NOX4/CDKN1A/SRC	6
BP	GO:0042326	negative regulation of phosphorylation	12/124	484/18866	8.38799e-05	0.00110709	0.000677467	DUSP1/PEBP1/IFNG/RB1/CDKN1A/RGS4/TNFAIP3/TRIB3/DDIT4/SOCS1/CAV1/CDKN2A	12
BP	GO:1904659	glucose transmembrane transport	6/124	110/18866	8.75529e-05	0.00115134	0.000704542	SLC2A14/SLC2A3/SLC2A8/SLC2A6/TRIB3/SLC2A1	6
BP	GO:1903008	organelle disassembly	6/124	111/18866	9.20633e-05	0.00120623	0.000738134	FBXW7/BECN1/ATG5/BNIP3/CISD2/HIF1A	6
BP	GO:0000075	cell cycle checkpoint	8/124	219/18866	0.000100767	0.00131546	0.000804976	DUSP1/MUC1/RB1/CDKN1A/EIF2AK4/HRAS/PML/AURKA	8
BP	GO:0035690	cellular response to drug	5/124	71/18866	0.000104119	0.00134967	0.00082591	PRKAA2/MT3/HSPA5/EGFR/TFRC	5
BP	GO:0009615	response to virus	10/124	349/18866	0.000104139	0.00134967	0.00082591	DUOX2/BECN1/IFNG/EIF2AK4/BNIP3/SRC/PML/TNFAIP3/DDIT4/STMN1	10
BP	GO:0046165	alcohol biosynthetic process	7/124	164/18866	0.000105946	0.00136815	0.000837216	GOT1/PRKAA2/PRKAA1/IFNG/PCK2/G6PD/SCD	7
BP	GO:0008645	hexose transmembrane transport	6/124	114/18866	0.000106714	0.00136823	0.000837267	SLC2A14/SLC2A3/SLC2A8/SLC2A6/TRIB3/SLC2A1	6
BP	GO:1990748	cellular detoxification	6/124	114/18866	0.000106714	0.00136823	0.000837267	DUOX1/DUOX2/MT3/PRDX6/TXNRD1/PTGS2	6
BP	GO:0010661	positive regulation of muscle cell apoptotic process	4/124	38/18866	0.000110384	0.00140962	0.000862595	IFNG/MAP3K5/BNIP3/CDKN2A	4
BP	GO:0071219	cellular response to molecule of bacterial origin	8/124	222/18866	0.000110728	0.00140962	0.000862595	ZFP36/MAPK3/MAPK1/HMGB1/CHMP5/MTDH/SRC/TNFAIP3	8
BP	GO:0050708	regulation of protein secretion	10/124	352/18866	0.000111713	0.00141564	0.00086628	DRD4/IFNG/ARNTL/ACSL4/SRC/PANX1/HIF1A/EGFR/SOCS1/SLC2A1	10
BP	GO:0006096	glycolytic process	6/124	115/18866	0.00011199	0.00141564	0.00086628	PRKAA2/PRKAA1/IFNG/SLC2A6/HIF1A/DDIT4	6
BP	GO:0007093	mitotic cell cycle checkpoint	7/124	166/18866	0.000114269	0.00143939	0.000880811	DUSP1/MUC1/RB1/CDKN1A/HRAS/PML/AURKA	7
BP	GO:0006757	ATP generation from ADP	6/124	116/18866	0.00011747	0.0014694	0.000899174	PRKAA2/PRKAA1/IFNG/SLC2A6/HIF1A/DDIT4	6
BP	GO:0015749	monosaccharide transmembrane transport	6/124	116/18866	0.00011747	0.0014694	0.000899174	SLC2A14/SLC2A3/SLC2A8/SLC2A6/TRIB3/SLC2A1	6
BP	GO:0000082	G1/S transition of mitotic cell cycle	9/124	287/18866	0.000118661	0.00147657	0.000903561	MUC1/RB1/CDKN1A/BRD4/PML/RRM2/AURKA/EGFR/CDKN2A	9
BP	GO:1903747	regulation of establishment of protein localization to mitochondrion	5/124	73/18866	0.000118866	0.00147657	0.000903561	FBXW7/BAP1/PRKAA1/YWHAE/TP63	5
BP	GO:0045732	positive regulation of protein catabolic process	8/124	225/18866	0.000121491	0.00150397	0.00092033	FBXW7/IFNG/EGLN2/KEAP1/TNFAIP3/TRIB3/AURKA/CAV1	8
BP	GO:0045022	early endosome to late endosome transport	4/124	39/18866	0.000122377	0.00150904	0.000923431	MAPK3/BECN1/MAPK1/SRC	4
BP	GO:0051341	regulation of oxidoreductase activity	6/124	117/18866	0.000123161	0.00150904	0.000923431	MT3/DRD5/IFNG/HIF1A/EGFR/CAV1	6
BP	GO:1904019	epithelial cell apoptotic process	6/124	117/18866	0.000123161	0.00150904	0.000923431	ZFP36/RB1/MAP3K5/ANO6/EIF2S1/TNFAIP3	6
BP	GO:2001020	regulation of response to DNA damage stimulus	8/124	226/18866	0.000125265	0.00152959	0.00093601	MUC1/HIC1/CEBPG/HMGB1/OTUB1/CD44/PML/EGFR	8
BP	GO:0034219	carbohydrate transmembrane transport	6/124	118/18866	0.000129069	0.0015707	0.000961165	SLC2A14/SLC2A3/SLC2A8/SLC2A6/TRIB3/SLC2A1	6
BP	GO:0000096	sulfur amino acid metabolic process	4/124	40/18866	0.000135286	0.00162979	0.000997323	CDO1/CBS/NOX4/SLC7A11	4
BP	GO:0009069	serine family amino acid metabolic process	4/124	40/18866	0.000135286	0.00162979	0.000997323	CDO1/CBS/PSAT1/SLC7A11	4
BP	GO:0016572	histone phosphorylation	4/124	40/18866	0.000135286	0.00162979	0.000997323	PRKAA2/MAPK3/PRKAA1/AURKA	4
BP	GO:0048738	cardiac muscle tissue development	8/124	231/18866	0.00014562	0.0017446	0.00106758	MAPK1/NOX4/ATG5/TAZ/RGS4/TGFBR1/G6PD/VEGFA	8
BP	GO:0060576	intestinal epithelial cell development	3/124	16/18866	0.000145788	0.0017446	0.00106758	CDKN1A/SRC/HIF1A	3
BP	GO:0048660	regulation of smooth muscle cell proliferation	7/124	173/18866	0.000147692	0.00175533	0.00107414	ALOX12/IFNG/MAP3K5/CDKN1A/TNFAIP3/PTGS2/EGFR	7
BP	GO:0030218	erythrocyte differentiation	6/124	121/18866	0.000148152	0.00175533	0.00107414	ZFP36/RB1/CEBPG/G6PD/VEGFA/HIF1A	6
BP	GO:0120254	olefinic compound metabolic process	6/124	121/18866	0.000148152	0.00175533	0.00107414	ALOX12/ALOX15/ALOX15B/MAPK3/ALOXE3/PTGS2	6
BP	GO:0005996	monosaccharide metabolic process	9/124	296/18866	0.000149718	0.00176805	0.00108193	GOT1/PGD/PRKAA1/SLC2A3/PHKG2/PCK2/SRC/G6PD/SLC2A1	9
BP	GO:0009266	response to temperature stimulus	8/124	233/18866	0.000154491	0.00179484	0.00109832	MAPK3/PRKAA1/MAPK1/YWHAE/CDKN1A/EIF2AK4/EIF2S1/PTGS2	8
BP	GO:0009743	response to carbohydrate	8/124	233/18866	0.000154491	0.00179484	0.00109832	GOT1/PRKAA2/TXNIP/PRKAA1/NOX4/PCK2/HIF1A/PTGS2	8
BP	GO:2001234	negative regulation of apoptotic signaling pathway	8/124	233/18866	0.000154491	0.00179484	0.00109832	MUC1/RB1/SRC/TGFBR1/CD44/TNFAIP3/HIF1A/PTGS2	8
BP	GO:0042752	regulation of circadian rhythm	6/124	122/18866	0.000154986	0.00179484	0.00109832	PRKAA2/FBXW7/DRD4/PRKAA1/ARNTL/PML	6
BP	GO:0045471	response to ethanol	6/124	122/18866	0.000154986	0.00179484	0.00109832	CDO1/DRD4/PRKAA1/RGS4/CYBB/G6PD	6
BP	GO:0097237	cellular response to toxic substance	6/124	122/18866	0.000154986	0.00179484	0.00109832	DUOX1/DUOX2/MT3/PRDX6/TXNRD1/PTGS2	6
BP	GO:0048659	smooth muscle cell proliferation	7/124	175/18866	0.000158573	0.00183047	0.00112013	ALOX12/IFNG/MAP3K5/CDKN1A/TNFAIP3/PTGS2/EGFR	7
BP	GO:0045444	fat cell differentiation	8/124	235/18866	0.000163804	0.00187195	0.00114551	ZFP36/ALOXE3/ARNTL/BNIP3/TRIB3/DDIT3/PTGS2/SOCS1	8
BP	GO:0071695	anatomical structure maturation	8/124	235/18866	0.000163804	0.00187195	0.00114551	RB1/CDKN1A/ANO6/G6PD/VEGFA/HIF1A/DDIT3/AURKA	8
BP	GO:0098927	vesicle-mediated transport between endosomal compartments	4/124	42/18866	0.00016402	0.00187195	0.00114551	MAPK3/BECN1/MAPK1/SRC	4
BP	GO:0010634	positive regulation of epithelial cell migration	7/124	176/18866	0.000164252	0.00187195	0.00114551	ALOX12/IFNG/HMGB1/SRC/VEGFA/HIF1A/PTGS2	7
BP	GO:0002688	regulation of leukocyte chemotaxis	6/124	124/18866	0.000169403	0.00191244	0.00117029	DUSP1/MAPK3/MAPK1/HMGB1/ANO6/VEGFA	6
BP	GO:0046031	ADP metabolic process	6/124	124/18866	0.000169403	0.00191244	0.00117029	PRKAA2/PRKAA1/IFNG/SLC2A6/HIF1A/DDIT4	6
BP	GO:0051101	regulation of DNA binding	6/124	124/18866	0.000169403	0.00191244	0.00117029	FBXW7/IFNG/RB1/CEBPG/HMGB1/DDIT3	6
BP	GO:0043536	positive regulation of blood vessel endothelial cell migration	5/124	79/18866	0.000172844	0.0019391	0.0011866	ALOX12/HMGB1/VEGFA/HIF1A/PTGS2	5
BP	GO:0090398	cellular senescence	5/124	79/18866	0.000172844	0.0019391	0.0011866	ARNTL/CDKN1A/HRAS/PML/CDKN2A	5
BP	GO:0046777	protein autophosphorylation	8/124	237/18866	0.000173574	0.00193975	0.001187	MAPK3/EIF2AK4/EIF2S1/SRC/VEGFA/AURKA/EGFR/CAV1	8
BP	GO:0050890	cognition	9/124	302/18866	0.000173983	0.00193975	0.001187	VLDLR/DRD5/MAPK1/EIF2AK4/SLC1A4/SLC7A11/HIF1A/PTGS2/EGFR	9
BP	GO:0050665	hydrogen peroxide biosynthetic process	3/124	17/18866	0.00017618	0.00195212	0.00119457	DUOX1/DUOX2/CYBB	3
BP	GO:0055089	fatty acid homeostasis	3/124	17/18866	0.00017618	0.00195212	0.00119457	GOT1/PRKAA2/PRKAA1	3
BP	GO:0034605	cellular response to heat	6/124	125/18866	0.000176999	0.00195515	0.00119642	MAPK3/MAPK1/YWHAE/CDKN1A/EIF2S1/PTGS2	6
BP	GO:0008631	intrinsic apoptotic signaling pathway in response to oxidative stress	4/124	43/18866	0.000179929	0.00198142	0.0012125	FBXW7/MAP3K5/PML/HIF1A	4
BP	GO:0018108	peptidyl-tyrosine phosphorylation	10/124	374/18866	0.000182884	0.0020074	0.0012284	MAPK3/FBXW7/IFNG/NOX4/SRC/CD44/VEGFA/EGFR/SOCS1/CAV1	10
BP	GO:1900182	positive regulation of protein localization to nucleus	5/124	80/18866	0.000183406	0.0020074	0.0012284	IFNG/MAPK1/SRC/PTGS2/TFRC	5
BP	GO:2000134	negative regulation of G1/S transition of mitotic cell cycle	6/124	126/18866	0.000184861	0.00201717	0.00123438	MUC1/RB1/CDKN1A/PML/AURKA/CDKN2A	6
BP	GO:0048511	rhythmic process	9/124	305/18866	0.000187295	0.00203755	0.00124684	PRKAA2/FBXW7/DRD4/PRKAA1/ARNTL/SRC/HSPA5/PML/EGFR	9
BP	GO:0018212	peptidyl-tyrosine modification	10/124	377/18866	0.000195044	0.00211544	0.00129451	MAPK3/FBXW7/IFNG/NOX4/SRC/CD44/VEGFA/EGFR/SOCS1/CAV1	10
BP	GO:0043433	negative regulation of DNA-binding transcription factor activity	7/124	183/18866	0.000208786	0.00225088	0.00137739	RB1/KEAP1/CEBPG/EIF2AK4/TNFAIP3/DDIT3/CDKN2A	7
BP	GO:1903034	regulation of response to wounding	7/124	183/18866	0.000208786	0.00225088	0.00137739	ALOX12/DUOX1/DUOX2/ANO6/HRAS/TNFAIP3/CAV1	7
BP	GO:0034101	erythrocyte homeostasis	6/124	129/18866	0.000210114	0.00225477	0.00137977	ZFP36/RB1/CEBPG/G6PD/VEGFA/HIF1A	6
BP	GO:2000641	regulation of early endosome to late endosome transport	3/124	18/18866	0.000210403	0.00225477	0.00137977	MAPK3/MAPK1/SRC	3
BP	GO:0016236	macroautophagy	9/124	310/18866	0.000211366	0.00225834	0.00138196	PRKAA2/MAPK3/BECN1/PRKAA1/LAMP2/ATG5/BNIP3/SRC/HIF1A	9
BP	GO:0002791	regulation of peptide secretion	10/124	381/18866	0.000212311	0.00226171	0.00138402	DRD4/IFNG/ARNTL/ACSL4/SRC/PANX1/HIF1A/EGFR/SOCS1/SLC2A1	10
BP	GO:0090311	regulation of protein deacetylation	4/124	45/18866	0.00021504	0.00228401	0.00139766	PRKAA2/PRKAA1/IFNG/VEGFA	4
BP	GO:0048708	astrocyte differentiation	5/124	83/18866	0.000218063	0.00230929	0.00141313	MAPK3/MT3/IFNG/MAPK1/EGFR	5
BP	GO:2000045	regulation of G1/S transition of mitotic cell cycle	7/124	185/18866	0.000223157	0.00235628	0.00144189	MUC1/RB1/CDKN1A/PML/AURKA/EGFR/CDKN2A	7
BP	GO:0031349	positive regulation of defense response	10/124	385/18866	0.000230846	0.00243031	0.00148719	MUC1/MAPK3/IFNG/HMGB1/HRAS/NRAS/SRC/ABCC1/PTGS2/EGFR	10
BP	GO:0043330	response to exogenous dsRNA	4/124	46/18866	0.00023433	0.00245978	0.00150522	MAPK3/MAPK1/SLC3A2/CAV1	4
BP	GO:0001101	response to acid chemical	6/124	132/18866	0.000238013	0.00248391	0.00151999	CDO1/CYBB/ASNS/VEGFA/EGFR/SOCS1	6
BP	GO:1902807	negative regulation of cell cycle G1/S phase transition	6/124	132/18866	0.000238013	0.00248391	0.00151999	MUC1/RB1/CDKN1A/PML/AURKA/CDKN2A	6
BP	GO:0071478	cellular response to radiation	7/124	188/18866	0.000246201	0.00255781	0.00156521	NOX4/CDKN1A/EIF2AK4/EIF2S1/HRAS/HSPA5/PTGS2	7
BP	GO:0006165	nucleoside diphosphate phosphorylation	6/124	133/18866	0.000247933	0.00255781	0.00156521	PRKAA2/PRKAA1/IFNG/SLC2A6/HIF1A/DDIT4	6
BP	GO:0042770	signal transduction in response to DNA damage	6/124	133/18866	0.000247933	0.00255781	0.00156521	MUC1/HIC1/CDKN1A/CD44/PML/AURKA	6
BP	GO:0045780	positive regulation of bone resorption	3/124	19/18866	0.000248657	0.00255781	0.00156521	TF/EGFR/TFRC	3
BP	GO:0046852	positive regulation of bone remodeling	3/124	19/18866	0.000248657	0.00255781	0.00156521	TF/EGFR/TFRC	3
BP	GO:0070849	response to epidermal growth factor	4/124	47/18866	0.000254834	0.00260643	0.00159496	ZFP36/MAPK3/MAPK1/EGFR	4
BP	GO:0120163	negative regulation of cold-induced thermogenesis	4/124	47/18866	0.000254834	0.00260643	0.00159496	ARRDC3/RB1/ARNTL/DDIT3	4
BP	GO:0030308	negative regulation of cell growth	7/124	190/18866	0.000262602	0.00267824	0.0016389	MT3/RB1/CDKN1A/RGS4/G6PD/PML/CDKN2A	7
BP	GO:0016570	histone modification	11/124	468/18866	0.000265325	0.00269834	0.00165121	MUC1/PRKAA2/MAPK3/MT3/BAP1/PRKAA1/ATG5/OTUB1/BRD4/VEGFA/AURKA	11
BP	GO:0046939	nucleotide phosphorylation	6/124	135/18866	0.00026875	0.00271778	0.0016631	PRKAA2/PRKAA1/IFNG/SLC2A6/HIF1A/DDIT4	6
BP	GO:0048565	digestive tract development	6/124	135/18866	0.00026875	0.00271778	0.0016631	RB1/CDKN1A/SRC/HIF1A/TP63/EGFR	6
BP	GO:0051924	regulation of calcium ion transport	8/124	253/18866	0.000270366	0.00272644	0.0016684	DRD4/YWHAE/ATG5/RGS4/G6PD/PML/PTGS2/CAV1	8
BP	GO:0042220	response to cocaine	4/124	48/18866	0.000276597	0.00278146	0.00170207	DRD5/DRD4/RGS4/HSPA5	4
BP	GO:0009135	purine nucleoside diphosphate metabolic process	6/124	136/18866	0.00027966	0.0027966	0.00171134	PRKAA2/PRKAA1/IFNG/SLC2A6/HIF1A/DDIT4	6
BP	GO:0009179	purine ribonucleoside diphosphate metabolic process	6/124	136/18866	0.00027966	0.0027966	0.00171134	PRKAA2/PRKAA1/IFNG/SLC2A6/HIF1A/DDIT4	6
BP	GO:0045787	positive regulation of cell cycle	10/124	396/18866	0.000288962	0.0028816	0.00176335	MUC1/BECN1/RB1/CDKN1A/BRD4/SRC/ASNS/PML/AURKA/EGFR	10
BP	GO:0010042	response to manganese ion	3/124	20/18866	0.000291136	0.00289523	0.00177169	EIF2S1/HSPA5/PTGS2	3
BP	GO:0007595	lactation	4/124	49/18866	0.000299662	0.00297179	0.00181854	CDO1/VEGFA/HIF1A/CAV1	4
BP	GO:1901653	cellular response to peptide	10/124	398/18866	0.000300745	0.00297431	0.00182008	GOT1/PRKAA1/SLC2A8/PCK2/CHMP5/SRC/TRIB3/ABCC1/SOCS1/CAV1	10
BP	GO:0098754	detoxification	6/124	138/18866	0.000302525	0.00298369	0.00182582	DUOX1/DUOX2/MT3/PRDX6/TXNRD1/PTGS2	6
BP	GO:0009185	ribonucleoside diphosphate metabolic process	6/124	139/18866	0.000314494	0.00309324	0.00189286	PRKAA2/PRKAA1/IFNG/SLC2A6/HIF1A/DDIT4	6
BP	GO:0070542	response to fatty acid	5/124	90/18866	0.000318232	0.00311295	0.00190492	PRKAA2/PRKAA1/SRC/SCD/PTGS2	5
BP	GO:1903351	cellular response to dopamine	5/124	90/18866	0.000318232	0.00311295	0.00190492	MAPK3/DRD5/DRD4/MAPK1/RGS4	5
BP	GO:0007611	learning or memory	8/124	260/18866	0.000324755	0.00316812	0.00193868	VLDLR/DRD5/MAPK1/EIF2AK4/SLC7A11/HIF1A/PTGS2/EGFR	8
BP	GO:0072655	establishment of protein localization to mitochondrion	6/124	140/18866	0.000326831	0.00317974	0.00194579	FBXW7/BAP1/PRKAA1/YWHAE/DDIT3/TP63	6
BP	GO:0034103	regulation of tissue remodeling	5/124	91/18866	0.00033498	0.00322407	0.00197292	TF/SRC/TNFAIP3/EGFR/TFRC	5
BP	GO:0045682	regulation of epidermis development	5/124	91/18866	0.00033498	0.00322407	0.00197292	ZFP36/ALOX15B/KEAP1/MAFG/TP63	5
BP	GO:1901379	regulation of potassium ion transmembrane transport	5/124	91/18866	0.00033498	0.00322407	0.00197292	YWHAE/KLHL24/ANO6/RGS4/CAV1	5
BP	GO:1903350	response to dopamine	5/124	91/18866	0.00033498	0.00322407	0.00197292	MAPK3/DRD5/DRD4/MAPK1/RGS4	5
BP	GO:0035357	peroxisome proliferator activated receptor signaling pathway	3/124	21/18866	0.000338033	0.00324475	0.00198557	ALOX15/ALOX15B/ALOXE3	3
BP	GO:0001935	endothelial cell proliferation	7/124	199/18866	0.000347645	0.00332812	0.00203659	NOX5/HMGB1/NRAS/TGFBR1/VEGFA/HIF1A/CAV1	7
BP	GO:1901987	regulation of cell cycle phase transition	11/124	486/18866	0.000365518	0.00346812	0.00212226	DUSP1/MUC1/FBXW7/RB1/YWHAE/CDKN1A/BRD4/PML/AURKA/EGFR/CDKN2A	11
BP	GO:0032496	response to lipopolysaccharide	9/124	334/18866	0.000365708	0.00346812	0.00212226	ZFP36/MAPK3/MAPK1/HMGB1/CHMP5/MTDH/SRC/TNFAIP3/PTGS2	9
BP	GO:0035296	regulation of tube diameter	6/124	143/18866	0.000366133	0.00346812	0.00212226	ALOX12/DRD5/ATG5/PTGS2/EGFR/CAV1	6
BP	GO:0097746	regulation of blood vessel diameter	6/124	143/18866	0.000366133	0.00346812	0.00212226	ALOX12/DRD5/ATG5/PTGS2/EGFR/CAV1	6
BP	GO:0043312	neutrophil degranulation	11/124	487/18866	0.00037191	0.00351357	0.00215007	PRDX6/MAPK1/SLC2A3/LAMP2/HMGB1/ANO6/NRAS/CYBB/FTH1/CD44/FTL	11
BP	GO:0002831	regulation of response to biotic stimulus	10/124	409/18866	0.000372984	0.00351447	0.00215062	MUC1/MAPK3/IFNG/EIF2AK4/HMGB1/HRAS/NRAS/SRC/TNFAIP3/SOCS1	10
BP	GO:0038066	p38MAPK cascade	4/124	52/18866	0.000377124	0.00352923	0.00215965	ZFP36/DUSP1/MAP3K5/VEGFA	4
BP	GO:2000677	regulation of transcription regulatory region DNA binding	4/124	52/18866	0.000377124	0.00352923	0.00215965	FBXW7/IFNG/RB1/DDIT3	4
BP	GO:0010212	response to ionizing radiation	6/124	144/18866	0.000380025	0.00352923	0.00215965	PRKAA1/NOX4/CDKN1A/HRAS/HSPA5/PML	6
BP	GO:0035150	regulation of tube size	6/124	144/18866	0.000380025	0.00352923	0.00215965	ALOX12/DRD5/ATG5/PTGS2/EGFR/CAV1	6
BP	GO:0070585	protein localization to mitochondrion	6/124	144/18866	0.000380025	0.00352923	0.00215965	FBXW7/BAP1/PRKAA1/YWHAE/DDIT3/TP63	6
BP	GO:0009746	response to hexose	7/124	202/18866	0.000380449	0.00352923	0.00215965	PRKAA2/TXNIP/PRKAA1/NOX4/PCK2/HIF1A/PTGS2	7
BP	GO:0010660	regulation of muscle cell apoptotic process	5/124	94/18866	0.000389247	0.0035857	0.00219421	ALOX12/IFNG/MAP3K5/BNIP3/CDKN2A	5
BP	GO:0051900	regulation of mitochondrial depolarization	3/124	22/18866	0.000389533	0.0035857	0.00219421	ALOX12/GOT1/SRC	3
BP	GO:0055093	response to hyperoxia	3/124	22/18866	0.000389533	0.0035857	0.00219421	CDKN1A/BNIP3/CAV1	3
BP	GO:0002283	neutrophil activation involved in immune response	11/124	490/18866	0.000391653	0.003596	0.00220051	PRDX6/MAPK1/SLC2A3/LAMP2/HMGB1/ANO6/NRAS/CYBB/FTH1/CD44/FTL	11
BP	GO:0072503	cellular divalent inorganic cation homeostasis	11/124	492/18866	0.000405299	0.00370739	0.00226868	GOT1/MT3/DRD5/DRD4/YWHAE/HMGB1/ATG5/BNIP3/PML/DDIT3/CAV1	11
BP	GO:0043331	response to dsRNA	4/124	53/18866	0.000405851	0.00370739	0.00226868	MAPK3/MAPK1/SLC3A2/CAV1	4
BP	GO:0007589	body fluid secretion	5/124	95/18866	0.000408734	0.00372425	0.002279	CDO1/ATG5/VEGFA/HIF1A/CAV1	5
BP	GO:0055123	digestive system development	6/124	147/18866	0.000424186	0.00385434	0.0023586	RB1/CDKN1A/SRC/HIF1A/TP63/EGFR	6
BP	GO:0045930	negative regulation of mitotic cell cycle	9/124	341/18866	0.000425158	0.00385434	0.0023586	DUSP1/MUC1/RB1/CDKN1A/HRAS/PML/AURKA/EGFR/CDKN2A	9
BP	GO:0002690	positive regulation of leukocyte chemotaxis	5/124	96/18866	0.000428948	0.0038789	0.00237363	MAPK3/MAPK1/HMGB1/ANO6/VEGFA	5
BP	GO:0030857	negative regulation of epithelial cell differentiation	4/124	54/18866	0.000436107	0.00393373	0.00240718	IFNG/VEGFA/TP63/CAV1	4
BP	GO:0034284	response to monosaccharide	7/124	207/18866	0.000440595	0.00395434	0.0024198	PRKAA2/TXNIP/PRKAA1/NOX4/PCK2/HIF1A/PTGS2	7
BP	GO:0046890	regulation of lipid biosynthetic process	7/124	207/18866	0.000440595	0.00395434	0.0024198	PRKAA2/FBXW7/PRKAA1/IFNG/SCD/TRIB3/PTGS2	7
BP	GO:0034063	stress granule assembly	3/124	23/18866	0.000445819	0.00398132	0.0024363	PRKAA2/PRKAA1/EIF2S1	3
BP	GO:1901522	positive regulation of transcription from RNA polymerase II promoter involved in cellular response to chemical stimulus	3/124	23/18866	0.000445819	0.00398132	0.0024363	MT3/VEGFA/HIF1A	3
BP	GO:0036473	cell death in response to oxidative stress	5/124	97/18866	0.000449907	0.00398807	0.00244043	FBXW7/MAP3K5/PML/SLC7A11/HIF1A	5
BP	GO:0050764	regulation of phagocytosis	5/124	97/18866	0.000449907	0.00398807	0.00244043	ALOX15/IFNG/HMGB1/ANO6/ATG5	5
BP	GO:0071674	mononuclear cell migration	5/124	97/18866	0.000449907	0.00398807	0.00244043	DUSP1/MAPK3/MAPK1/HMGB1/ANO6	5
BP	GO:0031056	regulation of histone modification	6/124	149/18866	0.000455784	0.00402031	0.00246016	MUC1/MAPK3/ATG5/OTUB1/BRD4/VEGFA	6
BP	GO:1903364	positive regulation of cellular protein catabolic process	6/124	149/18866	0.000455784	0.00402031	0.00246016	FBXW7/KEAP1/TNFAIP3/TRIB3/AURKA/CAV1	6
BP	GO:0010657	muscle cell apoptotic process	5/124	98/18866	0.00047163	0.00412964	0.00252706	ALOX12/IFNG/MAP3K5/BNIP3/CDKN2A	5
BP	GO:0030316	osteoclast differentiation	5/124	98/18866	0.00047163	0.00412964	0.00252706	TF/FBXW7/IFNG/SRC/TFRC	5
BP	GO:2001243	negative regulation of intrinsic apoptotic signaling pathway	5/124	98/18866	0.00047163	0.00412964	0.00252706	MUC1/SRC/CD44/HIF1A/PTGS2	5
BP	GO:0002573	myeloid leukocyte differentiation	7/124	210/18866	0.000480181	0.0041841	0.00256039	TF/FBXW7/IFNG/RB1/SRC/VEGFA/TFRC	7
BP	GO:0030100	regulation of endocytosis	7/124	210/18866	0.000480181	0.0041841	0.00256039	TF/ALOX15/DRD4/ANO6/SRC/VEGFA/CAV1	7
BP	GO:0008643	carbohydrate transport	6/124	151/18866	0.00048919	0.00425228	0.00260212	SLC2A14/SLC2A3/SLC2A8/SLC2A6/TRIB3/SLC2A1	6
BP	GO:0006977	DNA damage response, signal transduction by p53 class mediator resulting in cell cycle arrest	4/124	56/18866	0.000501393	0.00434783	0.00266058	MUC1/CDKN1A/PML/AURKA	4
BP	GO:1904062	regulation of cation transmembrane transport	9/124	349/18866	0.000502636	0.00434811	0.00266075	DRD4/IFNG/YWHAE/KLHL24/ANO6/ATG5/RGS4/G6PD/CAV1	9
BP	GO:0043491	protein kinase B signaling	8/124	278/18866	0.000506648	0.00436542	0.00267135	MT3/NOX4/MTDH/SRC/TGFBR1/TRIB3/DDIT3/EGFR	8
BP	GO:0051882	mitochondrial depolarization	3/124	24/18866	0.00050707	0.00436542	0.00267135	ALOX12/GOT1/SRC	3
BP	GO:0070301	cellular response to hydrogen peroxide	5/124	100/18866	0.000517434	0.00444399	0.00271943	PRKAA1/MAP3K5/BNIP3/SRC/TNFAIP3	5
BP	GO:0022409	positive regulation of cell-cell adhesion	8/124	279/18866	0.000518777	0.00444489	0.00271998	ALOX15/IFNG/HMGB1/SRC/CD44/SOCS1/TFRC/CAV1	8
BP	GO:0019693	ribose phosphate metabolic process	10/124	427/18866	0.000522197	0.00446176	0.0027303	PRKAA2/PRKAA1/IFNG/ACSL4/TAZ/SLC2A6/G6PD/SCD/HIF1A/DDIT4	10
BP	GO:0008203	cholesterol metabolic process	6/124	153/18866	0.000524474	0.00446176	0.0027303	PRKAA2/MT3/VLDLR/PRKAA1/G6PD/SCD	6
BP	GO:0016202	regulation of striated muscle tissue development	6/124	153/18866	0.000524474	0.00446176	0.0027303	PRKAA1/MAPK1/ARNTL/RGS4/TGFBR1/G6PD	6
BP	GO:0030520	intracellular estrogen receptor signaling pathway	4/124	57/18866	0.000536515	0.00452816	0.00277094	NCOA4/EGLN2/SRC/TP63	4
BP	GO:0072431	signal transduction involved in mitotic G1 DNA damage checkpoint	4/124	57/18866	0.000536515	0.00452816	0.00277094	MUC1/CDKN1A/PML/AURKA	4
BP	GO:1902400	intracellular signal transduction involved in G1 DNA damage checkpoint	4/124	57/18866	0.000536515	0.00452816	0.00277094	MUC1/CDKN1A/PML/AURKA	4
BP	GO:0043523	regulation of neuron apoptotic process	7/124	214/18866	0.000537325	0.00452816	0.00277094	MT3/FBXW7/EGLN2/HRAS/G6PD/HIF1A/DDIT3	7
BP	GO:0015908	fatty acid transport	5/124	101/18866	0.000541553	0.0045531	0.0027862	PRKAA2/PLIN2/DRD4/ACSL4/SLC2A1	5
BP	GO:0006913	nucleocytoplasmic transport	9/124	354/18866	0.000556701	0.00466953	0.00285744	TXNIP/IFNG/MAPK1/ARNTL/YWHAE/CDKN1A/ELAVL1/PML/PTGS2	9
BP	GO:0009132	nucleoside diphosphate metabolic process	6/124	155/18866	0.000561708	0.00470054	0.00287642	PRKAA2/PRKAA1/IFNG/SLC2A6/HIF1A/DDIT4	6
BP	GO:0000079	regulation of cyclin-dependent protein serine/threonine kinase activity	5/124	102/18866	0.000566507	0.00470778	0.00288085	CDKN1A/SRC/TNFAIP3/EGFR/CDKN2A	5
BP	GO:0032006	regulation of TOR signaling	5/124	102/18866	0.000566507	0.00470778	0.00288085	PRKAA2/PRKAA1/ARNTL/HIF1A/DDIT4	5
BP	GO:2000060	positive regulation of ubiquitin-dependent protein catabolic process	5/124	102/18866	0.000566507	0.00470778	0.00288085	FBXW7/KEAP1/TRIB3/AURKA/CAV1	5
BP	GO:0051651	maintenance of location in cell	7/124	216/18866	0.000567861	0.00470813	0.00288106	ATG5/HSPA5/FTH1/PML/DDIT3/FTL/CAV1	7
BP	GO:0032868	response to insulin	8/124	283/18866	0.000569673	0.00471104	0.00288284	GOT1/PRKAA1/SLC2A8/PCK2/SRC/TRIB3/SOCS1/SLC2A1	8
BP	GO:0046697	decidualization	3/124	25/18866	0.000573461	0.00471104	0.00288284	MAPK3/MAPK1/PTGS2	3
BP	GO:0060571	morphogenesis of an epithelial fold	3/124	25/18866	0.000573461	0.00471104	0.00288284	HIF1A/TP63/EGFR	3
BP	GO:0060575	intestinal epithelial cell differentiation	3/124	25/18866	0.000573461	0.00471104	0.00288284	CDKN1A/SRC/HIF1A	3
BP	GO:0002237	response to molecule of bacterial origin	9/124	356/18866	0.000579622	0.00473033	0.00289465	ZFP36/MAPK3/MAPK1/HMGB1/CHMP5/MTDH/SRC/TNFAIP3/PTGS2	9
BP	GO:0000187	activation of MAPK activity	6/124	156/18866	0.000581079	0.00473033	0.00289465	TF/MAPK3/DRD4/PRKAA1/MAPK1/MAP3K5	6
BP	GO:0006865	amino acid transport	6/124	156/18866	0.000581079	0.00473033	0.00289465	RGS4/SLC1A5/SLC1A4/SLC7A11/SLC3A2/SLC7A5	6
BP	GO:1901861	regulation of muscle tissue development	6/124	156/18866	0.000581079	0.00473033	0.00289465	PRKAA1/MAPK1/ARNTL/RGS4/TGFBR1/G6PD	6
BP	GO:0051169	nuclear transport	9/124	357/18866	0.00059137	0.00480321	0.00293925	TXNIP/IFNG/MAPK1/ARNTL/YWHAE/CDKN1A/ELAVL1/PML/PTGS2	9
BP	GO:0007623	circadian rhythm	7/124	218/18866	0.000599762	0.00485916	0.00297348	PRKAA2/FBXW7/DRD4/PRKAA1/ARNTL/PML/EGFR	7
BP	GO:0048634	regulation of muscle organ development	6/124	157/18866	0.000600966	0.00485916	0.00297348	PRKAA1/MAPK1/ARNTL/RGS4/TGFBR1/G6PD	6
BP	GO:0031663	lipopolysaccharide-mediated signaling pathway	4/124	59/18866	0.000611949	0.00487116	0.00298083	MAPK3/MAPK1/MTDH/TNFAIP3	4
BP	GO:0046456	icosanoid biosynthetic process	4/124	59/18866	0.000611949	0.00487116	0.00298083	ALOX12/ALOX15/ALOX15B/PTGS2	4
BP	GO:0050707	regulation of cytokine secretion	4/124	59/18866	0.000611949	0.00487116	0.00298083	IFNG/SRC/PANX1/SOCS1	4
BP	GO:0071385	cellular response to glucocorticoid stimulus	4/124	59/18866	0.000611949	0.00487116	0.00298083	ZFP36/PCK2/DDIT4/EGFR	4
BP	GO:0072413	signal transduction involved in mitotic cell cycle checkpoint	4/124	59/18866	0.000611949	0.00487116	0.00298083	MUC1/CDKN1A/PML/AURKA	4
BP	GO:1902402	signal transduction involved in mitotic DNA damage checkpoint	4/124	59/18866	0.000611949	0.00487116	0.00298083	MUC1/CDKN1A/PML/AURKA	4
BP	GO:1902403	signal transduction involved in mitotic DNA integrity checkpoint	4/124	59/18866	0.000611949	0.00487116	0.00298083	MUC1/CDKN1A/PML/AURKA	4
BP	GO:0032649	regulation of interferon-gamma production	5/124	104/18866	0.000618995	0.0049055	0.00300184	CEBPG/HMGB1/HRAS/DDIT3/SLC7A5	5
BP	GO:0043279	response to alkaloid	5/124	104/18866	0.000618995	0.0049055	0.00300184	DRD5/DRD4/PRKAA1/RGS4/HSPA5	5
BP	GO:0021700	developmental maturation	8/124	287/18866	0.000624539	0.00493854	0.00302206	RB1/CDKN1A/ANO6/G6PD/VEGFA/HIF1A/DDIT3/AURKA	8
BP	GO:2000058	regulation of ubiquitin-dependent protein catabolic process	6/124	159/18866	0.000642322	0.00505704	0.00309458	FBXW7/KEAP1/PML/TRIB3/AURKA/CAV1	6
BP	GO:0000188	inactivation of MAPK activity	3/124	26/18866	0.00064516	0.00505704	0.00309458	DUSP1/RGS4/CAV1	3
BP	GO:0090025	regulation of monocyte chemotaxis	3/124	26/18866	0.00064516	0.00505704	0.00309458	DUSP1/HMGB1/ANO6	3
BP	GO:1903649	regulation of cytoplasmic transport	3/124	26/18866	0.00064516	0.00505704	0.00309458	MAPK3/MAPK1/SRC	3
BP	GO:0022407	regulation of cell-cell adhesion	10/124	439/18866	0.000646917	0.00505976	0.00309624	ALOX12/ALOX15/IFNG/HMGB1/SRC/CD44/VEGFA/SOCS1/TFRC/CAV1	10
BP	GO:0043388	positive regulation of DNA binding	4/124	60/18866	0.000652355	0.0050912	0.00311548	IFNG/RB1/CEBPG/HMGB1	4
BP	GO:0010876	lipid localization	10/124	440/18866	0.000658336	0.00512674	0.00313723	PRKAA2/PLIN2/FBXW7/VLDLR/DRD4/ACSL4/ANO6/ABCC1/SLC2A1/CAV1	10
BP	GO:0071868	cellular response to monoamine stimulus	5/124	106/18866	0.000675048	0.00521166	0.00318919	MAPK3/DRD5/DRD4/MAPK1/RGS4	5
BP	GO:0071870	cellular response to catecholamine stimulus	5/124	106/18866	0.000675048	0.00521166	0.00318919	MAPK3/DRD5/DRD4/MAPK1/RGS4	5
BP	GO:1904029	regulation of cyclin-dependent protein kinase activity	5/124	106/18866	0.000675048	0.00521166	0.00318919	CDKN1A/SRC/TNFAIP3/EGFR/CDKN2A	5
BP	GO:2000379	positive regulation of reactive oxygen species metabolic process	5/124	106/18866	0.000675048	0.00521166	0.00318919	IFNG/NOX4/CDKN1A/PTGS2/EGFR	5
BP	GO:0010631	epithelial cell migration	9/124	365/18866	0.000692567	0.00533544	0.00326494	ALOX12/FBXW7/IFNG/HMGB1/SRC/TGFBR1/VEGFA/HIF1A/PTGS2	9
BP	GO:0090303	positive regulation of wound healing	4/124	61/18866	0.000694616	0.00533977	0.00326758	DUOX1/DUOX2/ANO6/HRAS	4
BP	GO:0043266	regulation of potassium ion transport	5/124	107/18866	0.000704459	0.00540386	0.00330681	YWHAE/KLHL24/ANO6/RGS4/CAV1	5
BP	GO:1902652	secondary alcohol metabolic process	6/124	162/18866	0.000708458	0.00542295	0.00331849	PRKAA2/MT3/VLDLR/PRKAA1/G6PD/SCD	6
BP	GO:0001963	synaptic transmission, dopaminergic	3/124	27/18866	0.000722337	0.00548243	0.00335488	DRD5/DRD4/PTGS2	3
BP	GO:0072337	modified amino acid transport	3/124	27/18866	0.000722337	0.00548243	0.00335488	SLC1A4/SLC7A11/ABCC1	3
BP	GO:1903203	regulation of oxidative stress-induced neuron death	3/124	27/18866	0.000722337	0.00548243	0.00335488	FBXW7/SLC7A11/HIF1A	3
BP	GO:1905208	negative regulation of cardiocyte differentiation	3/124	27/18866	0.000722337	0.00548243	0.00335488	RGS4/G6PD/EGFR	3
BP	GO:0090132	epithelium migration	9/124	368/18866	0.000733988	0.00553423	0.00338658	ALOX12/FBXW7/IFNG/HMGB1/SRC/TGFBR1/VEGFA/HIF1A/PTGS2	9
BP	GO:0008593	regulation of Notch signaling pathway	5/124	108/18866	0.000734818	0.00553423	0.00338658	CHAC1/FBXW7/SRC/TP63/EGFR	5
BP	GO:0055081	anion homeostasis	4/124	62/18866	0.000738779	0.00553423	0.00338658	GOT1/PRKAA2/PRKAA1/SLC7A11	4
BP	GO:0071384	cellular response to corticosteroid stimulus	4/124	62/18866	0.000738779	0.00553423	0.00338658	ZFP36/PCK2/DDIT4/EGFR	4
BP	GO:0140115	export across plasma membrane	4/124	62/18866	0.000738779	0.00553423	0.00338658	SLC40A1/YWHAE/ANO6/ABCC1	4
BP	GO:2001244	positive regulation of intrinsic apoptotic signaling pathway	4/124	62/18866	0.000738779	0.00553423	0.00338658	FBXW7/BECN1/DDIT3/CAV1	4
BP	GO:0032869	cellular response to insulin stimulus	7/124	226/18866	0.000741906	0.00553423	0.00338658	GOT1/PRKAA1/SLC2A8/PCK2/SRC/TRIB3/SOCS1	7
BP	GO:0044706	multi-multicellular organism process	7/124	226/18866	0.000741906	0.00553423	0.00338658	MAPK3/MAPK1/ARNTL/ACSL4/VEGFA/PTGS2/SLC2A1	7
BP	GO:0001819	positive regulation of cytokine production	10/124	447/18866	0.000743036	0.00553423	0.00338658	IFNG/CEBPG/HMGB1/HRAS/SRC/PANX1/HIF1A/DDIT3/PTGS2/SLC7A5	10
BP	GO:0045861	negative regulation of proteolysis	9/124	369/18866	0.000748237	0.00556143	0.00340323	PEBP1/CHAC1/MT3/YWHAE/SRC/CD44/PML/VEGFA/PTGS2	9
BP	GO:0043535	regulation of blood vessel endothelial cell migration	6/124	164/18866	0.000755396	0.00559476	0.00342363	ALOX12/FBXW7/HMGB1/VEGFA/HIF1A/PTGS2	6
BP	GO:1901990	regulation of mitotic cell cycle phase transition	10/124	448/18866	0.000755839	0.00559476	0.00342363	DUSP1/MUC1/RB1/YWHAE/CDKN1A/BRD4/PML/AURKA/EGFR/CDKN2A	10
BP	GO:0031647	regulation of protein stability	8/124	296/18866	0.000763691	0.00564125	0.00345207	TF/MT3/FBXW7/MAPK1/CDKN1A/LAMP2/SRC/AURKA	8
BP	GO:0043254	regulation of protein-containing complex assembly	10/124	449/18866	0.000768823	0.00566751	0.00346814	ALOX15/IFNG/RB1/HMGB1/SRC/CAPG/HSPA5/VEGFA/STMN1/TFRC	10
BP	GO:0006790	sulfur compound metabolic process	9/124	371/18866	0.000777413	0.00571908	0.0034997	CHAC1/CDO1/CBS/NOX4/ACSL4/NFS1/G6PD/SCD/SLC7A11	9
BP	GO:0031571	mitotic G1 DNA damage checkpoint	4/124	63/18866	0.000784892	0.0057623	0.00352614	MUC1/CDKN1A/PML/AURKA	4
BP	GO:0071867	response to monoamine	5/124	110/18866	0.000798459	0.00582616	0.00356522	MAPK3/DRD5/DRD4/MAPK1/RGS4	5
BP	GO:0071869	response to catecholamine	5/124	110/18866	0.000798459	0.00582616	0.00356522	MAPK3/DRD5/DRD4/MAPK1/RGS4	5
BP	GO:1901800	positive regulation of proteasomal protein catabolic process	5/124	110/18866	0.000798459	0.00582616	0.00356522	FBXW7/KEAP1/TRIB3/AURKA/CAV1	5
BP	GO:0009408	response to heat	6/124	166/18866	0.000804704	0.00585982	0.00358582	MAPK3/MAPK1/YWHAE/CDKN1A/EIF2S1/PTGS2	6
BP	GO:0090130	tissue migration	9/124	374/18866	0.000822913	0.00598028	0.00365953	ALOX12/FBXW7/IFNG/HMGB1/SRC/TGFBR1/VEGFA/HIF1A/PTGS2	9
BP	GO:0002066	columnar/cuboidal epithelial cell development	4/124	64/18866	0.000833002	0.00600497	0.00367465	ARNTL/CDKN1A/SRC/HIF1A	4
BP	GO:0044783	G1 DNA damage checkpoint	4/124	64/18866	0.000833002	0.00600497	0.00367465	MUC1/CDKN1A/PML/AURKA	4
BP	GO:0044819	mitotic G1/S transition checkpoint	4/124	64/18866	0.000833002	0.00600497	0.00367465	MUC1/CDKN1A/PML/AURKA	4
BP	GO:0070265	necrotic cell death	4/124	64/18866	0.000833002	0.00600497	0.00367465	MT3/MAP3K5/BNIP3/CAV1	4
BP	GO:0050804	modulation of chemical synaptic transmission	10/124	454/18866	0.00083654	0.0060184	0.00368286	DRD5/DRD4/MAPK1/EIF2AK4/HRAS/RGS4/SRC/SLC7A11/PTGS2/EGFR	10
BP	GO:0099177	regulation of trans-synaptic signaling	10/124	455/18866	0.000850656	0.00608708	0.00372489	DRD5/DRD4/MAPK1/EIF2AK4/HRAS/RGS4/SRC/SLC7A11/PTGS2/EGFR	10
BP	GO:0007162	negative regulation of cell adhesion	8/124	301/18866	0.000851174	0.00608708	0.00372489	ALOX12/DUSP1/MUC1/HMGB1/SRC/VEGFA/SOCS1/CDKN2A	8
BP	GO:0010632	regulation of epithelial cell migration	8/124	301/18866	0.000851174	0.00608708	0.00372489	ALOX12/FBXW7/IFNG/HMGB1/SRC/VEGFA/HIF1A/PTGS2	8
BP	GO:0045931	positive regulation of mitotic cell cycle	6/124	168/18866	0.000856464	0.00611273	0.00374059	BECN1/RB1/BRD4/ASNS/AURKA/EGFR	6
BP	GO:0006874	cellular calcium ion homeostasis	10/124	456/18866	0.000864968	0.00616118	0.00377024	GOT1/DRD5/DRD4/YWHAE/HMGB1/ATG5/BNIP3/PML/DDIT3/CAV1	10
BP	GO:0090068	positive regulation of cell cycle process	8/124	302/18866	0.000869601	0.00618192	0.00378292	MUC1/BECN1/RB1/CDKN1A/BRD4/PML/AURKA/EGFR	8
BP	GO:0016125	sterol metabolic process	6/124	169/18866	0.000883288	0.00625444	0.0038273	PRKAA2/MT3/VLDLR/PRKAA1/G6PD/SCD	6
BP	GO:0052126	movement in host environment	6/124	169/18866	0.000883288	0.00625444	0.0038273	SRC/SLC1A5/PML/EGFR/TFRC/CAV1	6
BP	GO:0036296	response to increased oxygen levels	3/124	29/18866	0.000893764	0.00631616	0.00386507	CDKN1A/BNIP3/CAV1	3
BP	GO:0001938	positive regulation of endothelial cell proliferation	5/124	113/18866	0.00090152	0.00635846	0.00389096	HMGB1/NRAS/TGFBR1/VEGFA/HIF1A	5
BP	GO:1903039	positive regulation of leukocyte cell-cell adhesion	7/124	235/18866	0.000932415	0.00654598	0.0040057	IFNG/HMGB1/SRC/CD44/SOCS1/TFRC/CAV1	7
BP	GO:0032768	regulation of monooxygenase activity	4/124	66/18866	0.0009354	0.00654598	0.0040057	IFNG/HIF1A/EGFR/CAV1	4
BP	GO:0046824	positive regulation of nucleocytoplasmic transport	4/124	66/18866	0.0009354	0.00654598	0.0040057	IFNG/MAPK1/YWHAE/PTGS2	4
BP	GO:1901607	alpha-amino acid biosynthetic process	4/124	66/18866	0.0009354	0.00654598	0.0040057	GOT1/CBS/PSAT1/ASNS	4
BP	GO:0043200	response to amino acid	5/124	114/18866	0.000937979	0.00655125	0.00400893	CDO1/CYBB/ASNS/EGFR/SOCS1	5
BP	GO:0006909	phagocytosis	9/124	382/18866	0.000954958	0.00665689	0.00407358	ALOX15/MAPK3/IFNG/MAPK1/HMGB1/ANO6/ATG5/SRC/NCF2	9
BP	GO:0045088	regulation of innate immune response	8/124	307/18866	0.000966608	0.00670638	0.00410386	MUC1/IFNG/HMGB1/HRAS/NRAS/SRC/TNFAIP3/SOCS1	8
BP	GO:0050714	positive regulation of protein secretion	6/124	172/18866	0.000967661	0.00670638	0.00410386	IFNG/ACSL4/SRC/PANX1/HIF1A/EGFR	6
BP	GO:0050806	positive regulation of synaptic transmission	6/124	172/18866	0.000967661	0.00670638	0.00410386	DRD4/MAPK1/EIF2AK4/RGS4/PTGS2/EGFR	6
BP	GO:0032609	interferon-gamma production	5/124	115/18866	0.000975523	0.00674784	0.00412923	CEBPG/HMGB1/HRAS/DDIT3/SLC7A5	5
BP	GO:0036475	neuron death in response to oxidative stress	3/124	30/18866	0.000988328	0.00680713	0.00416551	FBXW7/SLC7A11/HIF1A	3
BP	GO:0043457	regulation of cellular respiration	3/124	30/18866	0.000988328	0.00680713	0.00416551	IFNG/BNIP3/HIF1A	3
BP	GO:1905710	positive regulation of membrane permeability	4/124	67/18866	0.000989783	0.00680713	0.00416551	MT3/YWHAE/BNIP3/TP63	4
BP	GO:0006066	alcohol metabolic process	9/124	385/18866	0.00100871	0.00692403	0.00423705	GOT1/PRKAA2/MT3/VLDLR/PRKAA1/IFNG/PCK2/G6PD/SCD	9
BP	GO:0030518	intracellular steroid hormone receptor signaling pathway	5/124	116/18866	0.00101417	0.00694826	0.00425187	NCOA4/EGLN2/ARNTL/SRC/TP63	5
BP	GO:0016239	positive regulation of macroautophagy	4/124	68/18866	0.00104635	0.00714145	0.0043701	PRKAA2/MAPK3/BNIP3/HIF1A	4
BP	GO:0071479	cellular response to ionizing radiation	4/124	68/18866	0.00104635	0.00714145	0.0043701	NOX4/CDKN1A/HRAS/HSPA5	4
BP	GO:0055074	calcium ion homeostasis	10/124	468/18866	0.00105274	0.00717141	0.00438843	GOT1/DRD5/DRD4/YWHAE/HMGB1/ATG5/BNIP3/PML/DDIT3/CAV1	10
BP	GO:0071549	cellular response to dexamethasone stimulus	3/124	31/18866	0.001089	0.00740435	0.00453097	PCK2/DDIT4/EGFR	3
BP	GO:0021987	cerebral cortex development	5/124	118/18866	0.00109488	0.00743025	0.00454682	YWHAE/BNIP3/HIF1A/EGFR/SLC2A1	5
BP	GO:2000573	positive regulation of DNA biosynthetic process	4/124	69/18866	0.00110515	0.00748586	0.00458085	MAPK3/MAPK1/NOX4/SRC	4
BP	GO:0030324	lung development	6/124	177/18866	0.00112192	0.00758511	0.00464159	MAPK3/FBXW7/MAPK1/VEGFA/SLC7A11/EGFR	6
BP	GO:0006869	lipid transport	9/124	393/18866	0.00116417	0.00785593	0.00480731	PRKAA2/PLIN2/VLDLR/DRD4/ACSL4/ANO6/ABCC1/SLC2A1/CAV1	9
BP	GO:0048469	cell maturation	6/124	179/18866	0.00118865	0.00800609	0.00489919	RB1/CDKN1A/G6PD/VEGFA/HIF1A/AURKA	6
BP	GO:0051385	response to mineralocorticoid	3/124	32/18866	0.00119592	0.00800997	0.00490157	CDKN1A/SRC/CYBB	3
BP	GO:0071353	cellular response to interleukin-4	3/124	32/18866	0.00119592	0.00800997	0.00490157	KEAP1/HSPA5/PML	3
BP	GO:1903955	positive regulation of protein targeting to mitochondrion	3/124	32/18866	0.00119592	0.00800997	0.00490157	FBXW7/BAP1/PRKAA1	3
BP	GO:0002065	columnar/cuboidal epithelial cell differentiation	5/124	121/18866	0.00122473	0.00817247	0.00500101	ARNTL/CDKN1A/SRC/HIF1A/TP63	5
BP	GO:0031398	positive regulation of protein ubiquitination	5/124	121/18866	0.00122473	0.00817247	0.00500101	ARRDC3/FBXW7/HSPA5/TRIB3/CAV1	5
BP	GO:0050891	multicellular organismal water homeostasis	4/124	71/18866	0.00122965	0.00817487	0.00500248	ALOX12/ALOXE3/TP63/STMN1	4
BP	GO:0061180	mammary gland epithelium development	4/124	71/18866	0.00122965	0.00817487	0.00500248	MAPK1/SRC/PML/HIF1A	4
BP	GO:0030323	respiratory tube development	6/124	181/18866	0.00125837	0.0083504	0.00510989	MAPK3/FBXW7/MAPK1/VEGFA/SLC7A11/EGFR	6
BP	GO:0001667	ameboidal-type cell migration	10/124	481/18866	0.00129264	0.00856198	0.00523936	ALOX12/FBXW7/IFNG/HMGB1/SRC/TGFBR1/PML/VEGFA/HIF1A/PTGS2	10
BP	GO:0001975	response to amphetamine	3/124	33/18866	0.00130923	0.00863997	0.00528709	DRD5/DRD4/RGS4	3
BP	GO:0045736	negative regulation of cyclin-dependent protein serine/threonine kinase activity	3/124	33/18866	0.00130923	0.00863997	0.00528709	CDKN1A/TNFAIP3/CDKN2A	3
BP	GO:0009150	purine ribonucleotide metabolic process	9/124	401/18866	0.00133849	0.00881683	0.00539531	PRKAA2/PRKAA1/IFNG/ACSL4/TAZ/SLC2A6/SCD/HIF1A/DDIT4	9
BP	GO:0072401	signal transduction involved in DNA integrity checkpoint	4/124	73/18866	0.00136364	0.0089302	0.00546469	MUC1/CDKN1A/PML/AURKA	4
BP	GO:0072422	signal transduction involved in DNA damage checkpoint	4/124	73/18866	0.00136364	0.0089302	0.00546469	MUC1/CDKN1A/PML/AURKA	4
BP	GO:1901991	negative regulation of mitotic cell cycle phase transition	7/124	251/18866	0.00136462	0.0089302	0.00546469	DUSP1/MUC1/RB1/CDKN1A/PML/AURKA/CDKN2A	7
BP	GO:0031929	TOR signaling	5/124	124/18866	0.00136565	0.0089302	0.00546469	PRKAA2/PRKAA1/ARNTL/HIF1A/DDIT4	5
BP	GO:0001936	regulation of endothelial cell proliferation	6/124	184/18866	0.00136879	0.00893444	0.00546729	HMGB1/NRAS/TGFBR1/VEGFA/HIF1A/CAV1	6
BP	GO:0071560	cellular response to transforming growth factor beta stimulus	7/124	252/18866	0.00139609	0.00909613	0.00556623	GOT1/NOX4/SRC/TGFBR1/HSPA5/PML/CAV1	7
BP	GO:0051896	regulation of protein kinase B signaling	7/124	253/18866	0.00142812	0.00921142	0.00563678	NOX4/MTDH/SRC/TGFBR1/TRIB3/DDIT3/EGFR	7
BP	GO:0042908	xenobiotic transport	3/124	34/18866	0.00142908	0.00921142	0.00563678	ABCC1/SLC7A5/SLC2A1	3
BP	GO:0045907	positive regulation of vasoconstriction	3/124	34/18866	0.00142908	0.00921142	0.00563678	PTGS2/EGFR/CAV1	3
BP	GO:0050715	positive regulation of cytokine secretion	3/124	34/18866	0.00142908	0.00921142	0.00563678	IFNG/SRC/PANX1	3
BP	GO:1904030	negative regulation of cyclin-dependent protein kinase activity	3/124	34/18866	0.00142908	0.00921142	0.00563678	CDKN1A/TNFAIP3/CDKN2A	3
BP	GO:0051881	regulation of mitochondrial membrane potential	4/124	74/18866	0.00143431	0.00921142	0.00563678	ALOX12/GOT1/BNIP3/SRC	4
BP	GO:0072395	signal transduction involved in cell cycle checkpoint	4/124	74/18866	0.00143431	0.00921142	0.00563678	MUC1/CDKN1A/PML/AURKA	4
BP	GO:1903036	positive regulation of response to wounding	4/124	74/18866	0.00143431	0.00921142	0.00563678	DUOX1/DUOX2/ANO6/HRAS	4
BP	GO:0034765	regulation of ion transmembrane transport	10/124	489/18866	0.00146128	0.00936782	0.00573248	DRD4/IFNG/YWHAE/KLHL24/ANO6/ATG5/RGS4/CYBB/G6PD/CAV1	10
BP	GO:0055007	cardiac muscle cell differentiation	5/124	126/18866	0.00146602	0.00938146	0.00574083	NOX4/ATG5/RGS4/G6PD/VEGFA	5
BP	GO:0007517	muscle organ development	9/124	407/18866	0.00148259	0.00947067	0.00579542	PRKAA1/MAPK1/RB1/ARNTL/TAZ/RGS4/TGFBR1/G6PD/CAV1	9
BP	GO:0006695	cholesterol biosynthetic process	4/124	75/18866	0.00150751	0.00957866	0.00586151	PRKAA2/PRKAA1/G6PD/SCD	4
BP	GO:0015909	long-chain fatty acid transport	4/124	75/18866	0.00150751	0.00957866	0.00586151	PRKAA2/PLIN2/DRD4/SLC2A1	4
BP	GO:1902653	secondary alcohol biosynthetic process	4/124	75/18866	0.00150751	0.00957866	0.00586151	PRKAA2/PRKAA1/G6PD/SCD	4
BP	GO:0014066	regulation of phosphatidylinositol 3-kinase signaling	5/124	127/18866	0.00151819	0.00957873	0.00586155	MAPK3/BECN1/MAPK1/SRC/EGFR	5
BP	GO:1900180	regulation of protein localization to nucleus	5/124	127/18866	0.00151819	0.00957873	0.00586155	IFNG/MAPK1/SRC/PTGS2/TFRC	5
BP	GO:1903052	positive regulation of proteolysis involved in cellular protein catabolic process	5/124	127/18866	0.00151819	0.00957873	0.00586155	FBXW7/KEAP1/TRIB3/AURKA/CAV1	5
BP	GO:1905477	positive regulation of protein localization to membrane	5/124	127/18866	0.00151819	0.00957873	0.00586155	IFNG/YWHAE/HRAS/TP63/EGFR	5
BP	GO:0071375	cellular response to peptide hormone stimulus	8/124	330/18866	0.00153063	0.00964031	0.00589923	GOT1/PRKAA1/SLC2A8/PCK2/SRC/TRIB3/SOCS1/CAV1	8
BP	GO:0000083	regulation of transcription involved in G1/S transition of mitotic cell cycle	3/124	35/18866	0.00155561	0.00971239	0.00594334	RB1/BRD4/RRM2	3
BP	GO:0006691	leukotriene metabolic process	3/124	35/18866	0.00155561	0.00971239	0.00594334	ALOX12/ALOX15/ABCC1	3
BP	GO:0051443	positive regulation of ubiquitin-protein transferase activity	3/124	35/18866	0.00155561	0.00971239	0.00594334	ARRDC3/FBXW7/TRIB3	3
BP	GO:0070670	response to interleukin-4	3/124	35/18866	0.00155561	0.00971239	0.00594334	KEAP1/HSPA5/PML	3
BP	GO:1904031	positive regulation of cyclin-dependent protein kinase activity	3/124	35/18866	0.00155561	0.00971239	0.00594334	CDKN1A/SRC/EGFR	3
BP	GO:0043534	blood vessel endothelial cell migration	6/124	189/18866	0.00156908	0.0097795	0.00598441	ALOX12/FBXW7/HMGB1/VEGFA/HIF1A/PTGS2	6
BP	GO:0071229	cellular response to acid chemical	4/124	76/18866	0.00158326	0.00983374	0.0060176	CYBB/VEGFA/EGFR/SOCS1	4
BP	GO:1903524	positive regulation of blood circulation	4/124	76/18866	0.00158326	0.00983374	0.0060176	RGS4/PTGS2/EGFR/CAV1	4
BP	GO:0010951	negative regulation of endopeptidase activity	7/124	258/18866	0.00159701	0.00986791	0.00603851	PEBP1/MT3/YWHAE/SRC/CD44/VEGFA/PTGS2	7
BP	GO:0051607	defense response to virus	7/124	258/18866	0.00159701	0.00986791	0.00603851	BECN1/IFNG/EIF2AK4/BNIP3/PML/TNFAIP3/DDIT4	7
BP	GO:0071559	response to transforming growth factor beta	7/124	258/18866	0.00159701	0.00986791	0.00603851	GOT1/NOX4/SRC/TGFBR1/HSPA5/PML/CAV1	7
CC	GO:0043020	NADPH oxidase complex	5/124	12/19559	7.21797e-09	1.91276e-06	1.4284e-06	DUOX1/DUOX2/NOX4/CYBB/NCF2	5
CC	GO:0005767	secondary lysosome	5/124	16/19559	3.90075e-08	5.16849e-06	3.85969e-06	NCOA4/LAMP2/FTH1/NCF2/FTL	5
CC	GO:0044754	autolysosome	4/124	10/19559	3.13776e-07	1.83736e-05	1.37209e-05	NCOA4/LAMP2/FTH1/FTL	4
CC	GO:0042470	melanosome	8/124	105/19559	3.46672e-07	1.83736e-05	1.37209e-05	YWHAE/CAPG/HSPA5/SLC1A5/SLC1A4/SLC3A2/TFRC/SLC2A1	8
CC	GO:0048770	pigment granule	8/124	105/19559	3.46672e-07	1.83736e-05	1.37209e-05	YWHAE/CAPG/HSPA5/SLC1A5/SLC1A4/SLC3A2/TFRC/SLC2A1	8
CC	GO:0016323	basolateral plasma membrane	11/124	246/19559	4.82667e-07	1.90888e-05	1.4255e-05	TF/SLC40A1/CD44/SLC1A5/ABCC1/EGFR/SLC3A2/SLC7A5/TFRC/SLC2A1/CA9	11
CC	GO:0016324	apical plasma membrane	13/124	361/19559	5.04233e-07	1.90888e-05	1.4255e-05	TF/MUC1/DUOX1/DUOX2/PRKAA1/NOX4/MTDH/CD44/ABCC1/EGFR/SLC3A2/SLC7A5/SLC2A1	13
CC	GO:0045177	apical part of cell	14/124	433/19559	6.53913e-07	2.16609e-05	1.61757e-05	TF/MUC1/DUOX1/DUOX2/PRKAA1/NOX4/MTDH/CD44/SLC7A11/ABCC1/EGFR/SLC3A2/SLC7A5/SLC2A1	14
CC	GO:0009925	basal plasma membrane	6/124	51/19559	8.19871e-07	2.41407e-05	1.80276e-05	TF/SLC1A5/ABCC1/EGFR/SLC3A2/SLC7A5	6
CC	GO:0045178	basal part of cell	6/124	69/19559	4.97263e-06	0.000131775	9.84058e-05	TF/SLC1A5/ABCC1/EGFR/SLC3A2/SLC7A5	6
CC	GO:0005901	caveola	6/124	82/19559	1.35824e-05	0.000327211	0.000244352	MAPK3/MAPK1/SRC/PTGS2/SLC2A1/CAV1	6
CC	GO:0005776	autophagosome	6/124	97/19559	3.54771e-05	0.000783452	0.000585061	NCOA4/BECN1/LAMP2/ATG5/FTH1/FTL	6
CC	GO:1902911	protein kinase complex	6/124	104/19559	5.25469e-05	0.00107115	0.000799905	PRKAA1/RB1/MAP3K5/CDKN1A/PHKG2/TGFBR1	6
CC	GO:0005925	focal adhesion	11/124	415/19559	6.79017e-05	0.00127051	0.000948782	ALOX15B/MAPK3/MAPK1/NOX4/YWHAE/RPL8/SRC/HSPA5/CD44/EGFR/CAV1	11
CC	GO:1990204	oxidoreductase complex	6/124	110/19559	7.19156e-05	0.00127051	0.000948782	DUOX1/DUOX2/NOX4/CYBB/NCF2/RRM2	6
CC	GO:0030055	cell-substrate junction	11/124	423/19559	8.04867e-05	0.00130213	0.000972394	ALOX15B/MAPK3/MAPK1/NOX4/YWHAE/RPL8/SRC/HSPA5/CD44/EGFR/CAV1	11
CC	GO:0044853	plasma membrane raft	6/124	113/19559	8.35328e-05	0.00130213	0.000972394	MAPK3/MAPK1/SRC/PTGS2/SLC2A1/CAV1	6
CC	GO:0061695	transferase complex, transferring phosphorus-containing groups	8/124	253/19559	0.000212409	0.00312086	0.00233057	BECN1/PRKAA1/RB1/MAP3K5/CDKN1A/PHKG2/TGFBR1/SOCS1	8
CC	GO:0097449	astrocyte projection	3/124	19/19559	0.00022376	0.00312086	0.00233057	MT3/EIF2S1/SLC7A11	3
CC	GO:0045121	membrane raft	9/124	329/19559	0.000251966	0.00325151	0.00242814	MAPK3/MAPK1/LAMP2/SRC/TGFBR1/PTGS2/EGFR/SLC2A1/CAV1	9
CC	GO:0098857	membrane microdomain	9/124	330/19559	0.000257667	0.00325151	0.00242814	MAPK3/MAPK1/LAMP2/SRC/TGFBR1/PTGS2/EGFR/SLC2A1/CAV1	9
CC	GO:0098589	membrane region	9/124	343/19559	0.000342061	0.00404078	0.00301755	MAPK3/MAPK1/LAMP2/SRC/TGFBR1/PTGS2/EGFR/SLC2A1/CAV1	9
CC	GO:0097038	perinuclear endoplasmic reticulum	3/124	22/19559	0.000350709	0.00404078	0.00301755	NOX4/CISD2/CYBB	3
CC	GO:0005770	late endosome	8/124	278/19559	0.000399948	0.0044161	0.00329782	TF/MAPK3/MAPK1/LAMP2/CHMP5/SRC/DDIT3/EGFR	8
CC	GO:0070820	tertiary granule	6/124	164/19559	0.000626781	0.00664388	0.00496147	SLC2A3/LAMP2/ANO6/NRAS/CYBB/FTH1	6
CC	GO:0036464	cytoplasmic ribonucleoprotein granule	7/124	233/19559	0.000719519	0.00733356	0.0054765	ZFP36/PRKAA2/GABPB1/ARNTL/ELAVL1/EIF2S1/SOCS1	7
CC	GO:0035770	ribonucleoprotein granule	7/124	243/19559	0.000920233	0.00903191	0.00674479	ZFP36/PRKAA2/GABPB1/ARNTL/ELAVL1/EIF2S1/SOCS1	7
MF	GO:0016175	superoxide-generating NAD(P)H oxidase activity	6/124	13/18352	1.39049e-10	3.61117e-08	2.76293e-08	DUOX1/DUOX2/NOX5/NOX4/CYBB/NCF2	6
MF	GO:0031625	ubiquitin protein ligase binding	16/124	297/18352	1.67184e-10	3.61117e-08	2.76293e-08	TXNIP/PRDX6/FBXW7/CBS/BECN1/RB1/YWHAE/CDKN1A/OTUB1/SRC/HSPA5/PML/TRIB3/HIF1A/AURKA/EGFR	16
MF	GO:0044389	ubiquitin-like protein ligase binding	16/124	316/18352	4.15652e-10	5.98538e-08	4.57946e-08	TXNIP/PRDX6/FBXW7/CBS/BECN1/RB1/YWHAE/CDKN1A/OTUB1/SRC/HSPA5/PML/TRIB3/HIF1A/AURKA/EGFR	16
MF	GO:0050664	oxidoreductase activity, acting on NAD(P)H, oxygen as acceptor	6/124	19/18352	2.12685e-09	2.297e-07	1.75745e-07	DUOX1/DUOX2/NOX5/NOX4/CYBB/NCF2	6
MF	GO:0005506	iron ion binding	11/124	151/18352	6.18227e-09	5.34148e-07	4.0868e-07	ALOX12/TF/ALOX15/ALOX15B/CDO1/ALOXE3/EGLN2/FTH1/SCD/RRM2/FTL	11
MF	GO:0016702	oxidoreductase activity, acting on single donors with incorporation of molecular oxygen, incorporation of two atoms of oxygen	6/124	25/18352	1.34303e-08	9.66978e-07	7.39842e-07	ALOX12/ALOX15/ALOX15B/CDO1/ALOXE3/PTGS2	6
MF	GO:0016701	oxidoreductase activity, acting on single donors with incorporation of molecular oxygen	6/124	26/18352	1.73632e-08	1.07156e-06	8.19856e-07	ALOX12/ALOX15/ALOX15B/CDO1/ALOXE3/PTGS2	6
MF	GO:0005355	glucose transmembrane transporter activity	5/124	21/18352	2.42319e-07	1.16313e-05	8.89919e-06	SLC2A14/SLC2A3/SLC2A8/SLC2A6/SLC2A1	5
MF	GO:0015149	hexose transmembrane transporter activity	5/124	21/18352	2.42319e-07	1.16313e-05	8.89919e-06	SLC2A14/SLC2A3/SLC2A8/SLC2A6/SLC2A1	5
MF	GO:0015145	monosaccharide transmembrane transporter activity	5/124	23/18352	3.96385e-07	1.58553e-05	1.2131e-05	SLC2A14/SLC2A3/SLC2A8/SLC2A6/SLC2A1	5
MF	GO:0020037	heme binding	9/124	138/18352	4.03723e-07	1.58553e-05	1.2131e-05	DUOX1/DUOX2/NOX5/CBS/NOX4/NGB/SRC/CYBB/PTGS2	9
MF	GO:0051119	sugar transmembrane transporter activity	5/124	25/18352	6.19137e-07	2.09892e-05	1.6059e-05	SLC2A14/SLC2A3/SLC2A8/SLC2A6/SLC2A1	5
MF	GO:0008199	ferric iron binding	4/124	11/18352	6.31618e-07	2.09892e-05	1.6059e-05	TF/FTH1/RRM2/FTL	4
MF	GO:0046906	tetrapyrrole binding	9/124	148/18352	7.29399e-07	2.19576e-05	1.67999e-05	DUOX1/DUOX2/NOX5/CBS/NOX4/NGB/SRC/CYBB/PTGS2	9
MF	GO:0008198	ferrous iron binding	5/124	26/18352	7.62417e-07	2.19576e-05	1.67999e-05	TF/CDO1/EGLN2/FTH1/FTL	5
MF	GO:0090482	vitamin transmembrane transporter activity	5/124	29/18352	1.35427e-06	3.65654e-05	2.79764e-05	SLC2A14/SLC2A8/SLC2A6/ABCC1/SLC2A1	5
MF	GO:0051213	dioxygenase activity	7/124	91/18352	2.74269e-06	6.96965e-05	5.33253e-05	ALOX12/ALOX15/ALOX15B/CDO1/ALOXE3/EGLN2/PTGS2	7
MF	GO:0015175	neutral amino acid transmembrane transporter activity	5/124	34/18352	3.08862e-06	7.41269e-05	5.6715e-05	SLC1A5/SLC1A4/SLC7A11/SLC3A2/SLC7A5	5
MF	GO:0008514	organic anion transmembrane transporter activity	10/124	233/18352	4.13722e-06	9.40673e-05	7.19716e-05	SLC2A14/SLC2A8/SLC2A6/SLC1A5/SLC1A4/SLC7A11/ABCC1/SLC3A2/SLC7A5/SLC2A1	10
MF	GO:0015144	carbohydrate transmembrane transporter activity	5/124	37/18352	4.76065e-06	0.00010283	7.8676e-05	SLC2A14/SLC2A3/SLC2A8/SLC2A6/SLC2A1	5
MF	GO:0016651	oxidoreductase activity, acting on NAD(P)H	7/124	109/18352	9.13315e-06	0.000187882	0.00014375	DUOX1/DUOX2/NOX5/NOX4/CYBB/NCF2/TXNRD1	7
MF	GO:0051219	phosphoprotein binding	6/124	85/18352	2.38312e-05	0.000467958	0.000358038	MAPK3/FBXW7/MAPK1/RB1/YWHAE/SRC	6
MF	GO:0016209	antioxidant activity	6/124	86/18352	2.54781e-05	0.000478545	0.000366139	DUOX1/DUOX2/MT3/PRDX6/TXNRD1/PTGS2	6
MF	GO:0008509	anion transmembrane transporter activity	11/124	357/18352	3.08169e-05	0.000554704	0.000424408	SLC2A14/SLC2A8/ANO6/SLC2A6/SLC1A5/SLC1A4/SLC7A11/ABCC1/SLC3A2/SLC7A5/SLC2A1	11
MF	GO:0030170	pyridoxal phosphate binding	5/124	55/18352	3.44773e-05	0.000572854	0.000438294	GPT2/GOT1/CBS/NFS1/PSAT1	5
MF	GO:0070279	vitamin B6 binding	5/124	55/18352	3.44773e-05	0.000572854	0.000438294	GPT2/GOT1/CBS/NFS1/PSAT1	5
MF	GO:0005536	glucose binding	3/124	11/18352	4.7751e-05	0.000749202	0.00057322	SLC2A3/SLC2A8/G6PD	3
MF	GO:0015179	L-amino acid transmembrane transporter activity	5/124	59/18352	4.85594e-05	0.000749202	0.00057322	SLC1A5/SLC1A4/SLC7A11/SLC3A2/SLC7A5	5
MF	GO:0019825	oxygen binding	4/124	36/18352	9.893e-05	0.00147372	0.00112755	CBS/EGLN2/NOX4/NGB	4
MF	GO:0015172	acidic amino acid transmembrane transporter activity	3/124	16/18352	0.000158107	0.00227675	0.00174195	SLC1A5/SLC1A4/SLC7A11	3
MF	GO:0004674	protein serine/threonine kinase activity	11/124	435/18352	0.000179057	0.00249525	0.00190913	PRKAA2/MAPK3/PRKAA1/MAPK1/MAP3K5/EIF2AK4/PHKG2/BRD4/TGFBR1/AURKA/EGFR	11
MF	GO:0035173	histone kinase activity	3/124	17/18352	0.000191041	0.00257906	0.00197326	PRKAA2/PRKAA1/AURKA	3
MF	GO:0015171	amino acid transmembrane transporter activity	5/124	82/18352	0.000233856	0.00303376	0.00232115	SLC1A5/SLC1A4/SLC7A11/SLC3A2/SLC7A5	5
MF	GO:0004712	protein serine/threonine/tyrosine kinase activity	4/124	45/18352	0.000238768	0.00303376	0.00232115	PRKAA2/MAPK3/MAPK1/AURKA	4
MF	GO:0072349	modified amino acid transmembrane transporter activity	3/124	20/18352	0.000315567	0.003895	0.0029801	SLC1A4/SLC7A11/ABCC1	3
MF	GO:0008483	transaminase activity	3/124	21/18352	0.00036635	0.0043962	0.00336357	GPT2/GOT1/PSAT1	3
MF	GO:0004601	peroxidase activity	4/124	52/18352	0.000418323	0.0048842	0.00373694	DUOX1/DUOX2/PRDX6/PTGS2	4
MF	GO:0019842	vitamin binding	6/124	144/18352	0.000439382	0.00498599	0.00381482	GPT2/GOT1/CBS/EGLN2/NFS1/PSAT1	6
MF	GO:0045309	protein phosphorylated amino acid binding	4/124	53/18352	0.000450124	0.00498599	0.00381482	MAPK3/FBXW7/MAPK1/YWHAE	4
MF	GO:0016769	transferase activity, transferring nitrogenous groups	3/124	23/18352	0.000483037	0.00509563	0.00389871	GPT2/GOT1/PSAT1	3
MF	GO:0050661	NADP binding	4/124	54/18352	0.000483613	0.00509563	0.00389871	DUOX1/PGD/NOX5/G6PD	4
MF	GO:0016684	oxidoreductase activity, acting on peroxide as acceptor	4/124	56/18352	0.000555854	0.00571736	0.00437439	DUOX1/DUOX2/PRDX6/PTGS2	4
MF	GO:0097110	scaffold protein binding	4/124	60/18352	0.000722807	0.00726169	0.00555597	MAPK3/YWHAE/SRC/PANX1	4
MF	GO:0042910	xenobiotic transmembrane transporter activity	3/124	27/18352	0.000782219	0.00767997	0.005876	ABCC1/SLC7A5/SLC2A1	3
MF	GO:0004860	protein kinase inhibitor activity	4/124	65/18352	0.000977847	0.00938734	0.00718232	CDKN1A/TRIB3/SOCS1/CDKN2A	4
MF	GO:0002039	p53 binding	4/124	66/18352	0.00103555	0.00972515	0.00744079	MUC1/BRD4/HIF1A/TP63	4

## Sheet: Figure1-KEGG
KEGG pathway enrichment analysis of ferroptosis-related differentially expressed genes between HNSCC sample and matched adjacent normal tissue.
ID	Description	GeneRatio	BgRatio	pvalue	p.adjust	qvalue	geneID	Count
hsa04216	Ferroptosis	13/96	41/8095	5.33358e-16	1.21606e-13	6.28802e-14	23657/6520/7018/2512/7037/2495/246/1536/2182/9474/8031/6303/30061	13
hsa05219	Bladder cancer	10/96	41/8095	2.82539e-11	3.22094e-09	1.66549e-09	7422/4893/3265/1956/5595/5594/1029/5925/6714/1026	10
hsa04140	Autophagy - animal	15/96	141/8095	7.63822e-11	5.80505e-09	3.00169e-09	664/54541/1965/440275/3146/4893/3265/9474/5595/5594/8678/5563/5562/3091/3920	15
hsa04066	HIF-1 signaling pathway	12/96	109/8095	4.67567e-09	2.66513e-07	1.37809e-07	7422/7018/7037/6513/1536/1956/5595/5594/3458/112398/1026/3091	12
hsa05230	Central carbon metabolism in cancer	10/96	70/8095	7.53981e-09	3.43815e-07	1.77781e-07	8140/6513/2539/4893/3265/1956/5595/5594/6510/3091	10
hsa05211	Renal cell carcinoma	9/96	69/8095	1.00062e-07	3.80235e-06	1.96613e-06	7422/6513/4893/3265/5595/5594/112398/1026/3091	9
hsa04068	FoxO signaling pathway	11/96	131/8095	3.58549e-07	1.16784e-05	6.03871e-06	664/5106/4893/3265/1956/5595/5594/5563/5562/7046/1026	11
hsa05218	Melanoma	8/96	72/8095	1.87014e-06	4.30767e-05	2.22742e-05	4893/3265/1956/5595/5594/1029/5925/1026	8
hsa05223	Non-small cell lung cancer	8/96	72/8095	1.87014e-06	4.30767e-05	2.22742e-05	4893/3265/1956/5595/5594/1029/5925/1026	8
hsa01522	Endocrine resistance	9/96	98/8095	2.09507e-06	4.30767e-05	2.22742e-05	4893/3265/1956/5595/5594/1029/5925/6714/1026	9
hsa05160	Hepatitis C	11/96	157/8095	2.19433e-06	4.30767e-05	2.22742e-05	1965/440275/7531/4893/3265/1956/5595/5594/3458/5925/1026	11
hsa05214	Glioma	8/96	75/8095	2.56041e-06	4.30767e-05	2.22742e-05	4893/3265/1956/5595/5594/1029/5925/1026	8
hsa05167	Kaposi sarcoma-associated herpesvirus infection	12/96	194/8095	2.7414e-06	4.30767e-05	2.22742e-05	5743/7422/4893/3265/5595/5594/8678/5925/6714/1026/3091/7538	12
hsa05212	Pancreatic cancer	8/96	76/8095	2.83399e-06	4.30767e-05	2.22742e-05	7422/1956/5595/5594/1029/7046/5925/1026	8
hsa05220	Chronic myeloid leukemia	8/96	76/8095	2.83399e-06	4.30767e-05	2.22742e-05	4893/3265/5595/5594/1029/7046/5925/1026	8
hsa05206	MicroRNAs in cancer	15/96	310/8095	3.13936e-06	4.47359e-05	2.31321e-05	5743/54541/7422/3925/4893/3265/1956/5595/5594/1029/8651/4363/8626/1026/960	15
hsa05216	Thyroid cancer	6/96	37/8095	4.10676e-06	5.38708e-05	2.78556e-05	4893/3265/8031/5595/5594/1026	6
hsa05225	Hepatocellular carcinoma	11/96	168/8095	4.25296e-06	5.38708e-05	2.78556e-05	7296/4893/3265/9817/1956/5595/5594/1029/7046/5925/1026	11
hsa05418	Fluid shear stress and atherosclerosis	10/96	139/8095	5.17008e-06	6.2041e-05	3.20803e-05	1843/4688/7422/4217/9817/5563/5562/3458/6714/857	10
hsa04370	VEGF signaling pathway	7/96	59/8095	5.45777e-06	6.22186e-05	3.21721e-05	5743/7422/4893/3265/5595/5594/6714	7
hsa04726	Serotonergic synapse	9/96	115/8095	7.93418e-06	8.22989e-05	4.25553e-05	5743/1843/239/246/4893/3265/247/5595/5594	9
hsa05417	Lipid and atherosclerosis	12/96	215/8095	7.94112e-06	8.22989e-05	4.25553e-05	4688/1649/7436/1965/4217/1536/4893/3265/5595/5594/3309/6714	12
hsa05208	Chemical carcinogenesis - reactive oxygen species	12/96	223/8095	1.1519e-05	0.000114189	5.9045e-05	4688/7422/4217/50507/4893/3265/9817/1956/5595/5594/6714/3091	12
hsa04921	Oxytocin signaling pathway	10/96	154/8095	1.28643e-05	0.000122211	6.31932e-05	5743/4893/3265/1956/5595/5594/5563/5562/6714/1026	10
hsa04137	Mitophagy - animal	7/96	72/8095	2.079e-05	0.000189605	9.80413e-05	664/4893/3265/9474/8678/6714/3091	7
hsa04933	AGE-RAGE signaling pathway in diabetic complications	8/96	100/8095	2.2158e-05	0.000194309	0.000100474	7422/1536/50507/4893/3265/5595/5594/7046	8
hsa05205	Proteoglycans in cancer	11/96	205/8095	2.81615e-05	0.000237808	0.000122966	7422/4893/3265/1956/5595/5594/6714/1026/960/3091/857	11
hsa04910	Insulin signaling pathway	9/96	137/8095	3.26277e-05	0.000265683	0.00013738	5106/4893/3265/5261/5595/5594/8651/5563/5562	9
hsa01521	EGFR tyrosine kinase inhibitor resistance	7/96	79/8095	3.82411e-05	0.000300654	0.000155463	7422/4893/3265/1956/5595/5594/6714	7
hsa05213	Endometrial cancer	6/96	58/8095	5.85168e-05	0.000444727	0.000229961	4893/3265/1956/5595/5594/1026	6
hsa04012	ErbB signaling pathway	7/96	85/8095	6.14579e-05	0.000452013	0.000233728	4893/3265/1956/5595/5594/6714/1026	7
hsa05163	Human cytomegalovirus infection	11/96	225/8095	6.61267e-05	0.000457812	0.000236726	5743/7422/4893/3265/1956/5595/5594/1029/5925/6714/1026	11
hsa05210	Colorectal cancer	7/96	86/8095	6.62623e-05	0.000457812	0.000236726	4893/3265/1956/5595/5594/7046/1026	7
hsa05235	PD-L1 expression and PD-1 checkpoint pathway in cancer	7/96	89/8095	8.25511e-05	0.000553578	0.000286245	4893/3265/1956/5595/5594/3458/3091	7
hsa04150	mTOR signaling pathway	9/96	155/8095	8.58644e-05	0.000559345	0.000289228	54541/8140/6520/4893/3265/5595/5594/5563/5562	9
hsa04926	Relaxin signaling pathway	8/96	129/8095	0.000137016	0.000867766	0.000448706	7422/4893/3265/1956/5595/5594/7046/6714	8
hsa05215	Prostate cancer	7/96	97/8095	0.000142501	0.000878116	0.000454058	4893/3265/1956/5595/5594/5925/1026	7
hsa04917	Prolactin signaling pathway	6/96	70/8095	0.000169087	0.00101452	0.000524592	4893/3265/5595/5594/8651/6714	6
hsa04371	Apelin signaling pathway	8/96	138/8095	0.000218581	0.00127786	0.000660759	4893/3265/5595/5594/8678/5563/5562/7046	8
hsa01230	Biosynthesis of amino acids	6/96	75/8095	0.00024761	0.00141138	0.000729798	440/84706/29968/875/1431/2805	6
hsa05166	Human T-cell leukemia virus 1 infection	10/96	222/8095	0.000281912	0.00155289	0.000802974	6513/4893/3265/5595/5594/1029/7046/5925/1026/7538	10
hsa05140	Leishmaniasis	6/96	77/8095	0.000286059	0.00155289	0.000802974	5743/4688/1536/5595/5594/3458	6
hsa05226	Gastric cancer	8/96	149/8095	0.000368604	0.00195446	0.00101062	4893/3265/1956/5595/5594/7046/5925/1026	8
hsa04218	Cellular senescence	8/96	156/8095	0.000501688	0.00259966	0.00134424	4893/3265/5595/5594/1029/7046/5925/1026	8
hsa04919	Thyroid hormone signaling pathway	7/96	121/8095	0.000556091	0.00279784	0.00144671	6513/4893/3265/5595/5594/6714/3091	7
hsa04217	Necroptosis	8/96	159/8095	0.000569546	0.00279784	0.00144671	2512/2495/246/3146/1536/3458/7128/51510	8
hsa04540	Gap junction	6/96	88/8095	0.000588964	0.00279784	0.00144671	4893/3265/1956/5595/5594/6714	6
hsa00480	Glutathione metabolism	5/96	58/8095	0.000589019	0.00279784	0.00144671	79094/6241/2539/5226/9588	5
hsa05161	Hepatitis B	8/96	162/8095	0.00064466	0.00299964	0.00155106	4893/3265/5595/5594/7046/5925/6714/1026	8
hsa05203	Viral carcinogenesis	9/96	204/8095	0.000669277	0.00303226	0.00156793	7531/4893/3265/5595/5594/1029/5925/6714/1026	9
hsa04010	MAPK signaling pathway	11/96	294/8095	0.000678268	0.00303226	0.00156793	1843/1649/7422/4217/3925/4893/3265/1956/5595/5594/7046	11
hsa04912	GnRH signaling pathway	6/96	93/8095	0.000790003	0.00344744	0.00178261	4893/3265/1956/5595/5594/6714	6
hsa04213	Longevity regulating pathway - multiple species	5/96	62/8095	0.000801378	0.00344744	0.00178261	4893/3265/9474/5563/5562	5
hsa04657	IL-17 signaling pathway	6/96	94/8095	0.000835898	0.00352935	0.00182496	5743/1994/5595/5594/3458/7128	6
hsa04151	PI3K-Akt signaling pathway	12/96	354/8095	0.000920051	0.00381403	0.00197217	54541/5106/7422/7531/4893/3265/1956/5595/5594/5563/5562/1026	12
hsa05231	Choline metabolism in cancer	6/96	98/8095	0.00104042	0.00423599	0.00219035	4893/3265/1956/5595/5594/3091	6
hsa04210	Apoptosis	7/96	136/8095	0.00111302	0.0044521	0.0023021	1649/1965/4217/4893/3265/5595/5594	7
hsa05221	Acute myeloid leukemia	5/96	67/8095	0.00114159	0.00448762	0.00232047	4893/3265/5595/5594/5371	5
hsa04920	Adipocytokine signaling pathway	5/96	69/8095	0.00130395	0.005039	0.00260558	5106/6513/2182/5563/5562	5
hsa01210	2-Oxocarboxylic acid metabolism	3/96	19/8095	0.00136465	0.00518569	0.00268143	84706/1431/2805	3
hsa04625	C-type lectin receptor signaling pathway	6/96	104/8095	0.00141689	0.0052959	0.00273842	5743/4893/3265/5595/5594/6714	6
hsa04621	NOD-like receptor signaling pathway	8/96	184/8095	0.00147449	0.00536628	0.00277481	10628/7531/1536/9474/5595/5594/7128/24145	8
hsa04520	Adherens junction	5/96	71/8095	0.00148279	0.00536628	0.00277481	1956/5595/5594/7046/6714	5
hsa01524	Platinum drug resistance	5/96	73/8095	0.00167908	0.00598173	0.00309305	4217/5595/5594/1029/1026	5
hsa05224	Breast cancer	7/96	147/8095	0.00174718	0.00612857	0.00316897	4893/3265/1956/5595/5594/5925/1026	7
hsa01200	Carbon metabolism	6/96	115/8095	0.00236756	0.00817884	0.00422913	84706/29968/1431/2539/5226/2805	6
hsa04071	Sphingolipid signaling pathway	6/96	119/8095	0.00281148	0.00931309	0.00481563	4217/4893/3265/5595/5594/4363	6
hsa04722	Neurotrophin signaling pathway	6/96	119/8095	0.00281148	0.00931309	0.00481563	4217/7531/4893/3265/5595/5594	6
hsa00270	Cysteine and methionine metabolism	4/96	50/8095	0.00281843	0.00931309	0.00481563	29968/875/1036/2805	4
hsa05207	Chemical carcinogenesis - receptor activation	8/96	212/8095	0.00356769	0.0116205	0.00600874	7422/4893/3265/1956/5595/5594/5925/6714	8
hsa04211	Longevity regulating pathway	5/96	89/8095	0.00399963	0.0127809	0.00660878	4893/3265/9474/5563/5562	5
hsa04380	Osteoclast differentiation	6/96	128/8095	0.00403608	0.0127809	0.00660878	4688/5595/5594/8651/7046/3458	6
hsa04730	Long-term depression	4/96	60/8095	0.00545423	0.0168049	0.00868953	4893/3265/5595/5594	4
hsa04978	Mineral absorption	4/96	60/8095	0.00545423	0.0168049	0.00868953	7018/2512/2495/30061	4
hsa05010	Alzheimer disease	11/96	384/8095	0.00556146	0.0169068	0.00874223	5743/1649/1965/4217/1536/50507/4893/3265/5595/5594/8678	11
hsa04710	Circadian rhythm	3/96	31/8095	0.0057121	0.0170077	0.00879437	5563/5562/406	3
hsa00590	Arachidonic acid metabolism	4/96	61/8095	0.0057848	0.0170077	0.00879437	5743/239/246/247	4
hsa04915	Estrogen signaling pathway	6/96	138/8095	0.00581842	0.0170077	0.00879437	4893/3265/1956/5595/5594/6714	6
hsa04929	GnRH secretion	4/96	64/8095	0.00685608	0.0197872	0.0102316	4893/3265/5595/5594	4
hsa04660	T cell receptor signaling pathway	5/96	104/8095	0.0077134	0.0219832	0.0113671	4893/3265/5595/5594/3458	5
hsa04720	Long-term potentiation	4/96	67/8095	0.00805129	0.0225736	0.0116724	4893/3265/5595/5594	4
hsa04072	Phospholipase D signaling pathway	6/96	148/8095	0.00811857	0.0225736	0.0116724	56894/4893/3265/1956/5595/5594	6
hsa04664	Fc epsilon RI signaling pathway	4/96	68/8095	0.0084782	0.0232895	0.0120426	4893/3265/5595/5594	4
hsa04922	Glucagon signaling pathway	5/96	107/8095	0.00867316	0.0235414	0.0121729	5106/6513/5261/5563/5562	5
hsa05131	Shigellosis	8/96	247/8095	0.00881532	0.0236142	0.0122105	664/9474/1956/5595/5594/8678/6714/960	8
hsa04659	Th17 cell differentiation	5/96	108/8095	0.00901067	0.0236142	0.0122105	5595/5594/7046/3458/3091	5
hsa04931	Insulin resistance	5/96	108/8095	0.00901067	0.0236142	0.0122105	5106/57761/6513/5563/5562	5
hsa00250	Alanine, aspartate and glutamate metabolism	3/96	37/8095	0.00938157	0.0243068	0.0125686	440/84706/2805	3
hsa04510	Focal adhesion	7/96	201/8095	0.00969531	0.0248374	0.012843	7422/3265/1956/5595/5594/6714/857	7
hsa04144	Endocytosis	8/96	252/8095	0.00988534	0.0250429	0.0129492	7037/3265/1956/7046/6714/5371/51510/857	8
hsa04934	Cushing syndrome	6/96	155/8095	0.0100775	0.025249	0.0130558	1956/5595/5594/1029/5925/1026	6
hsa05022	Pathways of neurodegeneration - multiple diseases	12/96	476/8095	0.0102427	0.0253842	0.0131257	5743/1649/1965/4217/1536/50507/4893/3265/5595/5594/8678/3309	12
hsa04668	TNF signaling pathway	5/96	112/8095	0.0104517	0.0256236	0.0132495	5743/4217/5595/5594/7128	5
hsa04015	Rap1 signaling pathway	7/96	210/8095	0.0121482	0.0294658	0.0152362	7422/4893/3265/1956/5595/5594/6714	7
hsa03320	PPAR signaling pathway	4/96	76/8095	0.0124341	0.0298418	0.0154307	5106/2182/6319/123	4
hsa04935	Growth hormone synthesis, secretion and action	5/96	119/8095	0.0133408	0.0316845	0.0163835	4893/3265/5595/5594/8651	5
hsa04152	AMPK signaling pathway	5/96	120/8095	0.0137934	0.0324217	0.0167647	5106/1994/5563/5562/6319	5
hsa05020	Prion disease	8/96	273/8095	0.0154638	0.035977	0.0186031	4688/1649/1965/1536/5595/5594/3309/857	8
hsa04662	B cell receptor signaling pathway	4/96	82/8095	0.0160676	0.0370042	0.0191342	4893/3265/5595/5594	4
hsa05165	Human papillomavirus infection	9/96	331/8095	0.0163292	0.0372306	0.0192513	5743/7422/4893/3265/1956/5595/5594/5925/1026	9
hsa04930	Type II diabetes mellitus	3/96	46/8095	0.0169802	0.0383316	0.0198206	5595/5594/8651	3
hsa04650	Natural killer cell mediated cytotoxicity	5/96	131/8095	0.0194698	0.0435207	0.0225038	4893/3265/5595/5594/3458	5
hsa05152	Tuberculosis	6/96	180/8095	0.0198229	0.0438799	0.0226895	1054/5595/5594/3458/6714/3920	6

## Sheet: Figure1-UniCox
Univariate Cox regression analysis of ferroptosis-related DEGs between HNSCC sample and matched adjacent normal tissue.
id	HR	HR.95L	HR.95H	pvalue
BNIP3	1.02967	1.01292	1.04671	0.000477231
TRIB3	1.02498	1.0115	1.03865	0.000260142
FTH1	1.00218	1.00106	1.00329	0.00013029
SLC2A3	1.02565	1.01373	1.03772	2.18955e-05
CDKN2A	0.979195	0.967077	0.991464	0.00093557
